# Supplementary material for: Photoactive Yellow Protein Represents a Distinct, Evolutionarily Novel Family of PAS Domains
Source: J Bacteriol. 2022 Oct 5;204(11):e00300-22. doi: 10.1128/jb.00300-22 (PMC9664959; doi:10.1128/jb.00300-22)
Supplement: Supplemental file 1 — Data Set S1. Download jb.00300-22-s0002.xlsx, XLSX file, 0.05 MB [file jb.00300-22-s0002.xlsx]

## Sheet: Sheet1
Dataset S1. Results of BLAST and HMMER searches to identify PYP homologs. Sequences used as query in BLAST searches are highlighted.
BLAST							HMMER
Halorhodospira	Myxococcota	Spirochaetota	Bacteroidota	Gemmatimonadota	Actinobacteria	Acidobacteria	Pfam (Uniprot)	TIGR02373 (RefSeq)
WP_011814604.1	WP_075010582.1	WP_002975717.1	WP_183956877.1	WP_026849937.1	WP_091439124.1	WP_052571869.1	WP_002612233.1	WP_006788557.1
WP_201171625.1	WP_093516750.1	WP_205285922.1	WP_183958678.1	WP_037485669.1	WP_068632338.1	WP_093428297.1	WP_005670224.1	WP_007004526.1
WP_201242104.1	WP_002612233.1	WP_100744974.1	WP_011404950.1	WP_135631144.1	WP_173807385.1	WP_062003808.1	WP_006788557.1	WP_007111627.1
WP_200261175.1	WP_120202699.1	WP_135568461.1	WP_118829212.1	WP_135742664.1	WP_163960328.1	WP_114488406.1	WP_006975897.1	WP_009100820.1
WP_126803739.1	WP_169352144.1	WP_135609087.1	WP_183989679.1	WP_135609087.1	WP_170286145.1	WP_074397419.1	WP_007004526.1	WP_009564877.1
WP_090021468.1	WP_136917938.1	WP_004787871.1	WP_103020529.1	WP_100718673.1	WP_183025217.1	WP_102114883.1	WP_008899380.1	WP_010164988.1
WP_086435407.1	WP_153818397.1	WP_100718673.1	WP_103026888.1	WP_004787871.1	WP_089401255.1	WP_206366207.1	WP_009100820.1	WP_011235611.1
WP_007111627.1	WP_206366176.1	WP_135743765.1	WP_103029665.1	WP_135621440.1	WP_114469035.1	WP_035574373.1	WP_011235611.1	WP_011814122.1
WP_190975668.1	WP_206366207.1	WP_135742664.1	WP_105011590.1	WP_108961094.1	WP_194712427.1	WP_075879266.1	WP_011404950.1	WP_011814604.1
WP_146874836.1	WP_197071516.1	WP_135631144.1	WP_098062479.1	WP_100744974.1	WP_150041731.1	WP_007111627.1	WP_011814122.1	WP_011842555.1
WP_093428297.1	WP_062003808.1	WP_100715885.1	WP_103036766.1	WP_135743765.1	WP_217346025.1	WP_009100820.1	WP_012233641.1	WP_012568365.1
WP_075879266.1	WP_187075776.1	WP_012476631.1	WP_098074761.1	WP_135568461.1	WP_176071185.1	WP_206366176.1	WP_012332998.1	WP_013066805.1
WP_215001574.1	WP_200897883.1	WP_135601092.1	WP_098074760.1	WP_015679238.1	WP_056345463.1	WP_126948264.1	WP_012456262.1	WP_014148153.1
WP_035574373.1	WP_102114883.1	WP_108961094.1	WP_105011339.1	WP_135644281.1	WP_155708265.1	WP_071463396.1	WP_012476631.1	WP_017431221.1
WP_199284623.1	WP_216369847.1	WP_135644281.1	WP_098074756.1	WP_135617768.1	WP_138327096.1	WP_179929345.1	WP_013066805.1	WP_017841657.1
WP_071695341.1	WP_126841268.1	WP_135593014.1	WP_022834518.1	WP_135593014.1	WP_092270139.1	WP_207461633.1	WP_014003467.1	WP_024269642.1
WP_090244576.1	WP_126819944.1	WP_015679238.1	WP_022834768.1	WP_100715885.1	WP_037477986.1	WP_199284623.1	WP_014396933.1	WP_034822699.1
WP_091338811.1	WP_159697908.1	WP_135580034.1	WP_098061976.1	WP_100727941.1	WP_091876483.1	WP_207190951.1	WP_014731726.1	WP_035574373.1
WP_126790130.1	WP_111915483.1	WP_135617768.1	WP_095513427.1	WP_135580034.1	WP_206667587.1	WP_133539343.1	WP_014780428.1	WP_037259422.1
WP_072326338.1	WP_158746924.1	WP_100727941.1	WP_026849937.1	WP_135601092.1	WP_192050370.1	WP_186255890.1	WP_015258317.1	WP_037548978.1
WP_074397419.1	WP_011814122.1	WP_002980601.1	WP_119323304.1	WP_012476631.1	WP_110401019.1	WP_077531353.1	WP_024269642.1	WP_041397211.1
WP_179929345.1	WP_158742985.1	WP_135660736.1	WP_200820668.1	WP_205285922.1	WP_183981502.1	WP_071695341.1	WP_036230844.1	WP_043336938.1
WP_088767303.1	WP_047824002.1	WP_015682828.1	WP_100715885.1	WP_002975717.1	WP_182988337.1	WP_146874836.1	WP_037259422.1	WP_043366569.1
WP_126948264.1	WP_119681757.1	WP_135621440.1	WP_135593014.1	WP_108974156.1	WP_099793958.1	WP_095616845.1	WP_037450551.1	WP_043769037.1
WP_129497596.1	WP_109993106.1	WP_108974156.1	WP_100727941.1	WP_098074756.1	WP_020652132.1	WP_151439548.1	WP_037548978.1	WP_044433835.1
WP_126841268.1	WP_071463396.1	WP_118982421.1	WP_135631144.1	WP_118829212.1	WP_104519964.1	WP_200191110.1	WP_042087567.1	WP_045060806.1
WP_054490088.1	WP_109154258.1	WP_118968579.1	WP_108961094.1	WP_183958678.1	WP_189690151.1	WP_119681757.1	WP_043510308.1	WP_047824002.1
WP_009100820.1	WP_207481797.1	WP_205280784.1	WP_135568461.1	WP_011404950.1	WP_036247174.1	WP_126784469.1	WP_043769037.1	WP_048308558.1
WP_133539343.1	WP_216851145.1	WP_037485669.1	WP_100718673.1	WP_183989679.1	WP_171088215.1	WP_109154258.1	WP_045701614.1	WP_053230923.1
WP_208672311.1	WP_053230923.1	WP_026849937.1	WP_184202966.1	WP_183956877.1	WP_078031908.1	WP_066447085.1	WP_046552563.1	WP_054490088.1
WP_091957642.1	WP_006788557.1	WP_135621444.1	WP_135743765.1	WP_103020529.1	WP_164696881.1	WP_126819944.1	WP_047824002.1	WP_058020923.1
WP_126784469.1	WP_091957642.1	WP_200820668.1	WP_004787871.1	WP_103029665.1	WP_137732930.1	WP_094456343.1	WP_048454351.1	WP_062003808.1
WP_167783536.1	WP_129497596.1	WP_098061976.1	WP_037485669.1	WP_118982421.1	WP_046113783.1	WP_194726978.1	WP_051511894.1	WP_064021206.1
WP_048308558.1	WP_086435407.1	WP_103036766.1	WP_135609087.1	WP_103026888.1	WP_036214802.1	WP_123660533.1	WP_053230923.1	WP_064024166.1
WP_126819944.1	WP_114416189.1	WP_022834768.1	WP_135742664.1	WP_205280784.1	WP_183553628.1	WP_113907645.1	WP_058020923.1	WP_066447085.1
WP_045060806.1	WP_094456343.1	WP_105011339.1	WP_135621444.1	WP_118968579.1	WP_086121413.1	WP_207691308.1	WP_064021206.1	WP_068150567.1
WP_114982259.1	WP_072326338.1	WP_184202966.1	WP_135580034.1	WP_105011590.1	WP_057154651.1	WP_011814604.1	WP_070116313.1	WP_069049047.1
WP_066447085.1	WP_072818795.1	WP_095513427.1	WP_205285922.1	WP_098074760.1	WP_020606023.1	WP_197072539.1	WP_072326338.1	WP_069332268.1
WP_100691326.1	WP_094410592.1	WP_108974150.1	WP_012476631.1	WP_098074761.1	WP_161073901.1	WP_201153293.1	WP_072818795.1	WP_070116313.1
WP_091645121.1	WP_097461249.1	WP_098074756.1	WP_135644281.1	WP_200820668.1	WP_203075075.1	WP_200261175.1	WP_075831080.1	WP_071463396.1
WP_202797826.1	WP_011235611.1	WP_098062479.1	WP_108974156.1	WP_002980601.1	WP_179632868.1	WP_202797826.1	YP_446329.1	WP_071695341.1
WP_034822699.1	WP_113907645.1	WP_098074760.1	WP_100744974.1	WP_095513427.1	WP_171218650.1	WP_011814122.1	WP_095998384.1	WP_072326338.1
WP_126782828.1	WP_216851298.1	WP_118829212.1	WP_135617768.1	WP_015682828.1	WP_119395087.1	WP_167783536.1	WP_091957642.1	WP_072818795.1
WP_201153293.1	WP_017431221.1	WP_202797826.1	WP_015679238.1	WP_135660736.1	WP_092619318.1	WP_091645121.1	WP_094456343.1	WP_074397419.1
WP_011235611.1	WP_207190951.1	WP_105011590.1	WP_118982421.1	WP_022834518.1	WP_130185845.1	WP_197694039.1	WP_126790130.1	WP_075879266.1
WP_132709125.1	WP_088767303.1	WP_098074761.1	WP_002975717.1	WP_105011339.1	WP_212721374.1	WP_108017742.1	WP_098062479.1	WP_075880815.1
WP_138725582.1	WP_114982259.1	WP_183958678.1	WP_205280784.1	WP_103036766.1	WP_202427506.1	WP_109993106.1	WP_109951552.1	WP_077531353.1
WP_097461249.1	WP_100691326.1	WP_011404950.1	WP_135601092.1	WP_184202966.1	WP_114469760.1	WP_037548978.1	WP_089397483.1	WP_081535834.1
WP_113907645.1	WP_201170371.1	WP_183956877.1	WP_118968579.1	WP_022834768.1	WP_137316465.1	WP_201242104.1	WP_093428297.1	WP_086435407.1
WP_114488406.1	WP_058020923.1	WP_183989679.1	WP_015682828.1	WP_135621444.1	WP_207334781.1	WP_151632948.1	WP_011814604.1	WP_088767303.1
WP_186255890.1	WP_193675281.1	WP_133539343.1	WP_135660736.1	WP_119323304.1	WP_201777352.1	WP_132709125.1	WP_091332420.1	WP_089397483.1
WP_109993106.1	WP_201242104.1	WP_077531353.1	WP_135621440.1	WP_098061976.1	WP_216711639.1	WP_201171625.1	WP_098061976.1	WP_090021468.1
WP_072818795.1	WP_201171625.1	WP_022834518.1	WP_002980601.1	WP_098062479.1	WP_110850088.1	WP_163968707.1	WP_105011590.1	WP_090244576.1
WP_017431221.1	WP_126784469.1	WP_071463396.1	WP_201241917.1	WP_108974150.1	WP_049769971.1	WP_200897883.1	WP_094410592.1	WP_091338811.1
WP_111915483.1	WP_034822699.1	WP_090021468.1	WP_108974150.1	WP_212721374.1	WP_159703883.1	WP_126803739.1	WP_100196969.1	WP_091645121.1
WP_071463396.1	WP_090244576.1	WP_035574373.1	WP_201170371.1	WP_075323255.1	WP_056159776.1	WP_093970257.1	WP_111470127.1	WP_091957642.1
WP_207861641.1	WP_093970257.1	WP_103029665.1	WP_200261175.1	WP_142087524.1	WP_130480986.1	WP_126841268.1	WP_126784469.1	WP_093252375.1
WP_006788557.1	WP_133539343.1	WP_074397419.1	WP_126790130.1	WP_024894767.1	WP_211528136.1	WP_164693314.1	WP_126803739.1	WP_093428297.1
WP_200897883.1	WP_126782828.1	WP_126784469.1	WP_212721374.1	WP_010642934.1	WP_070273339.1	WP_201170371.1	WP_091645121.1	WP_093970257.1
WP_077531353.1	WP_066447085.1	WP_200261175.1	WP_130185845.1	WP_101537833.1	WP_136218129.1	WP_198038273.1	WP_099791022.1	WP_094410592.1
WP_094410592.1	WP_201241917.1	WP_103026888.1	WP_201171625.1	WP_215883979.1	WP_137735519.1	WP_114433654.1	WP_156338297.1	WP_094456343.1
WP_109154258.1	WP_123660533.1	WP_095616845.1	WP_201242104.1	WP_193651342.1	WP_166107822.1	WP_044433835.1	WP_098074760.1	WP_095616845.1
WP_095616845.1	WP_200191110.1	WP_103020529.1	WP_077531353.1	WP_193639894.1	WP_101481580.1	WP_024269642.1	WP_091338811.1	WP_095880866.1
WP_151439548.1	WP_198038273.1	WP_066447085.1	WP_095616845.1	WP_215864236.1	WP_175942629.1	WP_048308558.1	WP_095616845.1	WP_097461249.1
WP_089397483.1	WP_208672311.1	WP_207861641.1	WP_207861641.1	WP_201241917.1	WP_210245494.1	WP_093516750.1	WP_126841268.1	WP_099914574.1
WP_041397211.1	WP_190975668.1	WP_151439548.1	WP_126841268.1	WP_201170371.1	WP_211519868.1	WP_201241917.1	WP_044433835.1	WP_100196969.1
WP_197072539.1	WP_011814604.1	WP_126948264.1	WP_197072539.1	WP_126784469.1	WP_020162986.1	WP_217348004.1	WP_126717704.1	WP_100366365.1
WP_198038273.1	WP_045060806.1	WP_007111627.1	WP_126782828.1	WP_053333716.1	WP_183032634.1	WP_153818397.1	WP_090021468.1	WP_100691326.1
WP_207481797.1	WP_197694039.1	WP_075879266.1	WP_158746924.1	WP_071463396.1	WP_100985845.1	WP_014148153.1	WP_014148153.1	WP_102114883.1
WP_187075776.1	WP_126790130.1	WP_091957642.1	WP_100691326.1	WP_158746924.1	WP_206702502.1	WP_209443478.1	WP_200820668.1	WP_104509449.1
WP_119681757.1	WP_167783536.1	WP_091645121.1	WP_114982259.1	WP_138326360.1	WP_140885829.1	WP_126782828.1	WP_104509449.1	WP_108017742.1
WP_200191110.1	WP_090021468.1	WP_091338811.1	WP_011235611.1	WP_133539343.1	WP_152578288.1	WP_002612233.1	WP_126629666.1	WP_108965941.1
WP_207461633.1	WP_138725582.1	WP_167783536.1	WP_189994188.1	WP_215842665.1	WP_193686102.1	WP_099914574.1	WP_127733838.1	WP_109154258.1
WP_075880815.1	WP_099914574.1	WP_201153293.1	WP_054490088.1	WP_179929345.1	WP_150561067.1	WP_006788557.1	WP_206423208.1	WP_109453161.1
WP_194726978.1	WP_215001574.1	WP_009100820.1	WP_129497596.1	WP_207691308.1	WP_090313711.1	WP_193675281.1	WP_053333716.1	WP_109993106.1
WP_123660533.1	WP_054490088.1	WP_201170371.1	WP_145649675.1	WP_114488406.1	WP_097127991.1	WP_089397483.1	WP_098074761.1	WP_111915483.1
WP_193675281.1	WP_048308558.1	WP_201241917.1	WP_034822699.1	WP_004868881.1	WP_206667641.1	WP_109453161.1	WP_099914574.1	WP_113907645.1
WP_198156981.1	WP_109453161.1	WP_093428297.1	WP_151439548.1	WP_137316465.1	WP_145649675.1	WP_200593641.1	WP_086435407.1	WP_114416189.1
WP_150587395.1	WP_199284623.1	WP_132709125.1	WP_091957642.1	WP_089399839.1	WP_108974150.1	WP_075880815.1	WP_109886955.1	WP_114433654.1
WP_189994188.1	WP_207461633.1	WP_200897883.1	WP_109993106.1	WP_037548978.1	WP_200593759.1	WP_090021468.1	WP_104977879.1	WP_114488406.1
WP_109453161.1	WP_174787773.1	WP_071695341.1	WP_207224879.1	WP_151633970.1	WP_085412944.1	WP_170039014.1	WP_002615749.1	WP_114982259.1
WP_207691308.1	WP_071695341.1	WP_054490088.1	WP_200897883.1	WP_011814122.1	WP_070247247.1	WP_068150567.1	WP_104984322.1	WP_115393023.1
WP_206366207.1	WP_091645121.1	WP_199284623.1	WP_091338811.1	WP_014003467.1	WP_166693369.1	WP_054490088.1	WP_093970257.1	WP_119681757.1
WP_137954073.1	WP_200261175.1	WP_011814122.1	WP_179929345.1	WP_197072539.1	WP_171837901.1	WP_043336938.1	WP_095880866.1	WP_123660533.1
WP_102114883.1	WP_009100820.1	WP_088767303.1	WP_011814122.1	WP_012568365.1	WP_023873223.1	WP_111915483.1	WP_200157436.1	WP_126782828.1
WP_217348004.1	WP_070116313.1	WP_072326338.1	WP_198156981.1	WP_007111627.1	WP_055954055.1	WP_034822699.1	WP_098074756.1	WP_126784469.1
WP_151632948.1	WP_093428297.1	WP_174787773.1	WP_126803739.1	WP_095616845.1	WP_071363917.1	WP_011235611.1	WP_090244576.1	WP_126790130.1
WP_093970257.1	WP_095616845.1	WP_126803739.1	WP_113907645.1	WP_077531353.1	WP_008063119.1	WP_197488416.1	WP_101537833.1	WP_126803739.1
WP_044433835.1	WP_151439548.1	WP_090244576.1	WP_208672311.1	WP_207861641.1	WP_137176022.1	WP_189994188.1	WP_081535834.1	WP_126819944.1
WP_206366176.1	WP_126948264.1	WP_017431221.1	WP_089397483.1	WP_186255890.1	WP_036642116.1	WP_114982259.1	WP_157232249.1	WP_126841268.1
WP_209443478.1	WP_202797826.1	WP_179929345.1	WP_090021468.1	WP_094456343.1	WP_092761958.1	WP_208672311.1	WP_115393023.1	WP_126948264.1
WP_069049047.1	WP_074397419.1	WP_129497596.1	WP_012568365.1	WP_091645121.1	WP_208277621.1	WP_064021206.1	WP_114488406.1	WP_129497596.1
WP_200593641.1	WP_091338811.1	WP_086435407.1	WP_126784469.1	WP_066447085.1	WP_010399676.1	WP_064024166.1	WP_148217626.1	WP_132709125.1
WP_163968707.1	WP_044433835.1	WP_114488406.1	WP_114416189.1	WP_075879266.1	WP_196761185.1	WP_094410592.1		WP_133223100.1
WP_216369847.1	WP_197072539.1	WP_126819944.1	WP_066447085.1	WP_113907645.1	WP_093823047.1	WP_217362938.1		WP_133539343.1
WP_215339198.1	WP_207861641.1	WP_186255890.1	WP_126819944.1	WP_091338811.1	WP_209713905.1	WP_091957642.1		WP_135803444.1
WP_062003808.1	WP_108017742.1	WP_126841268.1	WP_164693314.1	WP_200261175.1	WP_109343719.1	WP_072818795.1		WP_137954073.1
WP_094456343.1	WP_186255890.1	WP_215001574.1	WP_041397211.1	WP_130185845.1	WP_217424718.1	WP_126790130.1		WP_138725582.1
WP_043336938.1	WP_043336938.1	WP_109154258.1	WP_074397419.1	WP_151439548.1	WP_167215271.1	WP_043366569.1		WP_150587395.1
WP_099914574.1	WP_114488406.1	WP_113907645.1	WP_011814604.1	WP_126841268.1	WP_160931174.1	WP_070116313.1		WP_151439548.1
WP_207190951.1	WP_170039014.1	WP_201242104.1	WP_215001574.1	WP_189994188.1	WP_207332731.1	WP_215339198.1		WP_151632948.1
WP_114416189.1	WP_007111627.1	WP_197072539.1	WP_093428297.1	WP_201171625.1	WP_165106614.1	WP_041397211.1		WP_151703208.1
WP_024269642.1	WP_035574373.1	WP_201171625.1	WP_091645121.1	WP_201242104.1	WP_210247616.1	WP_058020923.1		WP_158742985.1
WP_037548978.1	WP_194726978.1	WP_126782828.1	WP_202797826.1	WP_093428297.1	WP_199123702.1	WP_114416189.1		WP_158746924.1
WP_197071516.1	WP_150587395.1	WP_075880815.1	WP_126948264.1	WP_126948264.1	WP_012348548.1	WP_097461249.1		WP_159697908.1
WP_200258325.1	WP_170032282.1	WP_189994188.1	WP_035574373.1	WP_126819944.1	WP_136879237.1	WP_216851298.1		WP_160898505.1
WP_164693314.1	WP_114433654.1	WP_094410592.1	WP_186255890.1	WP_071695341.1	WP_199069956.1	WP_090244576.1		WP_163968707.1
WP_017841657.1	WP_077531353.1	WP_190975668.1	WP_071695341.1	WP_202797826.1	WP_061956153.1	WP_075010582.1		WP_164693314.1
WP_014148153.1	WP_209443478.1	WP_100691326.1	WP_146874836.1	WP_200897883.1	WP_141829253.1	WP_156338297.1		WP_167783536.1
WP_207224879.1	WP_138325569.1	WP_045060806.1	WP_194726978.1	WP_074397419.1	WP_005670224.1	WP_086435407.1		WP_168048073.1
WP_159697908.1	WP_024269642.1	WP_138725582.1	WP_090244576.1	WP_171223510.1	WP_206093718.1	WP_187075776.1		WP_174787773.1
WP_058020923.1	WP_168048073.1	WP_171223510.1	WP_199284623.1	WP_199284623.1	WP_183730936.1	WP_136917938.1		WP_176459005.1
WP_070116313.1	WP_201076360.1	WP_111915483.1	WP_215339198.1	WP_132709125.1	WP_155465549.1	WP_207481797.1		WP_179929345.1
WP_197694039.1	WP_089397483.1	WP_089397483.1	WP_145872944.1	WP_035574373.1	WP_205880371.1	WP_135419769.1		WP_184385028.1
WP_047824002.1	WP_120642303.1	WP_207190951.1	WP_207691308.1	WP_215339198.1	WP_145872944.1	WP_017431221.1		WP_186255890.1
WP_201241917.1	WP_217348004.1	WP_114982259.1	WP_024269642.1	WP_164693314.1	WP_056147454.1	WP_158742985.1		WP_187075776.1
WP_201170371.1	WP_069049047.1	WP_164693314.1	WP_133539343.1	WP_198038273.1	WP_056389163.1	WP_137954073.1		WP_189994188.1
WP_108017742.1	WP_201153293.1	WP_034822699.1	WP_037548978.1	WP_207461633.1	WP_138326360.1	WP_093252375.1		WP_190975668.1
WP_114433654.1	WP_137954073.1	WP_109453161.1	WP_137316465.1	WP_201153293.1	WP_085412945.1	WP_150587395.1		WP_191083814.1
WP_011814122.1	WP_153864751.1	WP_011235611.1	WP_045060806.1	WP_011814604.1	WP_025249760.1	WP_045060806.1		WP_193675281.1
WP_216851145.1	WP_132709125.1	WP_212721374.1	WP_111915483.1	WP_146874836.1	WP_191165796.1	WP_138725582.1		WP_194726978.1
WP_151703208.1	WP_068150567.1	WP_053333716.1	WP_007111627.1	WP_131147310.1	WP_217164405.1	WP_207861641.1		WP_197071516.1
WP_064021206.1	WP_179929345.1	WP_109993106.1	WP_094456343.1	WP_190975668.1	WP_150041730.1	WP_198156981.1		WP_197072539.1
WP_064024166.1	WP_203098670.1	WP_166272637.1	WP_071463396.1	WP_111915483.1	WP_123071439.1	WP_202828845.1		WP_197488416.1
WP_158742985.1	WP_126803739.1	WP_093970257.1	WP_190975668.1	WP_145649675.1	WP_204259561.1	WP_088767303.1		WP_197694039.1
WP_197488416.1	WP_171223510.1	WP_123660533.1	WP_075879266.1	WP_090021468.1	WP_100990733.1	WP_100691326.1		WP_198038273.1
WP_216851298.1	WP_200258325.1	WP_006788557.1	WP_088767303.1	WP_009100820.1	WP_163110134.1	WP_069332268.1		WP_198156981.1
WP_160898505.1	WP_120627190.1	WP_200191110.1	WP_097461249.1	WP_145872944.1	WP_051007302.1	WP_197071516.1		WP_199284623.1
WP_043366569.1	WP_053333716.1	WP_197071516.1	WP_114488406.1	WP_126790130.1	WP_197090708.1	WP_072326338.1		WP_200191110.1
WP_068150567.1	WP_075879266.1	WP_215339198.1	WP_009100820.1	WP_167783536.1	WP_197088117.1	WP_009564877.1		WP_200258325.1
WP_135803444.1	WP_120524181.1	WP_216851298.1	WP_202828845.1	WP_215872995.1	WP_186737918.1	WP_129497596.1		WP_200261175.1
WP_158746924.1	WP_158043358.1	WP_137954073.1	WP_138725582.1	WP_108017742.1	WP_048629910.1	WP_105011339.1		WP_200593641.1
WP_133223100.1	WP_007004526.1	WP_011814604.1	WP_006788557.1	WP_126803739.1	WP_062004062.1	WP_011842555.1		WP_200897883.1
WP_168048073.1	WP_171417012.1	WP_207461633.1	WP_072818795.1	WP_114416189.1	WP_207365248.1	WP_200154493.1		WP_201153293.1
WP_007004526.1	WP_189994188.1	WP_208672311.1	WP_014148153.1	WP_135803444.1	WP_011814604.1	WP_216851145.1		WP_201170371.1
WP_053230923.1	WP_120609356.1	WP_037548978.1	WP_064024166.1	WP_155708265.1	WP_089399839.1	WP_069049047.1		WP_201171625.1
WP_191083814.1	WP_215339198.1	WP_041397211.1	WP_109154258.1	WP_020606023.1	WP_137954077.1	WP_158746924.1		WP_201241917.1
WP_184385028.1	WP_052571869.1	WP_187075776.1	WP_198038273.1	WP_155469109.1	WP_207332732.1	WP_205761333.1		WP_201242104.1
WP_205893827.1	WP_164693314.1	WP_198156981.1	WP_131147310.1	WP_009540451.1	WP_192126399.1	WP_127733838.1		WP_202797826.1
WP_104509449.1	WP_133223100.1	WP_200341118.1	WP_142087524.1	WP_054490088.1	WP_126841268.1	WP_012332998.1		WP_206366176.1
WP_010164988.1	WP_207691308.1	WP_150587395.1	WP_064021206.1	WP_152879926.1	WP_116146756.1	WP_135803444.1		WP_206366207.1
WP_045777339.1	WP_207057003.1	WP_159697908.1	WP_119681468.1	WP_156338297.1	WP_202617198.1	WP_160898505.1		WP_207190951.1
WP_069332268.1	WP_204848128.1	WP_198038273.1	WP_197488416.1	WP_126782828.1	WP_209184742.1	WP_058554967.1		WP_207224879.1
WP_009564877.1	WP_121769564.1	WP_207481797.1	WP_167783536.1	WP_155465549.1	WP_206003276.1	WP_170033363.1		WP_207461633.1
WP_011842555.1	WP_075880815.1	WP_094456343.1	WP_075323255.1	WP_197694039.1	WP_130967372.1	WP_200207337.1		WP_207481797.1
WP_115393023.1	WP_202828845.1	WP_072818795.1	WP_048308558.1	WP_191165796.1	WP_017841657.1	WP_012233641.1		WP_207691308.1
WP_012568365.1	WP_151632948.1	WP_064021206.1	WP_072326338.1	WP_048437039.1	WP_107961616.1	WP_120642303.1		WP_207861641.1
WP_093252375.1	WP_120547635.1	WP_197488416.1	WP_044227569.1	WP_114433654.1	WP_135621444.1	WP_091332420.1		WP_208672311.1
WP_058554967.1	WP_217362938.1	WP_064024166.1	WP_151632948.1	WP_210253150.1	WP_192145372.1	WP_052375870.1		WP_209443478.1
WP_095880866.1	WP_206794579.1	WP_024894767.1	WP_024894767.1	WP_111935122.1	WP_164693314.1	WP_012568365.1		WP_215001574.1
WP_043769037.1	WP_104509449.1	WP_091332420.1	WP_010642934.1	WP_150041731.1	WP_014148153.1	WP_133223100.1		WP_215339198.1
WP_081535834.1	WP_120560163.1	WP_119323304.1	WP_193651342.1	WP_056147454.1	WP_032094334.1	WP_119681468.1		WP_216369847.1
WP_108965941.1	WP_120619542.1	WP_119681757.1	WP_200191110.1	WP_105510603.1	WP_114416189.1	WP_095998384.1		WP_216851145.1
WP_037259422.1	WP_200593641.1	WP_142087524.1	WP_193639894.1	WP_158292048.1	WP_056053153.1	WP_153865046.1		WP_216851298.1
WP_100366365.1	WP_163968707.1	WP_108017742.1	WP_215883979.1	WP_156373584.1	WP_197694039.1	WP_053333716.1		WP_217348004.1
WP_013066805.1	WP_207224879.1	WP_044433835.1	WP_128564925.1	WP_044433835.1	WP_216851145.1	WP_013066805.1
WP_020504190.1	WP_128797264.1	WP_209443478.1	WP_048437039.1	WP_197488416.1	WP_209443478.1	WP_207486024.1
WP_119681468.1	WP_127733838.1	WP_207691308.1	WP_053333716.1	WP_109993106.1	WP_108017742.1	WP_207224879.1
WP_100196969.1	WP_064021206.1	WP_048308558.1	WP_209443478.1	WP_207190951.1	WP_200261175.1	WP_052215130.1
WP_014780428.1	WP_120563179.1	WP_010642934.1	WP_017431221.1	WP_064024166.1	WP_076070756.1	WP_171223510.1
WP_045776926.1	WP_121711685.1	WP_126790130.1	WP_052215130.1	WP_216851298.1	WP_198038273.1	WP_201096231.1
WP_091332420.1	WP_111470127.1	WP_216369847.1	WP_062003808.1	WP_202828845.1	WP_206423208.1	WP_120609356.1
WP_202828845.1	WP_012233641.1	WP_102114883.1	WP_086435407.1	WP_100691326.1	WP_060525911.1	WP_128564925.1
WP_105011339.1	WP_014396933.1	WP_101537833.1	WP_217362938.1	WP_052375870.1	WP_091957642.1	WP_020504190.1
WP_201096231.1	WP_120590473.1	WP_114433654.1	WP_123660533.1	WP_064021206.1	WP_091645121.1	WP_081535834.1
WP_200154493.1	WP_197488416.1	WP_075323255.1	WP_155708265.1	WP_099793958.1	WP_095417114.1	WP_191083814.1
WP_052215130.1	WP_205215007.1	WP_197694039.1	WP_044433835.1	WP_097461249.1	WP_114433654.1	WP_048454351.1
WP_051511894.1	WP_017841657.1	WP_193639894.1	WP_132709125.1	WP_114982259.1	WP_017431221.1	WP_206290127.1
WP_206935532.1	WP_151703208.1	WP_217348004.1	WP_109962186.1	WP_210247616.1	WP_201242104.1	WP_184385028.1
WP_015682828.1	WP_198156981.1	WP_053230923.1	WP_051431836.1	WP_129497596.1	WP_215339198.1	WP_058618994.1
WP_166272637.1	WP_135803444.1	WP_114416189.1	WP_207190951.1	WP_011235611.1	WP_011814122.1	WP_176976997.1
WP_200207337.1	WP_064024166.1	WP_215883979.1	WP_101537833.1	WP_216851145.1	WP_118982421.1	WP_048437039.1
WP_184202966.1	WP_202681028.1	WP_014148153.1	WP_109453161.1	WP_099791022.1	WP_093428297.1	WP_048430126.1
WP_135660736.1	WP_206079425.1	WP_193651342.1	WP_119681757.1	WP_034822699.1	WP_012568365.1	WP_151703208.1
WP_100744974.1	WP_037548978.1	WP_200593641.1	WP_200593759.1	WP_209443478.1	WP_037548978.1	WP_207183524.1
WP_200237880.1	WP_150040103.1	WP_043336938.1	WP_099914574.1	WP_045060806.1	WP_192071844.1	WP_104977879.1
WP_002980601.1	WP_129578630.1	WP_206366176.1	WP_093970257.1	WP_138725582.1	WP_071463396.1	WP_120627190.1
WP_207486024.1	WP_058554967.1	WP_215864236.1	WP_075880815.1	WP_208672311.1	WP_201153293.1	WP_205215007.1
WP_205215007.1	WP_043769037.1	WP_158746924.1	WP_201153293.1	WP_215001574.1	WP_121884041.1	WP_007004526.1
WP_108974156.1	WP_205893827.1	WP_043366569.1	WP_207461633.1	WP_191083814.1	WP_044433835.1	WP_203159219.1
WP_128564925.1	WP_052375870.1	WP_133223100.1	WP_020606023.1	WP_184385028.1	WP_158742985.1	WP_168048073.1
WP_048454351.1	WP_020739385.1	WP_024269642.1	WP_217348004.1	WP_086435407.1	WP_126790130.1	WP_133123314.1
WP_022834768.1	WP_061610016.1	WP_097461249.1	WP_207481797.1	WP_043366569.1	WP_168053625.1	WP_205893827.1
WP_217362938.1	WP_128564925.1	WP_135803444.1	WP_206366176.1	WP_197071516.1	WP_105011590.1	WP_043839464.1
WP_205285922.1	WP_014148153.1	WP_168048073.1	WP_215864236.1	WP_049769971.1	WP_100691326.1	WP_139040764.1
WP_098061976.1	WP_207486024.1	WP_017841657.1	WP_206366207.1	WP_168048073.1	WP_012830598.1	WP_111470127.1
WP_200820668.1	WP_052830867.1	WP_047824002.1	WP_137954073.1	WP_119681757.1	WP_133032114.1	WP_099956816.1
WP_200343535.1	WP_091332420.1	WP_194726978.1	WP_216851145.1	WP_006788557.1	WP_024269642.1	WP_206079425.1
WP_200341118.1	WP_052215130.1	WP_069049047.1	WP_171223510.1	WP_091957642.1	WP_129497596.1	WP_120625543.1
WP_002975717.1	WP_012568365.1	WP_193675281.1	WP_215842665.1	WP_128564925.1	WP_150550334.1	WP_120202699.1
WP_135419769.1	WP_169508490.1	WP_012568365.1	WP_158292048.1	WP_187075776.1	WP_163956756.1	WP_104509449.1
WP_048437039.1	WP_104984322.1	WP_206366207.1	WP_215872995.1	WP_100990733.1	WP_043336938.1	WP_140886419.1
WP_135568461.1	WP_156799086.1	WP_207224879.1	WP_093568326.1	WP_158742985.1	WP_192239890.1	WP_014780428.1
WP_127733838.1	WP_153975496.1	WP_158742985.1	WP_091752576.1	WP_194722227.1	WP_062003808.1	WP_170032282.1
WP_135601092.1	WP_045776926.1	WP_004868881.1	WP_163968707.1	WP_090244576.1	WP_048308558.1	WP_120563179.1
WP_176976997.1	WP_041397211.1	WP_062003808.1	WP_069049047.1	WP_171218650.1	WP_119681468.1	WP_121711685.1
WP_100718673.1	WP_160898505.1	WP_216851145.1	WP_193675281.1	WP_136879237.1	WP_207210152.1	WP_121769564.1
WP_133123314.1	WP_002615749.1	WP_191083814.1	WP_017841657.1	WP_144137665.1	WP_133539343.1	WP_014396933.1
WP_095513427.1	WP_205761333.1	WP_184385028.1	WP_048454351.1	WP_170039014.1	WP_133021470.1	WP_120547635.1
WP_108974150.1	WP_165373036.1	WP_153975496.1	WP_056159776.1	WP_119681756.1	WP_183935861.1	WP_171417012.1
WP_158044185.1	WP_043839464.1	WP_051431836.1	WP_206290127.1	WP_160931174.1	WP_113907645.1	WP_201218657.1
WP_004787871.1	WP_198383801.1	WP_200343535.1	WP_139040764.1	WP_095998384.1	WP_207481797.1	WP_120524181.1
WP_111470127.1	WP_136929069.1	WP_120627190.1	WP_187075776.1	WP_044227569.1	WP_207461633.1	WP_047824002.1
WP_135621444.1	WP_176976997.1	WP_120609356.1	WP_159697908.1	WP_094410592.1	WP_172792149.1	WP_060848240.1
WP_099956816.1	WP_048437039.1	WP_014003467.1	WP_102114883.1	WP_099917596.1	WP_118968579.1	WP_091889923.1
WP_103029665.1	WP_201218657.1	WP_160898505.1	WP_004868881.1	WP_089397483.1	WP_088767303.1	WP_091752576.1
WP_109962186.1	WP_191083814.1	WP_215872995.1	WP_155469109.1	WP_119395087.1	WP_126784469.1	WP_037259422.1
WP_103020529.1	WP_043366569.1	WP_099914574.1	WP_114433654.1	WP_017431221.1	WP_075880815.1	WP_105011590.1
WP_135631144.1	WP_184385028.1	WP_170039014.1	WP_043366569.1	WP_111470127.1	WP_090021468.1	WP_148217626.1
WP_093568326.1	WP_156338297.1	WP_058554967.1	WP_095998384.1	WP_109154258.1	WP_202797826.1	WP_120619542.1
WP_135609087.1	WP_095513427.1	WP_170033363.1	WP_197694039.1	WP_109453161.1	WP_126819944.1	WP_200157436.1
WP_043839464.1	WP_170033363.1	WP_002615749.1	WP_048463351.1	WP_088767303.1	WP_132896657.1	WP_128797264.1
WP_153975496.1	WP_014780428.1	WP_205761333.1	WP_135803444.1	WP_075880815.1	WP_049868972.1	WP_043769037.1
WP_118982421.1	WP_141200387.1	WP_009540451.1	WP_200593641.1	WP_091752576.1	WP_118829212.1	WP_207057003.1
WP_135743765.1	WP_211194559.1	WP_068150567.1	WP_160898505.1	WP_070247247.1	WP_026849937.1	WP_206794579.1
WP_148217626.1	WP_020606023.1	WP_111470127.1	WP_108017742.1	WP_159697908.1	WP_007111627.1	WP_053230923.1
WP_200157436.1	WP_081535834.1	WP_215842665.1	WP_043336938.1	WP_166693369.1	WP_132709125.1	WP_169508490.1
WP_118829212.1	WP_093252375.1	WP_211194559.1	WP_183981502.1	WP_110399918.1	WP_072326338.1	WP_183981502.1
WP_091752576.1	WP_095998384.1	WP_138326360.1	WP_158742985.1	WP_205323496.1	WP_201241917.1	WP_120560163.1
WP_203159219.1	WP_010164988.1	WP_217362938.1	WP_099956816.1	WP_090313711.1	WP_167783536.1	WP_141200387.1
WP_048430126.1	WP_037259422.1	WP_052375870.1	WP_191165796.1	WP_217164405.1	WP_205280784.1	WP_153975496.1
WP_058618994.1	WP_166272637.1	WP_156338297.1	WP_216369847.1	WP_192050370.1	WP_105011339.1	WP_136929069.1
WP_012332998.1	WP_109962186.1	WP_153864751.1	WP_197071516.1	WP_023873223.1	WP_206366176.1	WP_095880866.1
WP_142087524.1	WP_108961094.1	WP_120642303.1	WP_191083814.1	WP_161073901.1	WP_201170371.1	WP_104519964.1
WP_202682128.1	WP_203159219.1	WP_119681468.1	WP_048430126.1	WP_138327096.1	WP_179929345.1	WP_093568326.1
WP_103036766.1	WP_207183524.1	WP_052215130.1	WP_151633970.1	WP_123660533.1	WP_122840561.1	WP_045776926.1
WP_101537833.1	WP_058618994.1	WP_151703208.1	WP_058618994.1	WP_134387302.1	WP_041397211.1	WP_200258325.1
WP_103026888.1	WP_198039037.1	WP_121711685.1	WP_184385028.1	WP_110401019.1	WP_197072539.1	WP_100196969.1
WP_193651342.1	WP_048430126.1	WP_148217626.1	WP_014003467.1	WP_102114883.1	WP_074397419.1	WP_103036766.1
WP_075323255.1	WP_148217626.1	WP_200157436.1	WP_207183524.1	WP_182988337.1	WP_090244576.1	WP_100366365.1
WP_105011590.1	WP_200157436.1	WP_014396933.1	WP_150587395.1	WP_196761185.1	WP_075879266.1	WP_108965941.1
WP_207183524.1	WP_009564877.1	WP_176976997.1	WP_133123314.1	WP_100985845.1	WP_144111677.1	WP_048463351.1
WP_091889923.1	WP_011842555.1	WP_020606023.1	WP_203159219.1	WP_104519964.1	WP_114982259.1	WP_135580034.1
WP_048463351.1	WP_069332268.1	WP_120560163.1	WP_116146756.1	WP_183981502.1	WP_208672311.1	WP_211194559.1
WP_203099593.1	WP_119681468.1	WP_206794579.1	WP_205323496.1	WP_092761958.1	WP_183989679.1	WP_051511894.1
WP_170039014.1	WP_095880866.1	WP_163968707.1	WP_135419769.1	WP_201777352.1	WP_183956877.1	WP_100727941.1
WP_139040764.1	WP_105011339.1	WP_207057003.1	WP_157621162.1	WP_036642116.1	WP_109154258.1	WP_135593014.1
WP_183958678.1	WP_091752576.1	WP_202828845.1	WP_112938215.1	WP_210245494.1	WP_011404950.1	WP_098061976.1
WP_183956877.1	WP_133123314.1	WP_145649675.1	WP_161073901.1	WP_093568326.1	WP_034822699.1	WP_108961094.1
WP_011404950.1	WP_135419769.1	WP_093517781.1	WP_151703208.1	WP_024269642.1	WP_138725582.1	WP_010164988.1
WP_198383801.1	WP_091889923.1	WP_120590473.1	WP_204848128.1	WP_043336938.1	WP_011235611.1	WP_100715885.1
WP_193639894.1	WP_060848240.1	WP_120563179.1	WP_094410592.1	WP_104977879.1	WP_071695341.1	WP_118829212.1
WP_201073308.1	WP_140886419.1	WP_104977879.1	WP_060848240.1	WP_041397211.1	WP_189994188.1	WP_166272637.1
WP_024894767.1	WP_104977879.1	WP_075008022.1	WP_138326360.1	WP_112938215.1	WP_051916224.1	WP_012476631.1
WP_100715885.1	WP_098061976.1	WP_048437039.1	WP_070247247.1	WP_093823047.1	WP_045060806.1	WP_098074756.1
WP_060848240.1	WP_099956816.1	WP_092619318.1	WP_156338297.1	WP_056345463.1	WP_183958678.1	WP_206667641.1
WP_183989679.1	WP_120625543.1	WP_121769564.1	WP_053230923.1	WP_089401255.1	WP_200820668.1	WP_093517781.1
WP_095998384.1	WP_012332998.1	WP_120547635.1	WP_104519964.1	WP_167215271.1	WP_053230923.1	WP_200237880.1
WP_135593014.1	WP_108965941.1	WP_128797264.1	WP_200154493.1	WP_019915835.1	WP_206366207.1	WP_135568461.1
WP_053333716.1	WP_100715885.1	WP_120524181.1	WP_168048073.1	WP_047824002.1	WP_187075776.1	WP_002615749.1
WP_108961094.1	WP_100366365.1	WP_171417012.1	WP_200343535.1	WP_014148153.1	WP_109453161.1	WP_153864751.1
WP_150040103.1	WP_135593014.1	WP_151632948.1	WP_101481580.1	WP_048463351.1	WP_126782828.1	WP_150041731.1
WP_135580034.1	WP_051511894.1	WP_120619542.1	WP_156799086.1	WP_176071185.1	WP_070116313.1	WP_075008022.1
WP_118968579.1	WP_100727941.1	WP_104509449.1	WP_057154651.1	WP_053230923.1	WP_086435407.1	WP_165373036.1
WP_100727941.1	WP_093517781.1	WP_010164988.1	WP_056345463.1	WP_217362938.1	WP_126803739.1	WP_104984322.1
WP_156799086.1	WP_182747096.1	WP_091752576.1	WP_091332420.1	WP_206366176.1	WP_056527737.1	WP_135644281.1
WP_010642934.1	WP_201096231.1	WP_130185845.1	WP_049769971.1	WP_133223100.1	WP_101537833.1	WP_103020529.1
WP_135617768.1	WP_206290127.1	WP_200258325.1	WP_163960328.1	WP_194712427.1	WP_102609941.1	WP_011404950.1
WP_215883979.1	WP_135580034.1	WP_201218657.1	WP_166272637.1	WP_109962186.1	WP_077531353.1	WP_183958678.1
WP_098074756.1	WP_132285616.1	WP_060848240.1	WP_136879237.1	WP_062003808.1	WP_119681757.1	WP_206667587.1
WP_171223510.1	WP_133291423.1	WP_014780428.1	WP_200341118.1	WP_170286145.1	WP_095616845.1	WP_183956877.1
WP_012476631.1	WP_135644281.1	WP_020504190.1	WP_019915835.1	WP_069038263.1	WP_151439548.1	WP_103029665.1
WP_206290127.1	WP_200343535.1	WP_109962186.1	WP_192050370.1	WP_020162986.1	WP_094456343.1	WP_135743765.1
WP_215864236.1	WP_012476631.1	WP_200207337.1	WP_216851298.1	WP_116146756.1	WP_058020923.1	WP_125182752.1
WP_135621440.1	WP_135568461.1	WP_204848128.1	WP_182988337.1	WP_085412944.1	WP_179507570.1	WP_108974150.1
WP_205280784.1	WP_135743765.1	WP_091889923.1	WP_111470127.1	WP_200191110.1	WP_158746924.1	WP_135621440.1
WP_135644281.1	WP_115393023.1	WP_048463351.1	WP_077923200.1	WP_048308558.1	WP_054490088.1	WP_142087524.1
WP_201218657.1	WP_075008022.1	WP_070116313.1	WP_091889923.1	WP_207332732.1	WP_103036766.1	WP_135621444.1
WP_098074760.1	WP_135601092.1	WP_200154493.1	WP_210247616.1	WP_206366207.1	WP_111935122.1	WP_075323255.1
WP_135742664.1	WP_157232249.1	WP_201096231.1	WP_056147454.1	WP_093970257.1	WP_159511352.1	WP_135617768.1
WP_051431836.1	WP_200154493.1	WP_051511894.1	WP_105011589.1	WP_100989386.1	WP_144137665.1	WP_157232249.1
WP_140886419.1	WP_135617768.1	WP_207183524.1	WP_152879926.1	WP_206290127.1	WP_216851298.1	WP_101537833.1
WP_015679238.1	WP_139040764.1	WP_048430126.1	WP_068150567.1	WP_207332731.1	WP_109993106.1	WP_135601092.1
WP_075010582.1	WP_200341118.1	WP_058618994.1	WP_126717704.1	WP_156799086.1	WP_126948264.1	WP_022834768.1
WP_098074761.1	WP_100196969.1	WP_206044499.1	WP_069038263.1	WP_183025217.1	WP_066447085.1	WP_024894767.1
WP_215872995.1	WP_109886955.1	WP_206702502.1	WP_133223100.1	WP_072818795.1	WP_197488416.1	WP_010642934.1
WP_052571869.1	WP_132254570.1	WP_157232249.1	WP_201218657.1	WP_194726978.1	WP_064024166.1	WP_193651342.1
WP_098062479.1	WP_013066805.1	WP_093568326.1	WP_127733838.1	WP_203159219.1	WP_062001940.1	WP_193639894.1
WP_215842665.1	WP_093568326.1	WP_012332998.1	WP_046113783.1	WP_135419769.1	WP_205215007.1	WP_138325569.1
WP_002612233.1	WP_048463351.1	WP_201777352.1	WP_090313711.1	WP_060848240.1	WP_075357605.1	WP_015679238.1
WP_173982918.1	WP_100744974.1	WP_206290127.1	WP_012332998.1	WP_085412945.1	WP_151703208.1	WP_215864236.1
WP_205761333.1	WP_020504190.1	WP_139040764.1	WP_140886419.1	WP_207334781.1	WP_146874836.1	WP_215883979.1
WP_161539629.1	WP_212721374.1	WP_058020923.1	WP_140868936.1	WP_217346025.1	WP_064021206.1	WP_026849937.1
WP_044227569.1	WP_200207337.1	WP_104519964.1	WP_206667587.1	WP_139040764.1	WP_037530251.1	WP_200820668.1
WP_170033363.1	WP_104521291.1	WP_131147310.1	WP_062004062.1	WP_198156981.1	WP_107930518.1	WP_098074760.1
WP_119323304.1	WP_105011590.1	WP_158292048.1	WP_070116313.1	WP_048454351.1	WP_193675281.1	WP_132254570.1
WP_206664498.1	WP_015679238.1	WP_007004526.1	WP_020504190.1	WP_206667587.1	WP_103029665.1	WP_098074761.1
WP_133291423.1	WP_126717704.1	WP_203159219.1	WP_205215007.1	WP_210245939.1	WP_031394610.1	WP_118982421.1
WP_022834518.1	WP_135631144.1	WP_207486024.1	WP_210245494.1	WP_025249760.1	WP_140851020.1	WP_061610016.1
WP_093516750.1	WP_044414360.1	WP_138325569.1	WP_036247174.1	WP_207481797.1	WP_103026888.1	WP_205280784.1
WP_052375870.1	WP_098074761.1	WP_012233641.1	WP_183025217.1	WP_175942629.1	WP_194726978.1	WP_020606023.1
WP_202681028.1	WP_056022570.1	WP_043769037.1	WP_159703883.1	WP_200593759.1	WP_103020529.1	WP_135609087.1
WP_206667592.1	WP_206044499.1	WP_165373036.1	WP_201096231.1	WP_046113783.1	WP_186255890.1	WP_135631144.1
WP_026849937.1	WP_135742664.1	WP_045777339.1	WP_020162986.1	WP_151703208.1	WP_200191110.1	WP_200341118.1
WP_121711685.1	WP_051431836.1	WP_137316465.1	WP_198115176.1	WP_072326338.1	WP_130326152.1	WP_109886955.1
WP_014396933.1	WP_150041731.1	WP_206079425.1	WP_171218650.1	WP_197090708.1	WP_156363488.1	WP_183503707.1
WP_211194559.1	WP_118982421.1	WP_099956816.1	WP_206702502.1	WP_197088117.1	WP_197071516.1	WP_060771330.1
WP_158514893.1	WP_004787871.1	WP_191165796.1	WP_014780428.1	WP_207365248.1	WP_159697908.1	WP_135297561.1
WP_207057003.1	WP_130325225.1	WP_155708265.1	WP_092619318.1	WP_145549416.1	WP_215864236.1	WP_002975717.1
WP_120560163.1	WP_147814340.1	WP_048454351.1	WP_209586827.1	WP_216369847.1	WP_114488406.1	WP_100744974.1
WP_120563179.1	WP_205285922.1	WP_200237880.1	WP_036214802.1	WP_201218657.1	WP_056415495.1	WP_147841446.1
WP_201076360.1	WP_135609087.1	WP_183032634.1	WP_027867409.1	WP_048629910.1	WP_098061976.1	WP_202835889.1
WP_158043358.1	WP_147841446.1	WP_069332268.1	WP_089401255.1	WP_184200424.1	WP_009100820.1	WP_004787871.1
WP_206794579.1	WP_104523003.1	WP_137176022.1	WP_179507570.1	WP_099956816.1	WP_202828845.1	WP_100718673.1
WP_004868881.1	WP_100718673.1	WP_081535834.1	WP_134387302.1	WP_153864751.1	WP_089397483.1	WP_156799086.1
WP_037485669.1	WP_098074756.1	WP_133123314.1	WP_104977879.1	WP_189690151.1	WP_022834768.1	WP_147728707.1
WP_120202699.1	WP_098074760.1	WP_057154651.1	WP_047824002.1	WP_205215007.1	WP_105510603.1	WP_015682828.1
WP_171417012.1	WP_002975717.1	WP_086121413.1	WP_052830867.1	WP_193675281.1	WP_102114883.1	WP_098062479.1
WP_120590473.1	WP_153865046.1	WP_206667587.1	WP_194722227.1	WP_070273339.1	WP_031441021.1	WP_135660736.1
WP_020606023.1	WP_056477509.1	WP_128564925.1	WP_158514893.1	WP_017841657.1	WP_006788557.1	WP_002980601.1
WP_203098670.1	WP_118968579.1	WP_200593759.1	WP_056527737.1	WP_012332998.1	WP_184110719.1	WP_062004062.1
WP_156338297.1	WP_205280784.1	WP_036247174.1	WP_120609356.1	WP_048430126.1	WP_053333716.1	WP_147753823.1
WP_120524181.1	WP_147728707.1	WP_151633970.1	WP_043839464.1	WP_058618994.1	WP_183937015.1	WP_147814676.1
WP_153818397.1	WP_108974150.1	WP_127733838.1	WP_166856607.1	WP_211519868.1	WP_193639894.1	WP_215842665.1
WP_120547635.1	WP_203099593.1	WP_135419769.1	WP_110401019.1	WP_206702502.1	WP_160898505.1	WP_147814340.1
WP_121769564.1	WP_183503707.1	WP_009564877.1	WP_153975496.1	WP_061956153.1	WP_193651342.1	WP_205285922.1
WP_128797264.1	WP_200237880.1	WP_207334781.1	WP_200207337.1	WP_136218129.1	WP_200897883.1	WP_144765677.1
WP_014003467.1	WP_210032148.1	WP_158044185.1	WP_168053625.1	WP_091889923.1	WP_022834518.1	WP_142585668.1
WP_002615749.1	WP_108974156.1	WP_011842555.1	WP_207334781.1	WP_207183524.1	WP_207190951.1	WP_147763691.1
WP_125182752.1	WP_048454351.1	WP_169508490.1	WP_200258325.1	WP_077923200.1	WP_095513427.1	WP_150999129.1
WP_153864751.1	WP_138327096.1	WP_093516750.1	WP_166107822.1	WP_166272637.1	WP_036166321.1	WP_007559684.1
WP_120619542.1	WP_138326360.1	WP_099917596.1	WP_089399839.1	WP_027174176.1	WP_179950655.1	WP_122162106.1
WP_163682079.1	WP_183553628.1	WP_100366365.1	WP_165106614.1	WP_217424718.1	WP_163968707.1	WP_022834518.1
WP_204848128.1	WP_042671429.1	WP_194712427.1	WP_092270139.1	WP_056159776.1	WP_037485669.1	WP_138327096.1
WP_206667587.1	WP_020092712.1	WP_027867409.1	WP_201777352.1	WP_183032634.1	WP_216369847.1	WP_203099593.1
WP_206044499.1	WP_103984958.1	WP_036214802.1	WP_128797264.1	WP_007004526.1	WP_089165554.1	WP_215872995.1
WP_138325569.1	WP_135621440.1	WP_115393023.1	WP_012233641.1	WP_209713905.1	WP_010642934.1	WP_045777339.1
WP_036247174.1	WP_158514893.1	WP_137732930.1	WP_120642303.1	WP_052215130.1	WP_217348004.1	WP_202682128.1
WP_156612437.1	WP_055874525.1	WP_170286145.1	WP_211528136.1	WP_199069956.1	WP_024894767.1	WP_212721374.1
WP_120627190.1	WP_202682128.1	WP_203098670.1	WP_183030994.1	WP_150587395.1	WP_099914574.1	WP_201073308.1
WP_198039037.1	WP_150962429.1	WP_159703883.1	WP_217164405.1	WP_163960328.1	WP_093568326.1	WP_158044185.1
WP_145649675.1	WP_022834518.1	WP_194722227.1	WP_130480986.1	WP_160898505.1	WP_207861641.1	WP_119395087.1
WP_202835889.1	WP_197984650.1	WP_209586827.1	WP_183935861.1	WP_211361303.1	WP_075323255.1	WP_165106664.1
WP_012233641.1	WP_201073308.1	WP_105377839.1	WP_056389163.1	WP_137732930.1	WP_142087524.1	WP_200343535.1
WP_132285616.1	WP_031439373.1	WP_078031908.1	WP_099791022.1	WP_186737918.1	WP_075358598.1	WP_169352144.1
WP_130325225.1	WP_208620903.1	WP_037259422.1	WP_170039014.1	WP_158514893.1	WP_123660533.1	WP_066921553.1
WP_212721374.1	WP_149310273.1	WP_183553628.1	WP_158044185.1	WP_130967372.1	WP_099956816.1	WP_138326360.1
WP_120642303.1	WP_091778184.1	WP_100985845.1	WP_091876483.1	WP_193686102.1	WP_135621440.1	WP_061956153.1
WP_056022570.1	WP_197975340.1	WP_010399676.1	WP_179509752.1	WP_120642303.1	WP_048437039.1	WP_150962429.1
WP_183981502.1	WP_208403469.1	WP_089399839.1	WP_216711639.1	WP_198115176.1	WP_215883979.1	WP_110401019.1
WP_091876483.1	WP_043759019.1	WP_100196969.1	WP_155465549.1	WP_055954055.1	WP_151632948.1	WP_147048482.1
WP_157267410.1	WP_197977846.1	WP_202682128.1	WP_058020923.1	WP_097127991.1	WP_091752576.1	WP_037485669.1
WP_120609356.1	WP_043354636.1	WP_156799086.1	WP_150041731.1	WP_002615749.1	WP_069638439.1	WP_198039037.1
WP_104519964.1	WP_201777352.1	WP_095998384.1	WP_120619542.1	WP_133123314.1	WP_200593641.1	WP_149310273.1
WP_104977879.1	WP_043385094.1	WP_167215271.1	WP_183032634.1	WP_192143225.1	WP_198039037.1	WP_091778184.1
WP_068632338.1	WP_157267410.1	WP_077923200.1	WP_137732930.1	WP_183730936.1	WP_133223100.1	WP_206044499.1
WP_183937844.1	WP_103036766.1	WP_183981502.1	WP_193686102.1	WP_032094334.1	WP_093970257.1	WP_201076360.1
WP_120625543.1	WP_004868881.1	WP_071363917.1	WP_120563179.1	WP_119681468.1	WP_171223510.1	WP_091941021.1
WP_012830598.1	WP_209569567.1	WP_095513428.1	WP_056632874.1	WP_012233641.1	WP_108974156.1	WP_141197667.1
WP_209569567.1	WP_158044185.1	WP_044227569.1	WP_056415495.1	WP_192239890.1	WP_207486024.1	WP_147077461.1
WP_166107822.1	WP_056525774.1	WP_093252375.1	WP_058554967.1	WP_129229124.1	WP_127733838.1	WP_199069956.1
WP_056131464.1	WP_132367134.1	WP_092270139.1	WP_176648424.1	WP_192071844.1	WP_068150567.1	WP_042671429.1
WP_155708265.1	WP_091926090.1	WP_068632338.1	WP_211519868.1	WP_095513428.1	WP_163644527.1	WP_103984958.1
WP_217346025.1	WP_091679711.1	WP_182988337.1	WP_070273339.1	WP_128797264.1	WP_048454351.1	WP_020092712.1
WP_105377839.1	WP_179697124.1	WP_203099593.1	WP_192143225.1	WP_153975496.1	WP_203159219.1	WP_158043358.1
WP_021133143.1	WP_012320657.1	WP_138327096.1	WP_210253150.1	WP_092619318.1	WP_184385028.1	WP_091439124.1
WP_075008022.1	WP_014003467.1	WP_002612233.1	WP_170286145.1	WP_144111677.1	WP_191083814.1	WP_132367134.1
WP_052830867.1	WP_047822770.1	WP_201073308.1	WP_176976997.1	WP_008063119.1	WP_091889923.1	WP_091679711.1
WP_061956153.1	WP_044227569.1	WP_145872944.1	WP_192071844.1	WP_211194559.1	WP_215842665.1	WP_004868881.1
WP_197984650.1	WP_092036257.1	WP_056389163.1	WP_051916224.1	WP_010164988.1	WP_051511894.1	WP_056525774.1
WP_208620903.1	WP_183937844.1	WP_176648424.1	WP_120627190.1	WP_036247174.1	WP_203566288.1	WP_091926090.1
WP_040566216.1	WP_192706264.1	WP_206935532.1	WP_136218129.1	WP_120619542.1	WP_109962186.1	WP_108941797.1
WP_130185845.1	WP_061956153.1	WP_155465549.1	WP_207486024.1	WP_137954073.1	WP_168048073.1	WP_119323304.1
WP_057154651.1	WP_137176022.1	WP_203561295.1	WP_095513428.1	WP_051431836.1	WP_207691308.1	WP_209650802.1
WP_197975340.1	WP_147753823.1	WP_132285616.1	WP_171088215.1	WP_133021470.1	WP_094410592.1	WP_109951552.1
WP_159703883.1	WP_109951552.1	WP_166107822.1	WP_202682128.1	WP_179507570.1	WP_198156981.1	WP_012320657.1
WP_031439373.1	WP_209650802.1	WP_193686102.1	WP_100985845.1	WP_069049047.1	WP_133123314.1	WP_191165796.1
WP_208403469.1	WP_110352415.1	WP_161073901.1	WP_198383801.1	WP_206044499.1	WP_007004526.1	WP_043354636.1
WP_157232249.1	WP_135621444.1	WP_101481580.1	WP_150040103.1	WP_199123702.1	WP_139040764.1	WP_179697124.1
WP_093517781.1	WP_150999129.1	WP_210247616.1	WP_207057003.1	WP_165373036.1	WP_217362938.1	WP_043759019.1
WP_197977846.1	WP_058190933.1	WP_099791022.1	WP_086121413.1	WP_183935861.1	WP_058618994.1	WP_043385094.1
WP_209586827.1	WP_216711639.1	WP_005670224.1	WP_099793958.1	WP_163110134.1	WP_060848240.1	WP_182747096.1
WP_036214802.1	WP_104519964.1	WP_136218129.1	WP_165373036.1	WP_207057003.1	WP_048430126.1	WP_014003467.1
WP_176071185.1	WP_206664498.1	WP_155469109.1	WP_165106664.1	WP_120563179.1	WP_048463351.1	WP_183436069.1
WP_027867409.1	WP_066921553.1	WP_091876483.1	WP_205761333.1	WP_062004062.1	WP_093517781.1	WP_197088117.1
WP_141197667.1	WP_037485669.1	WP_013066805.1	WP_023873223.1	WP_121769564.1	WP_012233641.1	WP_183667096.1
WP_136917938.1	WP_199069956.1	WP_100990733.1	WP_199069956.1	WP_091876483.1	WP_206290127.1	WP_048629910.1
WP_051676497.1	WP_183981502.1	WP_171837901.1	WP_133021470.1	WP_120547635.1	WP_069049047.1	WP_017484084.1
WP_138327096.1	WP_199123702.1	WP_205323496.1	WP_207365248.1	WP_101481580.1	WP_075010582.1	WP_197090708.1
WP_182747096.1	WP_098062479.1	WP_108965941.1	WP_010399676.1	WP_110850088.1	WP_051431836.1	WP_206935532.1
WP_074767717.1	WP_091976708.1	WP_090313711.1	WP_196761185.1	WP_166107822.1	WP_133291423.1	WP_049868972.1
WP_091439124.1	WP_160535228.1	WP_020652132.1	WP_049868972.1	WP_057154651.1	WP_141200387.1	WP_153874274.1
WP_199069956.1	WP_050734452.1	WP_095880866.1	WP_098074762.1	WP_176648424.1	WP_207183524.1	WP_184202966.1
WP_132254570.1	WP_183958678.1	WP_056159776.1	WP_036642116.1	WP_208668268.1	WP_205893827.1	WP_206003276.1
WP_153865046.1	WP_011404950.1	WP_207332732.1	WP_156373584.1	WP_200343535.1	WP_095998384.1	WP_136879237.1
WP_055874525.1	WP_183956877.1	WP_098074757.1	WP_192239890.1	WP_207224879.1	WP_140886419.1	WP_203098670.1
WP_165373036.1	WP_045777339.1	WP_158514893.1	WP_114469035.1	WP_200593641.1	WP_198025078.1	WP_104523003.1
WP_091660784.1	WP_020652132.1	WP_012830598.1	WP_150561067.1	WP_120590473.1	WP_170039014.1	WP_150561067.1
WP_217424718.1	WP_206667587.1	WP_056131464.1	WP_163956756.1	WP_120609356.1	WP_165373036.1	WP_056238683.1
WP_110850088.1	WP_026849937.1	WP_110850088.1	WP_121711685.1	WP_121711685.1	WP_132285616.1	WP_116146756.1
WP_056477509.1	WP_125182752.1	WP_136879237.1	WP_125994280.1	WP_104509449.1	WP_043839464.1	WP_200672302.1
WP_126717704.1	WP_193639894.1	WP_217346025.1	WP_121769564.1	WP_099914574.1	WP_128564925.1	WP_012456262.1
WP_147048482.1	WP_193651342.1	WP_202681028.1	WP_100989386.1	WP_014396933.1	WP_120202699.1	WP_141953484.1
WP_205323496.1	WP_206667592.1	WP_211519868.1	WP_209713905.1	WP_207210152.1	WP_002615749.1	WP_051431836.1
WP_176648424.1	WP_191165796.1	WP_202427506.1	WP_120547635.1	WP_091332420.1	WP_010164988.1	WP_110352415.1
WP_196761185.1	WP_183989679.1	WP_126717704.1	WP_183730936.1	WP_171417012.1	WP_200343535.1	WP_165106614.1
WP_150561067.1	WP_147814676.1	WP_091660784.1	WP_192974290.1	WP_206794579.1	WP_169508490.1	WP_202681028.1
WP_147814340.1	WP_007559684.1	WP_211526161.1	WP_170033363.1	WP_092270139.1	WP_047824002.1	WP_164696881.1
WP_023873223.1	WP_122162106.1	WP_111935122.1	WP_051916236.1	WP_205761333.1	WP_135419769.1	WP_207334781.1
WP_036642116.1	WP_141829253.1	WP_176071185.1	WP_199123702.1	WP_202882446.1	WP_104984322.1	WP_199533563.1
WP_183503707.1	WP_164696881.1	WP_012348548.1	WP_202427506.1	WP_120560163.1	WP_137954073.1	WP_056477509.1
WP_192050370.1	WP_147077461.1	WP_136929069.1	WP_167215271.1	WP_105011338.1	WP_012332998.1	WP_211361303.1
WP_206667641.1	WP_197090708.1	WP_062401855.1	WP_093823047.1	WP_151632948.1	WP_052375870.1	WP_207365248.1
WP_211361303.1	WP_048629910.1	WP_070273339.1	WP_014396933.1	WP_120627190.1	WP_043366569.1	WP_199123702.1
WP_046113783.1	WP_091439124.1	WP_211528136.1	WP_105510603.1	WP_217348004.1	WP_153864751.1	WP_091718902.1
WP_202427506.1	WP_091718902.1	WP_171088215.1	WP_217346025.1	WP_171088215.1	WP_141197667.1	WP_171015564.1
WP_199123702.1	WP_197088117.1	WP_112938215.1	WP_192126399.1	WP_166856607.1	WP_207224879.1	WP_163110134.1
WP_136879237.1	WP_024894767.1	WP_186737918.1	WP_107961616.1	WP_126717704.1	WP_157232249.1	WP_077923200.1
WP_150999129.1	WP_151633970.1	WP_036238984.1	WP_192145372.1	WP_202617198.1	WP_202682128.1	WP_023873223.1
WP_211526161.1	WP_142087524.1	WP_207365248.1	WP_160931174.1	WP_049868972.1	WP_150040103.1	WP_196761185.1
WP_197088117.1	WP_215864236.1	WP_210245494.1	WP_119395087.1	WP_183030994.1	WP_202835889.1	WP_183730936.1
WP_173981179.1	WP_144765677.1	WP_202423771.1	WP_120524181.1	WP_202427506.1	WP_044414360.1	WP_036642116.1
WP_151633970.1	WP_147763691.1	WP_119395087.1	WP_197088117.1	WP_141197667.1	WP_158044185.1	WP_051916224.1
WP_200593759.1	WP_147048482.1	WP_147934510.1	WP_203561295.1	WP_078031908.1	WP_091332420.1	WP_204165583.1
WP_193686102.1	WP_091858198.1	WP_093823047.1	WP_144137665.1	WP_170033363.1	WP_020504190.1	WP_126717704.1
WP_147857817.1	WP_147934510.1	WP_163960328.1	WP_076070756.1	WP_208668715.1	WP_043769037.1	WP_150550334.1
WP_183730936.1	WP_142585668.1	WP_123071439.1	WP_020652132.1	WP_200341118.1	WP_203099593.1	WP_055874525.1
WP_202423771.1	WP_123071439.1	WP_192050370.1	WP_048629910.1	WP_062401855.1	WP_002612233.1	WP_150040103.1
WP_197090708.1	WP_010642934.1	WP_208277621.1	WP_061956153.1	WP_209184742.1	WP_052571869.1	WP_157267410.1
WP_048629910.1	WP_075323255.1	WP_069038263.1	WP_148217626.1	WP_068632338.1	WP_075008022.1	WP_206702502.1
WP_105011589.1	WP_171088215.1	WP_037477986.1	WP_099917596.1	WP_120524181.1	WP_093516750.1	WP_183032634.1
WP_116146756.1	WP_136218129.1	WP_105011589.1	WP_200157436.1	WP_095417114.1	WP_211194559.1	WP_217424718.1
WP_171837901.1	WP_010687055.1	WP_150041731.1	WP_055934835.1	WP_150561067.1	WP_156338297.1	WP_095417114.1
WP_137316465.1	WP_215883979.1	WP_140868936.1	WP_203099593.1	WP_202423771.1	WP_014780428.1	WP_169493239.1
WP_091793088.1	WP_036214802.1	WP_098074762.1	WP_202423771.1	WP_168053625.1	WP_045776926.1	WP_012830598.1
WP_147910549.1	WP_147939058.1	WP_109343719.1	WP_110850088.1	WP_051916236.1	WP_201073308.1	WP_183931883.1
WP_147939058.1	WP_147910549.1	WP_205893681.1	WP_197090708.1	WP_140885829.1	WP_120625543.1	WP_056022570.1
WP_194712427.1	WP_027867409.1	WP_070247247.1	WP_009540451.1	WP_200154493.1	WP_104509449.1	WP_025249760.1
WP_130480986.1	WP_023873223.1	WP_104521291.1	WP_120560163.1	WP_114469760.1	WP_138325569.1	WP_100985845.1
WP_070273339.1	WP_141197667.1	WP_187680975.1	WP_211526161.1	WP_036238984.1	WP_200341118.1	WP_057154651.1
WP_109886955.1	WP_209586827.1	WP_209713905.1	WP_201073308.1	WP_203561295.1	WP_104977879.1	WP_144111677.1
WP_155469109.1	WP_183730936.1	WP_085412945.1	WP_171417012.1	WP_197978195.1	WP_061610016.1	WP_019915835.1
WP_171218650.1	WP_150561067.1	WP_152578288.1	WP_206794579.1	WP_210625160.1	WP_157267410.1	WP_051676497.1
WP_091809129.1	WP_051676497.1	WP_049769971.1	WP_091793088.1	WP_163644527.1	WP_166272637.1	WP_192239890.1
WP_025249760.1	WP_136879237.1	WP_122840561.1	WP_007004526.1	WP_200617852.1	WP_158043358.1	WP_176071185.1
WP_037477986.1	WP_036642116.1	WP_199069956.1	WP_156363488.1	WP_148217626.1	WP_201076360.1	WP_133021470.1
WP_169508490.1	WP_119395087.1	WP_152879926.1	WP_157232249.1	WP_200157436.1	WP_176976997.1	WP_205323496.1
WP_095513428.1	WP_060771330.1	WP_046113783.1	WP_206044499.1	WP_091809129.1	WP_058554967.1	WP_183924744.1
WP_136218129.1	WP_210247616.1	WP_075010582.1	WP_132896657.1	WP_163968707.1	WP_206079425.1	WP_129229124.1
WP_007559684.1	WP_105510603.1	WP_097127991.1	WP_186737918.1	WP_130480986.1	WP_081535834.1	WP_156363488.1
WP_122162106.1	WP_140885829.1	WP_100989386.1	WP_120590473.1	WP_211528136.1	WP_125182752.1	WP_032094334.1
WP_104523003.1	WP_091876483.1	WP_091809129.1	WP_153864751.1	WP_157232249.1	WP_148217626.1	WP_209569567.1
WP_147077461.1	WP_159703883.1	WP_099793958.1	WP_136917938.1	WP_047822770.1	WP_200157436.1	WP_078031908.1
WP_147899216.1	WP_196761185.1	WP_187680572.1	WP_092047332.1	WP_036214802.1	WP_201096231.1	WP_132285616.1
WP_141200387.1	WP_022834768.1	WP_019915835.1	WP_111935122.1	WP_131194613.1	WP_130325225.1	WP_012348548.1
WP_158699395.1	WP_147899216.1	WP_205215007.1	WP_010164988.1	WP_209586827.1	WP_013418694.1	WP_158292048.1
WP_136929069.1	WP_208277621.1	WP_204259561.1	WP_045777339.1	WP_051916224.1	WP_170032282.1	WP_176501739.1
WP_202617198.1	WP_147857817.1	WP_062004062.1	WP_052375870.1	WP_159703883.1	WP_043759019.1	WP_179509752.1
WP_092619318.1	WP_111935122.1	WP_171218650.1	WP_032094334.1	WP_027867409.1	WP_043385094.1	WP_183937844.1
WP_104521291.1	WP_103020529.1	WP_160931174.1	WP_025249760.1	WP_140844338.1	WP_043354636.1	WP_192282267.1
WP_207334781.1	WP_036247174.1	WP_183730936.1	WP_071363917.1	WP_205893681.1	WP_179697124.1	WP_151633970.1
WP_050734452.1	WP_133222395.1	WP_198115176.1	WP_147941567.1	WP_109630440.1	WP_200258325.1	WP_085412944.1
WP_204165583.1	WP_169493239.1	WP_020162986.1	WP_037477986.1	WP_056053153.1	WP_153818397.1	WP_166693369.1
WP_209184742.1	WP_103026888.1	WP_043839464.1	WP_163110134.1	WP_057436473.1	WP_136929069.1	WP_076070756.1
WP_147763691.1	WP_147023726.1	WP_130967372.1	WP_091439124.1	WP_091439124.1	WP_013066805.1	WP_132734364.1
WP_058190933.1	WP_211526161.1	WP_196761185.1	WP_130967372.1	WP_211526161.1	WP_136917938.1	WP_182988337.1
WP_149310273.1	WP_202835889.1	WP_164696881.1	WP_206003276.1	WP_093517781.1	WP_126717704.1	WP_132896657.1
WP_157621132.1	WP_183032634.1	WP_104984322.1	WP_217424718.1	WP_176976997.1	WP_091718902.1	WP_104521291.1
WP_150041731.1	WP_101537833.1	WP_061956153.1	WP_142585668.1	WP_014780428.1	WP_200154493.1	WP_055934835.1
WP_062001940.1	WP_206702502.1	WP_056147454.1	WP_027174176.1	WP_122840561.1	WP_202681028.1	WP_201777352.1
WP_075357605.1	WP_109343719.1	WP_056345463.1	WP_206079425.1	WP_200207337.1	WP_069332268.1	WP_069038263.1
WP_091778184.1	WP_105377839.1	WP_210625160.1	WP_184110719.1	WP_204259561.1	WP_209569567.1	WP_218157139.1
WP_091858198.1	WP_183436069.1	WP_105510603.1	WP_008063119.1	WP_020504190.1	WP_153865046.1	WP_209184742.1
WP_140844338.1	WP_184202966.1	WP_104523003.1	WP_055954055.1	WP_147941567.1	WP_205761333.1	WP_145872944.1
WP_204259561.1	WP_217424718.1	WP_200617852.1	WP_119681756.1	WP_183553628.1	WP_170033363.1	WP_202617198.1
WP_049868972.1	WP_145872944.1	WP_208668268.1	WP_091660784.1	WP_114469035.1	WP_009564877.1	WP_020162986.1
WP_147753823.1	WP_086121413.1	WP_144111677.1	WP_199533563.1	WP_127733838.1	WP_051676497.1	WP_091660784.1
WP_206664828.1	WP_137732930.1	WP_023873223.1	WP_100990733.1	WP_086121413.1	WP_183937844.1	WP_173982918.1
WP_206079425.1	WP_025249760.1	WP_130480986.1	WP_107141116.1	WP_156363488.1	WP_011842555.1	WP_192145372.1
WP_024079236.1	WP_103029665.1	WP_199123702.1	WP_095417114.1	WP_165106614.1	WP_197984650.1	WP_180692920.1
WP_147814676.1	WP_173982918.1	WP_183025217.1	WP_157175015.1	WP_137176022.1	WP_100196969.1	WP_192974290.1
WP_206423208.1	WP_005670224.1	WP_202617198.1	WP_044414360.1	WP_075008022.1	WP_037259422.1	WP_051916236.1
WP_091718902.1	WP_036238984.1	WP_157267410.1	WP_144765677.1	WP_170032282.1	WP_031439373.1	WP_107961616.1
WP_043354636.1	WP_211528136.1	WP_141829253.1	WP_205893681.1	WP_052571869.1	WP_208403469.1	WP_130325225.1
WP_043385094.1	WP_206667641.1	WP_036642116.1	WP_130326152.1	WP_206003276.1	WP_197975340.1	WP_207776276.1
WP_179697124.1	WP_200820668.1	WP_147857817.1	WP_105377839.1	WP_093516750.1	WP_197977846.1	WP_056527737.1
WP_043759019.1	WP_062004062.1	WP_207332731.1	WP_056053153.1	WP_206079425.1	WP_100366365.1	WP_114469035.1
WP_194722227.1	WP_089401255.1	WP_156373584.1	WP_137176022.1	WP_058554967.1	WP_208620903.1	WP_197984650.1
WP_211546134.1	WP_092619318.1	WP_157621132.1	WP_205893827.1	WP_131113870.1	WP_091778184.1	WP_051007302.1
WP_056525774.1	WP_056238683.1	WP_209184742.1	WP_208668268.1	WP_171837901.1	WP_144765677.1	WP_183030994.1
WP_091926090.1	WP_170204782.1	WP_198383801.1	WP_183937015.1	WP_060525911.1	WP_149310273.1	WP_140885829.1
WP_132367134.1	WP_135297561.1	WP_205893827.1	WP_211194559.1	WP_020652132.1	WP_200207337.1	WP_208620903.1
WP_091679711.1	WP_092761958.1	WP_109631411.1	WP_037530251.1	WP_010399676.1	WP_056525774.1	WP_197977846.1
WP_047822770.1	WP_071363917.1	WP_136917938.1	WP_200237880.1	WP_121884041.1	WP_132367134.1	WP_208403469.1
WP_112938215.1	WP_144111677.1	WP_163110134.1	WP_210321326.1	WP_091793088.1	WP_209650802.1	WP_031439373.1
WP_206003276.1	WP_056345463.1	WP_150040103.1	WP_122840561.1	WP_137735519.1	WP_091926090.1	WP_160931174.1
WP_119395087.1	WP_049769971.1	WP_129578630.1	WP_202882446.1	WP_109631411.1	WP_091679711.1	WP_197975340.1
WP_012320657.1	WP_215028658.1	WP_217424718.1	WP_031441021.1	WP_092047332.1	WP_012320657.1	WP_056632874.1
WP_042671429.1	WP_089399839.1	WP_150561067.1	WP_132734364.1	WP_172792149.1	WP_201218657.1	WP_046113783.1
WP_103984958.1	WP_211361303.1	WP_020739385.1	WP_202617198.1	WP_204848128.1	WP_056022570.1	WP_100990733.1
WP_020092712.1	WP_160931174.1	WP_119681756.1	WP_036238984.1	WP_123402793.1	WP_091976708.1	WP_136218129.1
WP_209650802.1	WP_145649675.1	WP_137735519.1	WP_140885829.1	WP_056131464.1	WP_108965941.1	WP_171218650.1
WP_020652132.1	WP_217346025.1	WP_052571869.1	WP_005670224.1	WP_201096231.1	WP_122162106.1	WP_092761958.1
WP_091976708.1	WP_116146756.1	WP_045776926.1	WP_157267410.1	WP_179632868.1	WP_142585668.1	WP_159511352.1
WP_197978195.1	WP_158292048.1	WP_208668715.1	WP_130325225.1	WP_165106664.1	WP_007559684.1	WP_105377839.1
WP_207365248.1	WP_129229124.1	WP_061610016.1	WP_051007302.1	WP_141829253.1	WP_095880866.1	WP_095513428.1
WP_114469035.1	WP_156612437.1	WP_085412944.1	WP_078031908.1	WP_157621162.1	WP_093252375.1	WP_193686102.1
WP_092036257.1	WP_137316465.1	WP_134387302.1	WP_031394610.1	WP_070116313.1	WP_092036257.1	WP_159703883.1
WP_144765677.1	WP_192282267.1	WP_166693369.1	WP_150041730.1	WP_107141116.1	WP_058190933.1	WP_163956756.1
WP_152578288.1	WP_193686102.1	WP_130325225.1	WP_107930518.1	WP_091660784.1	WP_147939058.1	WP_183935861.1
WP_137954077.1	WP_215842665.1	WP_147910549.1	WP_189690151.1	WP_045777339.1	WP_147910549.1	WP_068632338.1
WP_089399839.1	WP_183030994.1	WP_150041730.1	WP_147934510.1	WP_105377839.1	WP_147857817.1	WP_145649675.1
WP_077923200.1	WP_215872995.1	WP_197088117.1	WP_156374363.1	WP_150587392.1	WP_147899216.1	WP_192050370.1
WP_142585668.1	WP_010160671.1	WP_157621162.1	WP_176501739.1	WP_184110719.1	WP_153975496.1	WP_207332732.1
WP_165106614.1	WP_112938215.1	WP_197090708.1	WP_012830598.1	WP_156374363.1	WP_091858198.1	WP_206664498.1
WP_173807385.1	WP_182988337.1	WP_142585668.1	WP_183553628.1	WP_012830598.1	WP_192282267.1	WP_183025217.1
WP_150962429.1	WP_175942629.1	WP_048629910.1	WP_183924744.1	WP_062001940.1	WP_169493239.1	WP_192126399.1
WP_140885829.1	WP_204259561.1	WP_032094334.1	WP_209184742.1	WP_150041730.1	WP_206935532.1	WP_211519868.1
WP_020162986.1	WP_013418694.1	WP_025249760.1	WP_204259561.1	WP_068150567.1	WP_120642303.1	WP_210247616.1
WP_062004062.1	WP_052389792.1	WP_095417114.1	WP_170032282.1	WP_075357605.1	WP_056477509.1	WP_062001940.1
WP_201777352.1	WP_176071185.1	WP_156374363.1	WP_210245939.1	WP_187680572.1	WP_120627190.1	WP_207332731.1
WP_210247616.1	WP_010218148.1	WP_140885829.1	WP_060525911.1	WP_200258325.1	WP_120609356.1	WP_171837901.1
WP_210032148.1	WP_152578288.1	WP_144137665.1	WP_051511894.1	WP_036166321.1	WP_055874525.1	WP_036238984.1
WP_098074757.1	WP_161073901.1	WP_168053625.1	WP_208277621.1	WP_043839464.1	WP_184714584.1	WP_157175015.1
WP_183553628.1	WP_163110134.1	WP_116146756.1	WP_157621132.1	WP_056389163.1	WP_169352144.1	WP_057436473.1
WP_150587392.1	WP_032094334.1	WP_172792149.1	WP_097127991.1	WP_187680975.1		WP_075357605.1
WP_095417114.1	WP_166107822.1	WP_140886419.1	WP_210625160.1	WP_109343719.1		WP_097127991.1
WP_105011338.1	WP_171015564.1	WP_057436473.1	WP_159511352.1	WP_214382579.1		WP_155708265.1
WP_183032634.1	WP_095417114.1	WP_125182752.1	WP_200617852.1	WP_002612233.1		WP_099791022.1
WP_215028658.1	WP_056131464.1	WP_144765677.1	WP_109630440.1	WP_012348548.1		WP_210321326.1
WP_060771330.1	WP_046113783.1	WP_147048482.1	WP_068632338.1	WP_005670224.1		WP_137954077.1
WP_175942629.1	WP_068632338.1	WP_008063119.1	WP_176071185.1	WP_208277621.1		WP_203075075.1
WP_210245494.1	WP_056199890.1	WP_147939058.1	WP_104509449.1	WP_104523003.1		WP_056053153.1
WP_098074762.1	WP_147941567.1	WP_182747096.1	WP_206423208.1	WP_206935532.1		WP_186737918.1
WP_180692920.1	WP_202617198.1	WP_056022570.1	WP_198039037.1	WP_206093718.1		WP_056131464.1
WP_206702502.1	WP_012348548.1	WP_107141116.1	WP_109343719.1	WP_206667641.1		WP_109343719.1
WP_147841446.1	WP_209184742.1	WP_183030994.1	WP_202835889.1	WP_207486024.1		WP_085412945.1
WP_147728707.1	WP_207776276.1	WP_091793088.1	WP_022836084.1	WP_105011589.1		WP_208277621.1
WP_109951552.1	WP_207210152.1	WP_141197667.1	WP_141197667.1	WP_071363917.1		WP_157621162.1
WP_056199890.1	WP_206423208.1	WP_147899216.1	WP_208668715.1	WP_125994280.1		WP_155469109.1
WP_192706264.1	WP_184200424.1	WP_165106664.1	WP_137954077.1	WP_164696881.1		WP_161539629.1
WP_089401255.1	WP_140868936.1	WP_214382579.1	WP_207332732.1	WP_140886419.1		WP_192071844.1
WP_066921553.1	WP_205893681.1	WP_205880371.1	WP_085412944.1	WP_098074762.1		WP_192143225.1
WP_022836084.1	WP_027174176.1	WP_173807385.1	WP_206935532.1	WP_200237880.1		WP_056415495.1
WP_169352144.1	WP_182568862.1	WP_165106614.1	WP_013418694.1	WP_051511894.1		WP_130185845.1
WP_160864655.1	WP_209688311.1	WP_147814340.1	WP_145549416.1	WP_069332268.1		WP_198115176.1
WP_010687055.1	WP_042509000.1	WP_204165583.1	WP_091809129.1	WP_147934510.1		WP_137176022.1
WP_164696881.1	WP_210253150.1	WP_202835889.1	WP_002615749.1	WP_150040103.1		WP_071363917.1
WP_187680975.1	WP_004447074.1	WP_105011338.1	WP_136929069.1	WP_123071439.1		WP_150041730.1
WP_096486853.1	WP_015952289.1	WP_140844338.1	WP_140844338.1	WP_136929069.1		WP_093312206.1
WP_013418694.1	WP_076642174.1	WP_109630440.1	WP_166693369.1	WP_137954077.1		WP_091876483.1
WP_207210152.1	WP_217164405.1	WP_206003276.1	WP_121884041.1	WP_198383801.1		WP_147934510.1
WP_135297561.1	WP_076070756.1	WP_058190933.1	WP_172792149.1	WP_009564877.1		WP_123071439.1
WP_093312206.1	WP_110401019.1	WP_137954077.1	WP_052571869.1	WP_158044185.1		WP_206667592.1
WP_122840561.1	WP_161539629.1	WP_007559684.1	WP_123402793.1	WP_011842555.1		WP_125994280.1
WP_207332731.1	WP_206935532.1	WP_122162106.1	WP_215028658.1	WP_058020923.1		WP_209586827.1
WP_134387302.1	WP_163682079.1	WP_092036257.1	WP_056131464.1	WP_173807385.1		WP_211528136.1
WP_051916236.1	WP_055954055.1	WP_123402793.1	WP_206093718.1	WP_037259422.1		WP_036214802.1
WP_160535228.1	WP_199533563.1	WP_049868972.1	WP_045776926.1	WP_136917938.1		WP_156374363.1
WP_187680572.1	WP_097127991.1	WP_147077461.1	WP_147753823.1	WP_203098670.1		WP_211526161.1
WP_170032282.1	WP_100989386.1	WP_056477509.1	WP_123071439.1	WP_052389792.1		WP_027867409.1
WP_032094334.1	WP_163956756.1	WP_050734452.1	WP_012348548.1	WP_202682128.1		WP_183553628.1
WP_150550334.1	WP_092047332.1	WP_166856607.1	WP_173807385.1	WP_037477986.1		WP_121884041.1
WP_009540451.1	WP_107141116.1	WP_120202699.1	WP_183937844.1	WP_020739385.1		WP_060525911.1
WP_086121413.1	WP_056527737.1	WP_210321326.1	WP_069332268.1	WP_138325569.1		WP_166107822.1
WP_100985845.1	WP_158699395.1	WP_051676497.1	WP_197984650.1	WP_201076360.1		WP_167215271.1
WP_191165796.1	WP_125994280.1	WP_036166321.1	WP_208620903.1	WP_075010582.1		WP_005670224.1
WP_147023726.1	WP_140844338.1	WP_145549416.1	WP_093517781.1	WP_207776276.1		WP_093823047.1
WP_203075075.1	WP_157175015.1	WP_189690151.1	WP_183931883.1	WP_180692920.1		WP_037477986.1
WP_104984322.1	WP_187680975.1	WP_141200387.1	WP_132285616.1	WP_203099593.1		WP_125971923.1
WP_140851020.1	WP_206093718.1	WP_147728707.1	WP_031439373.1	WP_081535834.1		WP_093297737.1
WP_165106664.1	WP_210245939.1	WP_147841446.1	WP_147814676.1	WP_203075075.1		WP_137732930.1
WP_160931174.1	WP_187680572.1	WP_153865046.1	WP_198025078.1	WP_157621132.1		WP_101481580.1
WP_186737918.1	WP_107961616.1	WP_109886955.1	WP_133032114.1	WP_108965941.1		WP_173807385.1
WP_216711639.1	WP_100985845.1	WP_215028658.1	WP_197977846.1	WP_095880866.1		WP_133291423.1
WP_169493239.1	WP_150587392.1	WP_055874525.1	WP_197975340.1	WP_147763691.1		WP_115687720.1
WP_170204782.1	WP_091809129.1	WP_147753823.1	WP_020739385.1	WP_147814676.1		WP_210625160.1
WP_172792149.1	WP_192145372.1	WP_147814676.1	WP_138327096.1	WP_150550334.1		WP_200617852.1
WP_209688311.1	WP_206003276.1	WP_133291423.1	WP_132254570.1	WP_043769037.1		WP_037530251.1
WP_004447074.1	WP_024079236.1	WP_091858198.1	WP_208403469.1	WP_201073308.1		WP_031441021.1
WP_076642174.1	WP_200617852.1	WP_180692920.1	WP_163644527.1	WP_158043358.1		WP_107930518.1
WP_042509000.1	WP_210625160.1	WP_206667641.1	WP_144111677.1	WP_157267410.1		WP_183937015.1
WP_015952289.1	WP_163960328.1	WP_098062478.1	WP_002612233.1	WP_013066805.1		WP_031394610.1
WP_182568862.1	WP_144137665.1	WP_173982918.1	WP_147841446.1	WP_100196969.1		WP_184110719.1
WP_102609941.1	WP_122840561.1	WP_147763691.1	WP_109631411.1	WP_132285616.1		WP_122840561.1
WP_052389792.1	WP_093312206.1	WP_120625543.1	WP_085412945.1	WP_044414360.1		WP_089401255.1
WP_183667096.1	WP_192143225.1	WP_040566216.1	WP_009564877.1	WP_153818397.1		WP_208668268.1
WP_017484084.1	WP_208668715.1	WP_183503707.1	WP_109886955.1	WP_093252375.1		WP_123402793.1
WP_129578630.1	WP_093823047.1	WP_203075075.1	WP_147763691.1	WP_129578630.1		WP_209618011.1
WP_020739385.1	WP_119323304.1	WP_135297561.1	WP_141829253.1	WP_202835889.1		WP_086121413.1
WP_153874274.1	WP_172792149.1	WP_060771330.1	WP_209569567.1	WP_104984322.1		WP_156373584.1
WP_206093718.1	WP_192974290.1	WP_132254570.1	WP_062401855.1	WP_147753823.1		WP_214382579.1
WP_057436473.1	WP_155465549.1	WP_156612437.1	WP_056022570.1	WP_198039037.1		WP_168053625.1
WP_200672302.1	WP_021133143.1	WP_056199890.1	WP_075008022.1	WP_130325225.1		WP_141986903.1
WP_156374363.1	WP_189675286.1	WP_169352144.1	WP_011842555.1	WP_142585668.1		WP_205893681.1
WP_200617852.1	WP_200593759.1	WP_149310273.1	WP_037259422.1	WP_056022570.1		WP_121078524.1
WP_208668268.1	WP_102609941.1	WP_091778184.1	WP_214382579.1	WP_100366365.1		WP_056389163.1
WP_210625160.1	WP_051007302.1	WP_192282267.1	WP_203098670.1	WP_061610016.1		WP_056159776.1
WP_089165554.1	WP_049868972.1	WP_192706264.1	WP_093516750.1	WP_052830867.1		WP_208668715.1
WP_133287844.1	WP_109631411.1	WP_209688311.1	WP_147728707.1	WP_202681028.1		WP_112938215.1
WP_012456262.1	WP_077923200.1	WP_004447074.1	WP_206667592.1	WP_204165583.1		WP_107141116.1
WP_141953484.1	WP_192126399.1	WP_076642174.1	WP_207332731.1	WP_206667592.1		WP_109630440.1
WP_205893681.1	WP_183931883.1	WP_042509000.1	WP_104521291.1	WP_206664498.1		WP_092270139.1
WP_061610016.1	WP_183924744.1	WP_015952289.1	WP_152578288.1	WP_169508490.1		WP_109631411.1
WP_210321326.1	WP_167215271.1	WP_182568862.1	WP_129578630.1	WP_022836919.1		WP_170204782.1
WP_109630440.1	WP_207365248.1	WP_056525774.1	WP_169508490.1	WP_120625543.1		WP_171088215.1
WP_210253150.1	WP_057436473.1	WP_091926090.1	WP_187680975.1	WP_144765677.1		WP_200593759.1
WP_140868936.1	WP_157621162.1	WP_132367134.1	WP_105011338.1	WP_115393023.1
WP_163110134.1	WP_133189496.1	WP_091679711.1	WP_201076360.1	WP_182747096.1
WP_108941797.1	WP_184110719.1	WP_043354636.1	WP_187680572.1	WP_183937844.1
WP_069638439.1	WP_192071844.1	WP_043385094.1	WP_125182752.1	WP_056477509.1
WP_208668715.1	WP_186737918.1	WP_179697124.1	WP_158043358.1	WP_197984650.1
WP_075358598.1	WP_091793088.1	WP_043759019.1	WP_056477509.1	WP_208620903.1
WP_157621162.1	WP_070247247.1	WP_091976708.1	WP_104523003.1	WP_022836084.1
WP_037530251.1	WP_171837901.1	WP_042671429.1	WP_036166321.1	WP_209569567.1
WP_171015564.1	WP_204165583.1	WP_103984958.1	WP_147023726.1	WP_031439373.1
WP_214382579.1	WP_051916236.1	WP_020092712.1	WP_055874525.1	WP_197977846.1
WP_183436069.1	WP_130326152.1	WP_010687055.1	WP_081535834.1	WP_197975340.1
WP_150041730.1	WP_074767717.1	WP_170032282.1	WP_147048482.1	WP_098074757.1
WP_166060626.1	WP_134387302.1	WP_096486853.1	WP_206664498.1	WP_208403469.1
WP_166273465.1	WP_090313711.1	WP_209650802.1	WP_061610016.1	WP_055874525.1
WP_031394610.1	WP_207332732.1	WP_012320657.1	WP_137735519.1	WP_109886955.1
WP_109631411.1	WP_203075075.1	WP_150962429.1	WP_147857817.1	WP_205893827.1
WP_107930518.1	WP_037477986.1	WP_206664828.1	WP_043769037.1	WP_104521291.1
WP_198025078.1	WP_140851020.1	WP_091718902.1	WP_010687055.1	WP_170204782.1
WP_123402793.1	WP_179507570.1	WP_160535228.1	WP_180692920.1	WP_125182752.1
WP_179632868.1	WP_107930518.1	WP_183572379.1	WP_150550334.1	WP_150999129.1
WP_179950655.1	WP_210245494.1	WP_183436069.1	WP_120625543.1	WP_141200387.1
WP_192282267.1	WP_085412944.1	WP_108941797.1	WP_104984322.1	WP_153865046.1
WP_183937015.1	WP_192239890.1	WP_209979198.1	WP_182747096.1	WP_147023726.1
WP_056238683.1	WP_208668268.1	WP_183667096.1	WP_100366365.1	WP_120202699.1
WP_031441021.1	WP_040566216.1	WP_017484084.1	WP_147939058.1	WP_051676497.1
WP_163644527.1	WP_150550334.1	WP_153874274.1	WP_204165583.1	WP_133291423.1
WP_200343541.1	WP_110399918.1	WP_200672302.1	WP_100196969.1	WP_045776926.1
WP_205880371.1	WP_207334781.1	WP_093312206.1	WP_092036257.1	WP_013418694.1
WP_022836919.1	WP_105011338.1	WP_022836084.1	WP_108965941.1	WP_206664828.1
WP_091970125.1	WP_163644527.1	WP_110352415.1	WP_147899216.1	WP_161539629.1
WP_216851213.1	WP_056415495.1	WP_091941021.1	WP_095880866.1	WP_133287844.1
WP_053227897.1	WP_056632874.1	WP_166060626.1	WP_051676497.1	WP_091970125.1
WP_191041584.1	WP_031441021.1	WP_166273465.1	WP_013066805.1	WP_163682079.1
WP_092220737.1	WP_210321326.1	WP_056238683.1	WP_133291423.1	WP_182568862.1
WP_083732974.1	WP_133021470.1		WP_202681028.1	WP_076642174.1
	WP_166693369.1		WP_115393023.1	WP_004447074.1
	WP_183937015.1		WP_056199890.1	WP_169352144.1
	WP_179509752.1		WP_109951552.1	WP_209688311.1
	WP_109630440.1		WP_147910549.1	WP_042509000.1
	WP_031394610.1		WP_138325569.1	WP_015952289.1
	WP_159511352.1		WP_058190933.1	WP_215028658.1
	WP_214382579.1		WP_060771330.1	WP_156612437.1
	WP_123402793.1		WP_135297561.1	WP_093312206.1
	WP_133287844.1		WP_022836919.1	WP_109039528.1
	WP_037530251.1		WP_120202699.1	WP_110352415.1
	WP_132896657.1		WP_153818397.1	WP_173982918.1
	WP_012830598.1		WP_007559684.1	WP_169493239.1
	WP_179632868.1		WP_122162106.1
	WP_211546134.1		WP_192282267.1
	WP_062001940.1		WP_182568862.1
	WP_075357605.1		WP_042509000.1
	WP_132734364.1		WP_015952289.1
	WP_056053153.1		WP_209688311.1
	WP_051916224.1		WP_004447074.1
	WP_085412945.1		WP_076642174.1
	WP_092270139.1		WP_141200387.1
	WP_165106614.1		WP_050734452.1
	WP_183935861.1		WP_093252375.1
	WP_055934835.1		WP_206664828.1
	WP_179950655.1		WP_192706264.1
	WP_198025078.1		WP_110352415.1
	WP_095513428.1		WP_096486853.1
	WP_060525911.1		WP_066921553.1
	WP_176648424.1		WP_091858198.1
	WP_110850088.1		WP_210032148.1
			WP_183667096.1
			WP_017484084.1
			WP_153874274.1
			WP_200672302.1
			WP_169352144.1
			WP_133287844.1
			WP_153865046.1
			WP_091970125.1
			WP_091941021.1
			WP_108941797.1
			WP_141953484.1
			WP_012456262.1
			WP_169493239.1
			WP_098062478.1
			WP_171015564.1
			WP_056238683.1
			WP_183572379.1
			WP_183436069.1
			WP_166060626.1
			WP_166273465.1
			WP_161539629.1
			WP_173982918.1
