# Supplementary material for: Photoactive Yellow Protein Represents a Distinct, Evolutionarily Novel Family of PAS Domains
Source: J Bacteriol. 2022 Oct 5;204(11):e00300-22. doi: 10.1128/jb.00300-22 (PMC9664959; doi:10.1128/jb.00300-22)
Supplement: Supplemental file 2 — Data Set S2. Download jb.00300-22-s0003.xlsx, XLSX file, 0.08 MB [file jb.00300-22-s0003.xlsx]

## Sheet: Sheet1
>WP_011814604.1:1-125 photoactive yellow protein [Halorhodospira halophila]
MEHVGFGSDDIENTLAKMDDSQLDNLAFGAIQLDGDGTILQYNAAEGDITGRNPKEVIGKNFFKDVAPCTDSPEFSGKFK
EGVASGNLNTMFEYTFDYQMTPTKVKVHMKKALSGDSYWVFVKRV
>WP_201171625.1:1-125 photoactive yellow protein [Halorhodospira halophila]
MEHVAFGSEDIENTLAKMDDGQLDGLAFGAIQLDGDGNILQYNAAEGDITGRDPKEVIGKNFFKDVAPCTDSPEFYGKFK
EGVASGNLNTMFEYTFDYQMTPTKVKVHMKKALSGDSYWVFVKRV
>WP_201242104.1:1-125 photoactive yellow protein [Halorhodospira halophila]
MEHVAFGSEDIENTLAKMDDGQLDGLAFGAIQLDGDGNILQYNAAEGDITGRDPKQVIGKNFFKDVAPCTDSPEFYGKFK
EGVASGNLNTMFEYTFDYQMTPTKVKVHMKKALSGDSYWVFVKRV
>WP_200261175.1:1-125 photoactive yellow protein [Halorhodospira neutriphila]
MEHVAFGSEDIENTLANMDDSQLDELAFGAIQLDGNGTILQYNMAEGDITGRNPQDVIGKNFFREVAPCTDSPEFYGKFK
EGVQSGNLNAMFEYTFDYKMTPTKVKVHMKKALTGDSYWVFVKRV
>WP_126803739.1:1-125 photoactive yellow protein [Aliidiomarina minuta]
MEIVSFGSDDIENSLANMDDSKLNDLAFGAIQLDKDGKILQYNAAEGDITGRDPKSTIGKNFFREVAPCTDSKEFRGRFN
EGVTSGSLNTMFEYVFDYQMKPTKVKVHMKKSLSGDSYWVFVKRL
>WP_090021468.1:1-125 photoactive yellow protein [Limimonas halophila]
METVRFGSDDIENQLQQMSDKDLDQIAFGAIQVDGNGKILQYNAAEGDITGRDPGQVVGKNFFKDVAPCTDTDEFYGRFK
EGVQSGNLNTMFEYTFDYKMTPTKVKVHMKKALAGDSYWIFVKRV
>WP_086435407.1:1-125 photoactive yellow protein [Pseudidiomarina planktonica]
MEMIRFGSDDIENTLAKMQDSQLNDVAFGAIQLDAQGKIIKYNAAEGDITGRKPEEVIGKNFFRDVAPCTNSKEFKGRFD
EGVKSGNLNTMFEYVFDYEMKPTSVKVHMKKALTGDSYWVFVKRL
>WP_007111627.1:3-127 MULTISPECIES: photoactive yellow protein [Halomonas]
METVRFGGDDIENSLAKMDDKKLDELAFGAIQLDANGKIIQYNAAEGGITGRDPKSVIGKNFFTEVAPCTQSKEFQGRFK
EGVSSGELNTMFEYVFDYQMTPTKVKVHMKKAISGDTYWIFVKRL
>WP_190975668.1:1-125 photoactive yellow protein [Wenzhouxiangella sp. AB-CW3]
MEIIKFGNDNIENTLAKMKDSELDDLAFGAIQLDAAGTILQYNAAEGDITGRDPKAVIGKNFFRDVAPCTDSREFRGRFE
DGVKDGNLNSMFEYVFDYEMQPTKVKVHMKTSLSGDSYWVFVKRV
>WP_146874836.1:3-127 photoactive yellow protein [Halovibrio variabilis]
METVRFGGDDIENSLAKMDDKKLDELAFGAIQLDANGKIVQYNAAEGGITGRDPKSVIGKNFFTDVAPCTQSKEFQGRFK
DGVKSGDLNTMFEYVFDYQMTPTKVKVHMKKALSGDAYWIFVKRL
>WP_093428297.1:1-125 photoactive yellow protein [Thiohalospira halophila]
MDFVQFGTDDIENTLSSMKEGDLDNLAFGAIQLDADGKILQYNAAEGDITGRDPKAVIGKNFFKEVAPCTDSQDFSGRFK
EGVKNGDLNTMFEYTFDYQMQPTKVKVHMKKALTGDSYWILVKRA
>WP_075879266.1:1-125 MULTISPECIES: photoactive yellow protein [Halomonas]
MEMVRFGSDDIENSLASMDDKKLDELAFGAIQLDKDGKILQYNAAEGGITGRDPKSVIGKNFFKEVAPCTQGKEFEGRFK
EGVKSGDLNTMFEYVFDYQMQPTKVKVHMKKAISGDTYWVFVKRL
>WP_215001574.1:1-125 photoactive yellow protein [Pseudomonas fluorescens]
MELVSFGSNDIENTLAKMSAGQLDKVAFGAIQLDAAGKILQYNAAEGDITGRKPSDVIGKSFFRDVAPCTNRPEFQGRFA
EGVKSGNLNTMFEYVFDYQMKPTKVKVHMKKALTGDTYWVFVKRL
>WP_035574373.1:3-127 photoactive yellow protein [Halomonas sp. HL-48]
METVRFGGDDIENSLAKMDDKKLDELAFGAIQLDANGKIIQYNAAEGGITGRDPKSVIGKNFFTEVAPCTQSKEFQGRFK
EGVKSGDLNTMFEYVFDYQMTPTKVKVHMKKAISGDTYWIFVKRL
>WP_199284623.1:3-127 photoactive yellow protein [Halomonas sp. A40-4]
MEMVRFGGDDIENSLAKMDDKKLDELAFGAIQLDASGKIIQYNAAEGGITGRDPKSVIGKNFFTDVAPCTQSKEFQGRFK
EGVKNGDLNTMFEYVFDYQMTPTKVKVHMKKAISGDTYWIFVKRL
>WP_071695341.1:3-127 photoactive yellow protein [Halomonas sp. QHL1]
METVRFGGDDIENSLAKMDDKKLDELAFGAIQLDANGKIIQYNAAEGGITGRDPKSVIGKNFFTDVAPCTQSKEFQGRFK
DGVKSGDLNTMFEYIFDYQMTPTKVKVHMKKAISGDTYWIFVKRL
>WP_090244576.1:1-125 photoactive yellow protein [Pseudomonas guineae]
MELVSFGSNDIENTLSKMSAGQLDKVAFGAIQLDASGKILQYNAAEGDITGRKPSDVIGKSFFRDVAPCTNRPEFQGRFA
EGVKSGNLNTMFEYVFDYQMKPTKVKVHMKKALTGDTYWVFVKRL
>WP_091338811.1:3-127 photoactive yellow protein [Alkalimonas amylolytica]
LETIRFGGDDIENSLAKMDDQSLDKLAFGAIQLDGSGKIIQYNAAEGSITGRDPKSVIGKNFFTSVAPCTQSKEFQGRFK
EGVQNGNLNTMFEYVFDYQMKPTKVKVHMKKAISGDSYWIFVKRL
>WP_126790130.1:1-125 MULTISPECIES: photoactive yellow protein [Aliidiomarina]
MEIVQFGSGDIENTLANMDKNQLDNVAFGAIQLDANGLIQQYNAAEGDITGRDPSKVIGKSFFRDIAPCTNSPEFKGRFD
EGVKSGSLNTMFEYTFDYEMKPTKVKVHMKKALAGDSYWVFVKRL
>WP_072326338.1:1-125 photoactive yellow protein [Marinospirillum alkaliphilum]
MEVMTFGSDNIENLLAKMSDKQLDDLAFGAIQLDGAGKILQYNAAEGDITGRKPQDVIGKSFFRDVAPCTNRPEFKGRFD
QGVKAGNLNVMFEYVFDYQMQPTKVKVHMKKALTGDSYWVFVKRL
>WP_074397419.1:3-127 photoactive yellow protein [Halomonas sp. HL-93]
METVRFGGDDIENSLAKMDDKKLDELAFGAIQLDANGKIMQYNAAEGGITGRDPKSVIGKNFFTEVAPCTQSKEFQGRFK
EGVKNGDLNTMFEYVFDYQMTPTKVKVHMKKAISGDTYWIFVKRL
>WP_179929345.1:1-125 photoactive yellow protein [Halomonas salicampi]
MEMVKFGSDDIENSLASMDEKNLDELAFGAIQLDKDGKILQYNAAEGGITGRDPKSVIGKNFFKEVAPCTQGKEFEGRFK
DGVKSGNLNTMFEYVFDYQMQPTKVKVHMKKAISGDTYWVFVKRL
>WP_088767303.1:1-125 photoactive yellow protein [Idiomarina piscisalsi]
MEIVQFGSEDIENKLAQMSDGKINDIAFGAIQLDGQGKIIQYNAAEGDITGRNPDEVVGKNFFRDVAPCTNSPEFKGRFD
EGVKNGDLNTMFEYVFDYEMKPTKVKVHMKKALSGDSYWVFVKRL
>WP_126948264.1:3-127 photoactive yellow protein [Halomonas andesensis]
METVRFGGDDIENALANMDDKKLDTLAFGAIQLDANGKIIQYNAAEGGITGRDPKSVIGKNFFTDVAPCTQSKEFQGRFK
EGVKSGDLNTMFEYVFDYQMTPTKVKVHMKRAISGDTYWIFVKRL
>WP_129497596.1:1-125 photoactive yellow protein [Idiomarina sp. 29L]
MEIVQFGSEDIENKLAQMSDDKINDIAFGAIQLDGQGKIIQYNAAEGDITGRNPEEVVGKNFFRDVAPCTNSPEFKGRFD
DGVKNGDLNTMFEYVFDYEMKPTKVKVHMKKALSGDSYWVFVKRL
>WP_126841268.1:1-125 photoactive yellow protein [Idiomarina tyrosinivorans]
MEIIQFGSNDIENKLASMDKDQLDNVAFGAIQLDANGKILQYNAAEGDITGRSPDQVIGKNFFTDVAPCTNSPEFKGKFD
QGVKEGNLNTMFEYTFDYEMKPTKVKVHMKKALVDDSYWVFVKRL
>WP_054490088.1:1-125 photoactive yellow protein [Idiomarina abyssalis]
MEIVQFGSDDIENTLAKMSDDKLNDIAFGAIQLDGSGKIIQYNAAEGDITGRDPGAVVGKNFFKEVAPCTNSPEFKGRFD
EGVKNGDLNTMFEYVFDYEMKPTKVKVHMKKALTGDTYWVFVKRL
>WP_009100820.1:3-127 photoactive yellow protein [Halomonas sp. GFAJ-1]
METVRFGGDDIENALANMDDKKLDTLAFGAIQLDANGKIIQYNAAEGGITGRDPKSVIGKNFFTDVAPCTQSKEFQGRFK
EGVKNGDLNTMFEYVFDYQMTPTKVKVHMKKALSGDTFWIFVKRL
>WP_133539343.1:1-125 photoactive yellow protein [Idiomarina aquatica]
MEIVQFGSNDIENKLASMDNGQLDDVAFGAIQLDGNGKIIQYNAAEGDITGRDPSAVVGKNFFTDVAPCTNSKEFKGKFD
EGVKNGDLNTMFEYTFDYEMKPTKVKVHMKKALSGDSYWVFVKRL
>WP_208672311.1:1-125 photoactive yellow protein [Pseudomonas arsenicoxydans]
MQLISFGSNDIENTLAKMSAGQLDKVAFGAIQLDASGKILQYNAAEGDITGRKPSEVIGKNFFRDIAPCTNRPEFQGRFA
DGVKNGNLNTMFEYVFDYQMKPTKVKVHMKKALIGEAYWVFVKRL
>WP_091957642.1:1-125 photoactive yellow protein [Marinospirillum celere]
MEVLSFGSDNIENSLANMSKQQLDDVAFGAIQLDGQGKILQYNAAEGDITGRDPGKVIGKSFFKEVAPCTNRPEFKGRFD
EGVKSGNLNVMFEYTFDYEMKPTKVKVHMKKALTGDSYWVFVKRL
>WP_126784469.1:1-125 photoactive yellow protein [Idiomarina seosinensis]
MEIVQFGSNDIENKLASMDKGQLDDVAFGAIQLDGSGKIIQYNAAEGDITGRDPSAVVGKNFFTDVAPCTNSSEFKGKFD
EGVKNGDLNTMFEYTFDYEMKPTKVKVHMKKALSGDSYWVFVKRL
>WP_167783536.1:1-125 photoactive yellow protein [Aquisalimonas sp. 2447]
MEVVQFGNDNIENTLANMKDGDLDQLAFGAIQLDGSGKILQYNAAEGDITGRNPNSVIGKNFFTDVAPCTDSKEFRGRFE
EGVKSGEMNTMFEYVFDYQMKPTKVKVHMKKALVGNSFWIFVKRV
>WP_048308558.1:1-125 photoactive yellow protein [Halomonas sp. PR-M31]
MEIVSFGSDNIENSLATMSDKQLNDVAFGAIELDKNGTILKYNAAEGDITGRNPSEVIGKNFFRDVAPCTNRPEFKGRFD
EGVKNDNLNTLFEYTFDYNMKPTKVKVHMKKALSGGSYWVFVKRL
>WP_126819944.1:1-125 photoactive yellow protein [Idiomarina aquatica]
MEIVQFGSNDIENKLSSMNKEQLDKVAFGAIQLDANGNIIQYNAAEGDITGRDPSAVVGKNFFNDVAPCTNSPEFKGKFD
EGVKNGDLNTMFEYTFDYEMKPTKVKVHMKKALSGDSYWVFVKRL
>WP_045060806.1:1-125 photoactive yellow protein [Pseudomonas sp. ES3-33]
MELVSFGSNDIENTLARMTTGQLDKVAFGAIQLDASGKILQYNAAEGDITGRKPSEVIGKSFFRDVAPCTNRPEFQGRFA
DGVKSGNLNTMFEYVFDYQMKPTKVKVHMKKALIDDTYWVFVKRL
>WP_114982259.1:1-125 photoactive yellow protein [Idiomarina sp. 017G]
MEIVQFGSDDIENTLSKMSDDKLNDIAFGAIQLDASGKIIQYNAAEGDITGRDPGAVVGKNFFNEVAPCTNSPEFKGRFD
EGVKSGNLNTMFEYVFDYEMQPTKVKVHMKKALTGDTYWVFVKRL
>WP_066447085.1:3-127 photoactive yellow protein [Halomonas chromatireducens]
LDKVTFGSDDIENSLAKMDDKKLDSLAFGAIQLDASGKIMQYNAAEGSITGRDPKSVIGKNFFTDVAPCTQSKEFQGRFK
EGVKNNDLNTMFEYIFDYKMKPTKVKVHMKKALTGDSYWIFVKRL
>WP_100691326.1:1-125 photoactive yellow protein [Idiomarina sp. X4]
MEIVQFGSEDIENKLAQMSDDKINDIAFGAIQLDSHGKIIQYNAAEGDITGRNPEEVVGKNFFRDVAPCTNSPEFKGRFD
DGVKNGDLNTMFEYVFDYEMKPTKVKVHMKKALSGDSYWVFVKRL
>WP_091645121.1:1-125 photoactive yellow protein [Aquisalimonas asiatica]
MEVVGFGSDDIENTLARMSDGDLDGLAFGAIQLDPSGKILTYNKAEGEITGRQPEEVIGKNFFTDVAPCTDSDEFHGRFR
KGVESGDLNTMFEYTFDYQMKPTKVKVHMKKALVGNSYWIFVKRL
>WP_202797826.1:1-125 photoactive yellow protein [Rheinheimera sp. A13L]
METVRFGGDDIENSLAKMDDKALDKLAFGAIQLDGNGKIIHYNAAEGTITGRDPKTVIGKNFFTDVAPCTQSKEFQGRFK
EGVQKGDLNTMFEYVFDYQMKPTKVKVHMKKAMTGDSFWIFVKRL
>WP_034822699.1:1-125 MULTISPECIES: photoactive yellow protein [Idiomarina]
MEIVQFGSDDIENTLAKMSDDKLNDIAFGAIQLDASGKIIQYNAAEGDITGRDPGAVVGKNFFNEVAPCTNSPEFKGRFD
EGVKNGNLNTMFEYVFDYEMQPTKVKVHMKKALTGDTYWVFVKRL
>WP_126782828.1:1-125 photoactive yellow protein [Idiomarina ramblicola]
MEIVQFGSDDIENTLAKMSDDKLNDIAFGAIQLDSNGKIIQYNAAEGDITGRDPGAVVGKNFFKEVAPCTNSPEFKGRFD
DGVKNGDLNTMFEYVFDYEMKPTKVKVHMKKALTGDSYWVFVKRL
>WP_201153293.1:1-125 photoactive yellow protein [Rhodothalassium salexigens]
MEMIKFGQDDIENAMADMGDAQIDDLAFGAIQLDENGTILAYNAAEGELTGRSPEDVIGKNFFKDIAPCTDTEEFGGRFR
EGVANGDLNAMFEYVFDYQMQPTKVKVHMKRAITGDSYWIFVKRV
>WP_011235611.1:1-125 photoactive yellow protein [Idiomarina loihiensis]
MEIVQFGSDDIENTLSKMSDDKLNDIAFGAIQLDASGKIIQYNAAEGDITGRDPGAVVGKNFFNEVAPCTNSPEFKGRFD
EGVKNGNLNTMFEYVFDYEMQPTKVKVHMKKALTGDTYWVFVKRL
>WP_132709125.1:1-125 photoactive yellow protein [Rhodothalassium salexigens]
MEMIKFGQDDIENAMADMGDAQIDDLAFGAIQLDETGTILAYNAAEGELTGRSPQDVIGKNFFKDIAPCTDTEEFGGRFR
EGVANGDLNAMFEYVFDYQMQPTKVKVHMKRAITGDSYWIFVKRV
>WP_138725582.1:1-125 MULTISPECIES: photoactive yellow protein [Pseudomonas]
MELFSFGSNDIENTLARMTTGQLDKVAFGAIQLDASGKILQYNAAEGDITGRKPSEVIGKSFFRDVAPCTNRPEFQGRFA
DGVKSGNLNTMFEYVFDYQMKPTKVKVHMKKALIDDTYWVFVKRL
>WP_097461249.1:1-125 photoactive yellow protein [Mangrovitalea sediminis]
MEVVSFGANDIENTLSKMSGTQLDALAFGAIELDKTGTVLKYNAAEGDITGRNPKDVIGKNFFRQVAPCTNRPEFRGRFD
DGVKGDNLNTMFEYTFDYNMKPTKVKVHMKKALVGDSYWVFVKRL
>WP_113907645.1:1-125 photoactive yellow protein [Aliidiomarina celeris]
MEIVQFGSDDVENKLSSMSKQQLDNVAFGAIQLDGKGNILKYNAAEGDITGRDPSSVIGKNFFTQVAPCTNSPQFKGKFD
EGVKNDNLNTMFEYTFDYEMKPTKVKVHMKKALTGDSFWVFVKRL
>WP_114488406.1:1-125 photoactive yellow protein [Halomonas sp. TQ8S]
MEMVRFGSDDIENSLADMDAKKLDGLAFGAIQLDKDGKILQYNAAEGGITGRDPKSVMGKNFFKEVAPCTQGKEFEGRFK
DGVKKGDLNTMFEYVFDYKMQPTKVKVHMKKAISGDSYWVFVKRL
>WP_186255890.1:1-125 photoactive yellow protein [Halomonas sp. SH5A2]
MEMVKFGGDDIENSLAKMDDKKLDELAFGAIQLDASGKIMQYNAAEGGITGRDPKSVIGKNFFTEVAPCTQSKEFQGRFK
EGVKNDDLNTMFEYVFDYQMKPTKVKVHMKKALSGGTYWIFVKRL
>WP_109993106.1:1-125 photoactive yellow protein [Salinisphaera sp. LB1]
MEIVKFGADDIENTLSKMSEKQIDQMAFGAIQLDGSGKILQYNSAEGAITGRDPSQVIGKNFFRDVAPCTNRPEFKGRFD
DGVRNGDLSAVFEYTFDYEMTPTKVRVQMKKAISGDSYWIFVKRL
>WP_072818795.1:1-125 photoactive yellow protein [Halomonas ilicicola]
MEILSFGADNIENSLARMSSQQLDKVAFGAIQLDKNGTILKYNAAEGDITGRKPSEVIGKNFFRDVAPCTNRPEFKGRFD
TGVKSDSLNTLFEYTFDHDMKPTKVKVHMKKALSDDSYWVFVKRL
>WP_017431221.1:1-125 photoactive yellow protein [Halomonas jeotgali]
MEMVKFGSDDVENTLSSMSENQLDDLAFGAIEVDAQGKILRYNAAESDITGRASSDVIGKNFFREVAPCTDRPEFRGRFE
EGVRQDNLSTMFEYVFDYRMTPTKVRVHMKKAISGDTYWIFVKRL
>WP_111915483.1:1-125 MULTISPECIES: photoactive yellow protein [Gammaproteobacteria]
MEVIQFGSDDVENKLSSMSKDQFDDVAFGAIQLDAQGNILKYNAAEGDITGRNPEEVVGKNFFTQVAPCTNSPEFKGKFD
EGVKNDDLNTMFEYTFDYEMKPTQVKVHMKKAMVGDSYWVFVKRL
>WP_071463396.1:1-125 photoactive yellow protein [Idiomarina sp. MD25a]
MEIVQFGSNDIENKLASMNKDQFDDVAFGAIQLDENGKIIKYNAAEGDITGRDPEAVVGKNFFTDVAPCTNSKEFKGKFD
EGVKNGDLNTMFEYTFDYEMKPTKVKVHMKKALTGDTYWVFVKRL
>WP_207861641.1:3-127 photoactive yellow protein [Acanthopleuribacter pedis]
MERVKFDESDLNNALANMNPNEIDSLSFGAVELDGSGKIVRYNAAEGDITGRDPKSVVGKNFFTDVAPCTNSPEFYGKFK
EGVASGSLNTLFEYRFDYEMTPTKVKVHMKNAMAGDTFWIFVKRV
>WP_006788557.1:1-125 photoactive yellow protein [Thiorhodospira sibirica]
MELLSFGADNIENSLAKMSKGDLNKLAFGAIQLNAQGKILQYNAAEGDITGRKPTEVIGKNFFLEVAPCTNRTEFKGRFD
QGIKSGNLNTMFEYTFDYEMKPTKVKVHMKKALVDDTYWVFVKRV
>WP_200897883.1:1-125 photoactive yellow protein [Arsukibacterium sp. MJ3]
MEVIKFGTTDIENKLANMSMEQLDKVAFGAIQLDAQGKVLMYNAAEGDITGRDPKAVIGKNFFREVAPCTNSKEFKGRFD
DGIKNGNLNTMFEYTFDYEMKPTKVKVHMKKATVGDSYWVFVKRL
>WP_077531353.1:1-125 photoactive yellow protein [Halomonas utahensis]
MERVNFDSDDIGNKLAEMSDRDIDKLAFGAINLDANGKILSYNKAEGEITGRKPEEVIGKNFFTEVAPCTKTDEFFGKFQ
EGVKSGNLSTMFEYTFDYQMKPTKVKVHMKKSLDGDSYWVFVKRV
>WP_094410592.1:6-127 photoactive yellow protein [Elstera cyanobacteriorum]
IEFGKSDIENTIAQLSNAEVDSLAFGAIELDATGKILRYNATEGAITGRDPKSMVGNNFFRDVAPCTDTPEFRGKFTEGV
ARGDLNVMFEYLFDYKMTPTRVKVHMKKALVGDSYWIFVKRV
>WP_109154258.1:1-125 MULTISPECIES: photoactive yellow protein [unclassified Azospirillum]
MQLVEFGSSDIENTLGKMSASEIDRLAFGAVQLDATGRILQYNSAEGAITGRDPKTVVGKNFFTEIAPCTNTPAFKGVFD
KGVKSGDLNTMIEYTFNYQMQPTKVKVHMKKALIGDSYWVFVKRL
>WP_095616845.1:1-125 photoactive yellow protein [Halovibrio salipaludis]
MERVNFGSEDIGNKLAEMSDRDIDKLAFGAINLDANGKILSYNKAEGEITGRKPEEVIGKNFFTEVAPCTKTDDFFGKFQ
EGVKSGNLSTMFEYTFDYQMKPTKVKVHMKKSLDGESYWVFVKRV
>WP_151439548.1:1-125 MULTISPECIES: photoactive yellow protein [Gammaproteobacteria]
MERVNFGSEDIGNKLAEMSDRDIDQLAFGAINLDANGKILSYNKAEGEITGRKPEEVIGKNFFTEVAPCTKTDDFFGKFQ
EGVKSGNLSTMFEYTFDYQMKPTKVKVHMKKSLDGNSYWVFVKRV
>WP_089397483.1:7-128 photoactive yellow protein [Noviherbaspirillum humi]
VAFNRSDIENVMSRMTETQINQLAFGTIQLDGSGNILKYNQAEGQITGRDPKAVIGKNFFRDVAPCTNTPKFKGVFDKGV
KSGDLNTMFEYIFDYQMRPTKVKIHMKKALSGDTYWIFVKRL
>WP_041397211.1:1-125 photoactive yellow protein [Spirochaeta africana]
MEVIKFGSDDIGNVMAEIGDSKINDLAFGAIKLDKDGRILSYNQAEGAITGRDPKEVIGKNFFTEVAPCTNQPEFYGKFK
QGVAADNLNTMFEYVFDYQMTPTKVKVHMLKAQMGDGYYIFVKRI
>WP_197072539.1:1-126 photoactive yellow protein [Marinobacter excellens]
MEMVKFGSDDIGNQLSKMSDKDIENLAFGAINLDAKGKILKYNKAEGEITGRNPSEVIGKNFFTEVAPCTNSKEFYGKFR
DGVNSGNLSTMFEYTFDYKMKPTKVKVHMKKALGDEDSFWVFVKRI
>WP_198038273.1:1-125 photoactive yellow protein [Skermanella stibiiresistens]
MNVIEFGKSDIDNVVARMSGKDIDGLAFGAIQLDGKGVILQYNSAEGAITGRHPKDVIGKNFFTEVAPCTNKPEFKGEFD
RGVKAGNLNTMFEYTFDYNMKPTKVKVHMKRALVGDTYWVFVKRL
>WP_207481797.1:5-129 photoactive yellow protein [Desertibacter sp. SYSU D00532]
MQFVEFGKTDIENVMAKLGGKDIDNLAFGAIQLDASGRILQYNAAEGAITGRDPKTVIGKSFFTEVAPCTNTPRFKGEFD
KGVKAGNLNVMFEYTFDYQMKSTKVKVHMKKALVGDSYWVFVKRL
>WP_187075776.1:1-125 photoactive yellow protein [Ramlibacter sp. USB13]
MNVVGFGKDDIDNVLSKLTAQEIDQLAFGAVQLDARGTILQYNAAEASITGRASKDVLGRNFFRDVAPCTNSPKFKGVFD
AGVRKGDLNTMFEYVFDYNMSPTKVKIHMKKAIAGDSYWIFVKRL
>WP_119681757.1:1-125 photoactive yellow protein [Indioceanicola profundi]
MQLVEFGKADIENVMAKMSVKDIDGLAFGAVQLDAQGRILQYNAAEGAITGRDPKAAIGKNFFTEVAPCTNTPAFKGAFD
AGVKAGNLNTMIEYTFDYNMKPTKVKVHMKKALVGDSYWVFVKRV
>WP_200191110.1:1-125 photoactive yellow protein [Azospirillum sp. YIM B02556]
MQLVEFGTSDIENTLGRMSASEIDRLAFGAVQLDATGRILQYNSAEGAITGRDPKAVVGKNFFTEIAPCTNTPAFKGVFD
KGVRSKDLNTMIEYTFNYQMKPTKVKVHMKKALIGDSYWVFVKRL
>WP_207461633.1:1-125 photoactive yellow protein [Azospirillum sp. SYSU D00513]
MELVEFGKSDIQNAVSKMSKAEIDKLAFGAIQLDAKGTILQYNLMEGQITGRQPGQVLGKNFFTEVAPCTNTPAFKGAFD
KGVASGDLNTMIEYTFDYNMKPTKVKVHMKKALIGDSYWVFVKRL
>WP_075880815.1:1-125 photoactive yellow protein [Halomonas massiliensis]
MEAVRFGSDDIENMLASLGDDRLDELAFGAIKLDKNGKILKYNAVEGCITGRDPQSVIGKNFFKEVAPCTQGGMFEGSFK
EGVERGDLNTILEYVFDYQMQPTKVKVHMKKAISGESYWIFVKRV
>WP_194726978.1:1-125 photoactive yellow protein [Noviherbaspirillum malthae]
MELISFGKADIDNVLKKMSTGDIDKLAFGAIELDGKGTVLKYNAAEGAITGRNPASVIGKNFFREIAPCTATPAFKGVFE
QGVKEGNLNTLFEYVFDYQMKPTKVKVHMKKALSGGNFWIFVKRI
>WP_123660533.1:4-128 photoactive yellow protein [Pusillimonas sp. NJUB218]
LDIIAFGKSDIENTLGKMSSGEIDKLAFGAIELDKDGTILKYNSAEGAITGRNPADVIGKNFFRDVAPCTSKATFKGVFD
AGVKTGDLNTIFEYVFDYQMKPTKVKVHMKRAISGDTYWIFVKRI
>WP_193675281.1:7-128 photoactive yellow protein [Ramlibacter sp. HM2]
VGFGKDDIDNVLAKLSAREVDQLAFGAVQLDGRGTILQYNAAEAGITGRVAKDVIGRNFFRDVAPCTSTPAFKGVFDKGV
REGNLNTMFEYTFDHNMAPTKVKIHMKKAIADDSYWIFVKRL
>WP_198156981.1:11-135 photoactive yellow protein [Aquincola tertiaricarbonis]
MKTVAFGKSDVANVLSKMDDAQLNKLAFGAIELDGSGRIIKYNAVEGAITGRDPKTVIGKSFFTEVAPCTNRPEFKGVFD
AGVRNKDLNTLFEYTFDHQMKPTRVKIHMKRAISGDTYWIFVKRV
>WP_150587395.1:1-125 photoactive yellow protein [Pandoraea eparura]
MEIVTFGKDDIENVLGRMSSTQLDGLSFGAIEVDSTGKILKYNATEGAITGRDPKAMAGKNFFRDVAPCTNRPEFRGVFD
AGVKSGDLSTLFEYVFDHQMVPTKVKVHMKKAISGDTYWIFVKRI
>WP_189994188.1:1-125 photoactive yellow protein [Thalassobaculum fulvum]
MELVSFGQGDIENAVAKLGKGAVDSLAFGAIQLDDNGKILQYNATEGAITGRDPKAVIGKNFFTDVAPCTKTPQFFGRFQ
DGVKNKNLNVMFEYTFDYNMAPTKVKVHMKRALTGDSNWIFVKRV
>WP_109453161.1:1-125 photoactive yellow protein [Azospirillum sp. TSH64]
MQLVEFGTADIENTLGKMSAADIDRLAFGAVQLDAAGRILQYNSAEGAITGRDPKTVVGKNFFTEIAPCTNTPAFKGVFD
KGVQSKDLNTMIEYTFNYQMKPTKVKVHMKKALIGDSYWVFVKRL
>WP_207691308.1:1-125 photoactive yellow protein [Desulfonema limicola]
MEIIRFDAHDIENTLSKMNDTQIDKLAFGAIQVDEAGKILTYNMAEGEITGRNPKQVIGKNFFDQVAPCTKTKEFYGKFV
EGIKKGNLSAMFEYEFDYQMKPVKVKVHMKKALVGNTYWILVKRI
>WP_206366207.1:1-125 MULTISPECIES: photoactive yellow protein [unclassified Caballeronia]
MRKVTFGLSDIDNALSKLSPKELDSLAFGAIELDASGTVLKYNAAEGAITGRSPASVIGKNFFKDVAPCTATPAFKGVFD
AGVKSGNLSTMFEYVFDYQMKPTKVKIHMKTAINGGSYWVFVKRL
>WP_137954073.1:1-125 photoactive yellow protein [Burkholderia sp. 4M9327F10]
MEIVAFGKNDIENVLGRMNSAQLDGLSFGAIEVDSTGKILKYNATEGAITGRDPKTMVGKNFFRDVAPCTNRPEFKGVFD
AGVRDGDLSTLFEYVFDHQMVPTKVKVHMKKAISGDTYWIFVKRI
>WP_102114883.1:6-129 photoactive yellow protein [Niveispirillum cyanobacteriorum]
QLVEFGKADIENVMSKMSSTEIDGLAFGAVQLDSEGRILQYNAAEGAITGRDPKAVIGKSFFTEVAPCTNTAAFKGAFDA
GVKSGNLNTMIEYTFDYNMKPTKVKVHMKKALVGDSYWVFVKRL
>WP_217348004.1:1-125 photoactive yellow protein [Noviherbaspirillum sp. L7-7A]
MELVGFNKADINNVLSKMSTQDIDKLAFGAVELDKNGTVLRYNAAEGAITGRNPATVVGKNFFRDVAPCTSKPAFKGVFD
AGVRANDLNTMFEYVFDYQMKPTKVKVHMKKALSGDNFWIFVKRL
>WP_151632948.1:1-125 photoactive yellow protein [Noviherbaspirillum aerium]
MAMISFGKADIENTLKKMASGDIDKLAFGAIELDKTGTVLKYNAAEGTITGRNPAAVIGKNFFRDIAPCTATPAFKGVFE
KGVREDNLNTLFEYVFDYQMKPTKVKVHMKKALSGGNFWIFVKRI
>WP_093970257.1:4-128 photoactive yellow protein [Pusillimonas sp. T2]
LDIIAFGKSDIENTLGKMSSGEIDKLAFGAIELDKNGTILKYNSAEGAITGRNPADVIGKNFFRDVAPCTSKANFKGVFD
AGVKTGDLNTIFEYVFDYQMKPTKVKVHMKRAISGDTFWIFVKRI
>WP_044433835.1:5-129 photoactive yellow protein [Skermanella aerolata]
IQLVEFGKSDIENVMAKMSGKDIDNLAFGAVQLDRDGRIIQYNSAEGQITGRDPKSTVGKNFFTEVAPCTNTPVFKGAFD
AGVKAGNLNSVIEYTFDYNMKPTKVKVHMKKALVGDSYWVFVKRL
>WP_206366176.1:4-128 photoactive yellow protein [Caballeronia sp. SBC2]
LQKVTFGISDIDNALSKLSPKELDSLAFGAIELDGSGTVLKYNAAEGAITGRAPASVIGKNFFKDVAPCTATPAFKGVFD
AGVKSGKLSTMFEYVFDYQMKPTKVKIHMKTAINGGSYWIFVKRL
>WP_209443478.1:5-129 photoactive yellow protein [Roseomonas frigidaquae]
MGTVAFGREDMENVLAKMSAAQIEKLAFGAVELDREGKILTYNAAEGAITGRDPKAAIGKNFFTDIAPCTNKPAFKGVFD
KGVASGKLNAMLEYTFDYNMKPTKVKVHMKKAISTESYWVFVKRL
>WP_069049047.1:1-125 photoactive yellow protein [Hydrogenophaga sp. RAC07]
MNTVSFGKTDVENVLSKMNDAQFNKLAFGAVELDAGGSIIKYNAVEGAITGRDPKAVIGKNFFTDVAPCTNRPEFKGVFD
AGVRNKDLNTMFEYIFDNQMKPTKVKIHMKRAISGDTYWIFVKRV
>WP_200593641.1:44-168 photoactive yellow protein [Noviherbaspirillum pedocola]
MDLIAFGKADIDNVLAKMKTGDIDKLAFGAVELDKNGTVLKYNAAEGAITGRDPKSVIGKNFFRDVAPCTSKPAFKGVFD
AGVRANDLNSLFEYVFDYQMKPTKVKVHMKKALSGDTFWIFVKRI
>WP_163968707.1:4-128 photoactive yellow protein [Noviherbaspirillum galbum]
LELVSFGKADIDNVLKKMASGDIDKLAFGAIELDRNGTVLKYNAAEGAITGRNPAAVIGKNFFRDIAPCTATPAFKGVFE
QGVKDDNLNTLFEYVFDYQMKPTKVKVHMKKALSGGNFWIFVKRI
>WP_216369847.1:5-129 photoactive yellow protein [Ramlibacter sp. B156]
LNIVGFGRDDFDNVLSKLTAKEVDQLAFGAVQLDGKGTILQYNAAEASITGRDAKAVIGKNFFRDVAPCTSTPTFKGVFD
AGVRDGNLNTMFEYVFDYNMSPTKVKIHMKKAISDGSFWIFVKRL
>WP_215339198.1:4-128 photoactive yellow protein [Phenylobacterium sp. 20VBR1]
LEIVTFGSDDIENVLKNKSASEIDKLAFGAIQLDRAGRVLQYNAMEGEITGRDPRATLGKNFFTEVAPCTNKPAFKGQFD
KGVVSGTLNTIFEYTFDYNMKPTKVRVHMKKALVDDTYWVFVKRV
>WP_062003808.1:4-128 MULTISPECIES: photoactive yellow protein [Burkholderiaceae]
LQKVTFGVSDIDNALSKLSPKELDGLAFGAIELDRAGTVLKYNAAEGAITGRTPASVIGKNFFKDVAPCTATPAFKGVFD
AGVKSGKLSTMFEYVFDYQMKPTKVKIHMKTAINGESYWIFVKRL
>WP_094456343.1:8-129 photoactive yellow protein [Niveispirillum lacus]
VEFGKADIENVMSNMSPEQIDGLAFGAVQLDDSGRILQYNAAEGAITGRDPKAVAGKNFFTEVAPCTNTPVFKGAFDDGV
KAGNLNTMIEYTFDYNMKPTKVKVHMKKALIGDTYWVFVKRL
>WP_043336938.1:1-125 photoactive yellow protein [Belnapia moabensis]
MGVIGFGKADIDNVLSKMSTADIDKLAFGAVELDRTGRILRYNAAEGAITGRDPKAVIGRNFFTEVAPCTNTPGFRGVFD
KGVASGDLNTMIEYTFDYNMKATKVKVHMKKALAGDNYWVFVKRL
>WP_099914574.1:4-128 photoactive yellow protein [Massilia psychrophila]
LETIAFGKTGIENVLGKLADKDFDKLAFGAIELDKNGTVLKYNSAEGAITGRDPATVIGKNFFRDVAPCTAKPAFKGVFD
AGVKAGNLNTMFEYVFDYQMQATKVKVHMKRSISGTSYWVFVKRI
>WP_207190951.1:1-108 photoactive yellow protein [Halochromatium salexigens]
MSDQDLDQLAFGAIQLDASGKVLQYNAAEGGITGRDPKSVIGKNFFEDVAPCTKSQEFQGRFKEGVANGNLATMFEYVFD
YQMKPTKVKVHMKKALVDDSYWIFVKRL
>WP_114416189.1:1-125 photoactive yellow protein [Marinospirillum perlucidum]
MELLSFDSSSLENVLSKMTAEELDELAFGAIQLDAEGTILQFNATEAAITGRQPEQVIGRNFFRDIAPCTDQPEFKGRFD
EGVAQGRLNVIFEYTFDYVMRPTRVKIHMQKSAREASFWILVKRL
>WP_024269642.1:1-125 photoactive yellow protein [Salinispira pacifica]
MEIVKFGSDDIGNVVSNLGDDKIDDLAFGAIKLDEKGTILVYNEAEGAITGRNPNDVIGKNFFTEVAPCTNQPEFHGVFD
DGVKNGNLNTLFEYVFDYKMEATKVKVHMKEALSKDGYWIFVKRV
>WP_037548978.1:1-125 photoactive yellow protein [Spirochaeta lutea]
MEVINFGSQDMGNVMAKLGDGKIDDLAFGAIKLDKDGTILSYNQAEGAITGRDPQEVIGKNFFTQVAPCTNQPGFFGKFQ
DGVAKNELNTMFEYVFDYKMQPTKVKVHMMKAQIGEGYYIFVKRI
>WP_197071516.1:6-130 photoactive yellow protein [Massilia sp. JS1662]
MNVIAFGKDDIDNKLSKMSPKQIDDLAFGAIQLDGQGKILRYNEAEAQITGRTASAVIGSNFFRDVAPCTNTAKFKGVFD
AGVRTGTLNTMFEYVFDYKMNPTKVKIHMKKAISDGTYWIFVKRL
>WP_200258325.1:1-126 photoactive yellow protein [Halorhodospira neutriphila]
MEHITFGSEDIENALARLDREQLDRLPFGAIQVDPEGNILEYNATEGAIVGQDPRTMIGLNFFRDVAPCADSPDFYGHFR
EGVERGRLNVMFEYVFERDGVGPLRVKVHLKKALHGDAYWIFVKRI
>WP_164693314.1:1-122 photoactive yellow protein [Roseomonas sp. PeD5]
MSFAKGDIDNVLSGMSSNDIDRLAFGAIELDRTGKVLRYNSAEGKITGRDPKAVIGKNFFTEVAPCTNRPAFRGEFDKGV
AAGSMNTMFSYTFDYQMKPTQVKVHMKKAIASDTYWVFVKRL
>WP_017841657.1:414-535 photoactive yellow protein [Methylotuvimicrobium buryatense]
VEFGRDDIESAMRKMSAAELDNMAFGAIELDRNGRILHYNAAEGAITGRNPKEVIGRNFFSEVAPCTDTPKFKGEFDKGI
RMGFLNKKFEYTFDYNMRPTNVKVHMKKALSGDTYWIFVKRV
>WP_014148153.1:364-485 photoactive yellow protein [Methylotuvimicrobium alcaliphilum]
VEFGRDDIESAMRKMSSEELDSIAFGAIELDKNGRILRYNSAEGDITGRNPKEVIGRNFFTEVAPCTDTPLFKGEFDKGA
RMGFLNKKFEYTFDYNMRPTKVKVHMKKSLSGDTYWIFVKRV
>WP_207224879.1:11-135 photoactive yellow protein [Leptothrix mobilis]
LKTVAFGRLDDDNVLAKLDDVQLNQLAFGAIELDAGGRIVKYNAAEGAITGRDPLTMIGKNFFTEVAPCTNRPTFKGVFD
AGVRANNLNTLFEYVFDHQMRPTKVKIHMKRGLADNSYWIFVKRV
>WP_159697908.1:9-130 photoactive yellow protein [Massilia sp. 9I]
IAFGKDDIENKLTTMSAKQIDELAFGAIQLDEQGKILRYNEAEAQITGRQASAVIGSNFFRDVAPCTNTPRFKGIFDAGV
RTNTLNTMFEYVFDYKMNPTKVKIHMKKAISDGTYWIFVKRL
>WP_058020923.1:3-126 photoactive yellow protein [Pseudohongiella spirulinae]
LEVIDFGANDLENRLATMSNAEIDDLAFGAIQLDSTGTIIQYNETEGAITGRSPSQVIGKNFFKDVAPCTNTPKFKGAFD
KVVAERGSVMLEYTFDYQMSPTKVKVHMKPALVGGNFWIFVKRL
>WP_070116313.1:3-126 photoactive yellow protein [Pseudohongiella acticola]
LEVIDFGASDIDNKLANMSASQIDDLAFGAIQLDANGIIQQYNEAEGAITGRSPSQVIGKNFFTDVAPCTNTPKFKGAFE
KVVADRGSVMLEYTFDYQMSPTKVKVHMKPALVGGSFWIFVKRL
>WP_197694039.1:1-124 photoactive yellow protein [Marinobacter sp. es.042]
MKRVKFEVEDLENAMSSLSDSEIDNLMFGAIELDAEGTILRYNIAESELTGRKPDEVIGRNFFNDVAPCTNSDEFSGRFF
KGVETGEFNAVFEYVFDYQMEPTKVRIIMIKSVSQDSYWLLIKR
>WP_047824002.1:8-129 MULTISPECIES: photoactive yellow protein [unclassified Massilia]
IAFGKDDIDNSLSKLPGNKIDELAFGAIQLDAQGRILRYNQAEAEITGRKADAVIGTNFFRDVAPCTNTARFKGVFDAGV
RANNLNTMFEYVFDYKMTPTKVKIHMKKAISDGTFWIFVKRL
>WP_201241917.1:6-125 photoactive yellow protein [Halorhodospira halophila]
FGRADLENRLAAMTPEEIDELPFGVIQIDDNGCILLYNATEGTITGRDPAEMIGRDFFNEVAPCGHTETFYGRFREGVRS
GDLNEIFDYTFDYRMAPTKVRVHMKRALSGDSYWIFVKRI
>WP_201170371.1:6-125 photoactive yellow protein [Halorhodospira halophila]
FGRADLENRLAAMTPEEIDELPFGVIQIDDNGCILLYNATEGAITGRDPAEMIGRDFFNEVAPCGHTETFYGRFREGVRS
GDLNEIFDYTFDYRMAPTKVRVHMKRALSGDSYWIFVKRI
>WP_108017742.1:3-126 MULTISPECIES: photoactive yellow protein [unclassified Marinobacter]
VKRVKFEVEDLENAMSSLSDSEIDNLMFGAIELDAEGTILRYNIAESELTGRKPDEVIGRNFFNDVAPCTNSDEFSGRFF
KGVETGEFNAVFEYVFDYQMEPTKVRIIMIKSVSQDTYWLLIKR
>WP_114433654.1:3-126 photoactive yellow protein [Marinobacter hydrocarbonoclasticus]
VKRVKFEVEDLENAMSSLSDSEIDNLMYGAIELDAEGTILRYNIAESELTGRKPEDVIGRNFFKDVAPCTNSDEFSGRFF
KGVETGEFNAVFEYVFDYQMEPTKVRIIMIKSVSQDTYWLLIKR
>WP_011814122.1:6-125 photoactive yellow protein [Halorhodospira halophila]
FGRQDLENRLAAMTPEEIDDLPFGVIQIDQHGRILLYNATEGAITGRDPEAMIGRDFFNDVAPCGHTEAFYGRFQEGVRH
GDLNEIFDYTFDYRMAPTKVRVHMKRALSGDTYWIFVKRI
>WP_216851145.1:4-128 photoactive yellow protein [Acidisphaera sp. L21]
MTRIEFGQDHVENDLALMTPSAIDQLAFGAIQLNAAGLVLGYNATESTITGRRKEAVIGRNFFNEIAPCCNKPAFRGVFD
AGVKAGNLNAMFDYTFDYKMNPTRVKVHMKKAVADDTYWVFVKRL
>WP_151703208.1:401-516 photoactive yellow protein [Nitrincola alkalilacustris]
FGKQDIDSLSASELDKLAYGAIELDRYGKIRRYNSAEGDITGRNPREVIGKDFFKDVAPCTNTPEFKGTFDRGVKSGNLN
TSFEYIFDYKMKPTKVKVQMKKALGGDSYWILVKRV
>WP_064021206.1:391-512 photoactive yellow protein [Methylomonas sp. DH-1]
VEFGRDDIVNAIRNMSAAEIDRMAFGAVELDSNGIIIRYNAAEGAITGRKPQEVLGKNFFTDVAPCTNTPKFKGEFDQGV
RRGMLDKKFEYTFDYNMRPTKVKVHMKKSLSGNTYWIFVKRI
>WP_064024166.1:391-512 photoactive yellow protein [Methylomonas koyamae]
VEFGRDDIVNAIRNMSAAEIDRMAFGAVELDNNGIIIRYNAAEGAITGRKPQEVLGKNFFTDVAPCTNTPKFKGEFDQGV
RRGMLDKKFEYTFDYNMRPTKVKVHMKKSLSGNTYWIFVKRI
>WP_158742985.1:1-125 photoactive yellow protein [Acidisphaera sp. L21]
MTRIEFGQDDVENDLALMTPAAIDRLAFGAIQLNAAGTVLGYNATESSITGRRKDAVIGRNFFDEIAPCCNKPAFRGVFD
AGVKSGKLNAIFDYTFDYKMNPTRVKVHMKQAVADDTYWVFVKRL
>WP_197488416.1:320-441 photoactive yellow protein [Methylomonas koyamae]
VEFGRDDIVNAIRNMSAAEIDRMAFGAVELDNNGIIIRYNAAEGAITGRKPQEVLGKNFFTDVAPCTNTPKFKGEFDQGV
RRGMLDKKFEYTFDYNMRPTKVKVHMKKSLSGNTYWIFVKRI
>WP_216851298.1:4-128 photoactive yellow protein [Acidisphaera sp. L21]
MTRVEFDQDDLDNVMATLSPAEIDGLAFGAIQLDHNGKILAFNQTESDITGRRRDAVLGRNFFNEVAPCCNKPGFRGVFD
AGVKQGNLNAMFDYTFDYVMKPTKVKIHMKKAIVGDTYWVFVKRI
>WP_160898505.1:1-124 MULTISPECIES: photoactive yellow protein [Halomonas]
MKRVRFEPDDLQNALSGISDKEVNELMFGAIELDAKGTILNFNQAESDLTGRKPEDVIGKNFFDDVAPCTRSNEFSGRFF
EGVRTGSFNAQFEYVFDHEMTPTKVRIIMVKAIESNTYWLFIKR
>WP_043366569.1:1-124 MULTISPECIES: photoactive yellow protein [unclassified Belnapia]
MELIKFGADNLENLVAQDPSRLNRLPFGAVLVDASGKIMKYNNAEGEITGRKPEEVVGKNFFTDVAPCTRGHLFQGKFQE
GVTKGQVNTMFEYVFDHNMAPAKVRVHMKSASVKDGVWIFVKRV
>WP_068150567.1:1-125 photoactive yellow protein [Kordiimonas lipolytica]
MSIVQFDQDNIENTLAKMSDKEIDSLAFGAIELDSTGKILRYNATEGAITGRDKDAVIGENFFESVAPCTKTEEFFGRFE
NIRDGKEESVIFHYTFDYQMSPTKVNVHMKKAIVGDNIWIFVKRM
>WP_135803444.1:1-124 photoactive yellow protein [Marinobacter confluentis]
MKRVRFEPDDLQNEMANISDEEVNNLMYGAIELDAEGTILRYNQAETELTGRKAEDVIGRNFFNDVAPCTRSNEFSGRFF
EGVKTGEFNAAFEYLFDHEMEPTKVRIIMIRSAAKDTYWLLIKR
>WP_158746924.1:6-128 photoactive yellow protein [Acidisphaera sp. L21]
RIEFGRNDIDNVLAKMTPNEIDRLPFGAVQLDSAGVVLAYNRTESSLTGREPADVIGRHFFDEIAPCCNTSVFRGTFDAG
VEANHLDTIFTYVFDYKMRPTKVKIHMRSALGTPTYWVFVKRL
>WP_133223100.1:1-124 photoactive yellow protein [Paracraurococcus ruber]
MEMIKFGTDHIDNLVAQDPSRLDRLPFGAILVDRNGRVLKYNAGEMAMSGRAAGDVVGKNFFNDVAPCTKGHVFQGRFQQ
GVAAGSLNMLFEYAFDYKMAPAKVRVHMKSTSVDDGIWIFIKRL
>WP_168048073.1:1-124 photoactive yellow protein [Roseomonas frigidaquae]
MELIKFGADHVENLVSQDPTRLDRLPFGAILVDRIGRVMKYNAQESALSSRPAGEVIGKNFFNDVAPCTKGHQFQGRFQQ
GVSQGSLNTMFEYAFDYKMSPAKVRVHMKSTSIDEGIWIFIKRL
>WP_007004526.1:1-124 photoactive yellow protein [Roseomonas cervicalis]
MELLKFGTDDIDNLVARDPSRLDRLPFGAVLLDRTGRVTKYNAGEVAISGRTADQVLGKNFFNDIAPCTKGHQFMGRFNQ
ALAQGSINTMFEYAFDYKMKPAKVRVHMKSVSIDQGIWVFIKRL
>WP_053230923.1:5-124 photoactive yellow protein [Sandaracinus amylolyticus]
RLSFDQDDVANVLAKLPPSQLDELPFGAIELDANGRILQYNATESKLSGRAVESVIGRLFFDEVAPCTRRPEFYGRFLEL
VKGGPSAVFDYVFDYKMRPRQVRVHMKRALLGKTYWILVR
>WP_191083814.1:1-124 photoactive yellow protein [Roseococcus sp. NIBR12]
MELIKFGNDHVDNLVSQDPARLDRLPFGAILVDRTGRVLKYNNMQAGLTGRTSGEVVGKNFFNDVAPCTKGHLFQGRFQQ
GVAQGSINAMFEYAFDYKMQPSKVRVHMKSTSIDEGVWIFIKRL
>WP_184385028.1:1-124 photoactive yellow protein [Roseococcus suduntuyensis]
MELIKFGNDHVDNLVSQDPARLDRLPFGAILVDRTGRVLKYNNMQAGLTGRTSGEVVGKNFFNDVAPCTKGHLFQGRFQQ
GVAQGSINAMFEYAFDYKMQPSKVRVHMKSTSIDEGIWIFIKRL
>WP_205893827.1:1-88 PAS domain-containing protein [Pseudomonas gregormendelii]
MQLISFGSNDIENTLAKMSAGQLDKVAFGAIQLDASGKILQYNAAEGDITGRKPSEVIGKNFFRDIAPCTNRPEFQGRFA
DGVKNGSC
>WP_104509449.1:1-124 photoactive yellow protein [Rhodoblastus sphagnicola]
MEIIPFGSKDIDNILAKEPHRAEMLPFGTVQLDRQGKIVKYNQAEGLIVGRDPAACIGKRFFDDIAPCAKGKRFHGEFLK
FYQTGQINVLFDYEFDYKMKPVHVRIHMKAAPDGQTCWLFVKRV
>WP_010164988.1:1-124 MULTISPECIES: photoactive yellow protein [unclassified Sphingomonas]
MEMIKFGSDDLENRLADDPSRAELLPFGAIMVDQQGKVLRFNHVESGISGRRAEDVVGKNFFNDIAPCAKGQVFYNHFFK
AVGDGQVNTMFDYHFDYKLSPMNVRIHMKSANASHGIWIFIKRV
>WP_045777339.1:1-84 phosphonate transporter, partial [Elstera litoralis]
FXAMEGQITGRDPKQMVGKNFFTDVAPCTNTAEFKGRFDAGVAQGDLSVIFEYLFDYMMKPTRVKVHMKKSIIGESYWVF
VKRV
>WP_069332268.1:1-124 MULTISPECIES: photoactive yellow protein [Cereibacter]
MEIIPFGSADLDNILAREPQRAEYLPFGAVLLDRSGTILKYNRAEGGIANRNPADVIGKNFFSEIAPCAKGKRFHGEFLR
FHQTGQVNVMFDYKFAYKGANVGVKIHMKSQPDGQSCWLFVKRV
>WP_009564877.1:1-124 MULTISPECIES: photoactive yellow protein [Rhodobacteraceae]
MEIIPFGSADLDNILAREPQRAEYLPFGAVLLDRSGTILKYNRAEGGIANRNPADVIGKNFFNEIAPCAKGKRFHGEFLR
FHQTGQVNVMFDYKFAYKGANVGVKIHMKSQPDGQSCWLFVKRV
>WP_011842555.1:1-124 photoactive yellow protein [Cereibacter sphaeroides]
MEIIPFGSADLDNILAREPQRAEYLPFGAVLLDRTGTILKYNRAEGGIANRNPADVIGKNFFNEIAPCAKGKRFHGEFLR
FHQTGQVNVMFDYKFAYKGANVGVKIHMKSQPDGQSCWLFVKRV
>WP_115393023.1:1-123 photoactive yellow protein [Rhodovulum sp. 12E13]
MEIIPFGSQDVDNILAREPQRVEKLAFGAVLLDRNGKVVKYNQAEGLIAGRDPSEVVGKDFFNEIAPCAKGKRFHGEFLK
FHQTGQVNVMFDYKFDYKGANVGVKIHLKSQPDGQHCWMFVKR
>WP_012568365.1:13-130 photoactive yellow protein [Rhodospirillum centenum]
TEQIRGTIDGMGTAEFDALPVGAIQVDGSGVIHRYNRTESRLSGRIPERVIGRNFFTEVAPCTNIPAFSGRFMDGVTSGT
LDARFDFVFDFQMAPVRVQIRMQNAGVPDRYWIFVRKL
>WP_093252375.1:1-124 photoactive yellow protein [Rubrimonas cliftonensis]
MEIIPFGSKDIDNILSREPARAEYLPFGAVLLNRNAQILKYNKAEGLIAGREPGAVVGKNFFNDIAPCAKGKRFHGEFMK
FHKTGQVNTLFDYEFGYKGANVRVRIHLKSQPDGQSCWMFVKRA
>WP_058554967.1:18-125 EAL domain-containing protein [Thiohalocapsa sp. ML1]
LDAMTEAELDALPIGAIRVDADGRILYYSRAQASLTGRAPQQVLGRHFFRDVAPCTAVPEFYGRFRRGVLTGALNTSFEF
IYDFAMQPVRVRIHMRDAERAGEYWVIV
>WP_095880866.1:1-124 MULTISPECIES: photoactive yellow protein [unclassified Salipiger]
MEIIPFGSQDIDNILSREPQRAEYLPFGAVLLDRMGKIIKYNKAEGLISNRVPAEVIGMDFFNQIAPCAKGKRFHGEFIK
FHRSGQVNVMFDYKFAYKGTDVNVKIHMKSQPDGQSCWLFVKRV
>WP_043769037.1:1-123 photoactive yellow protein [Roseivivax isoporae]
MEIIPFGSQDVDNILSREPQRAEYLPFGAVLLDRNGTIVKYNKAESMIANRNPDDVIGKNFFNDVAPCAKGKRFHGEFLK
FHQTGQINVMFDYKFAYKGANVGVRIHLKSQPDGQHCWLFVKR
>WP_081535834.1:1-123 photoactive yellow protein [Rhodovulum sp. P5]
MEIIPFGSADLDNILSREPQRAEYLPFGAVLLDRNGTIVKYNKAEGLIASRTPEDVIGKNFFNEIAPCAKGKRFHGEFLK
FHQTGQINVMFDYKFAYKGANVSVKIHLKSQPDGQHCWLFVKR
>WP_108965941.1:1-124 photoactive yellow protein [Salipiger pacificus]
MEIIPFGSQDIDNILSREPQRAEYLPFGAVLLDRMGKIIKYNKSEGLISNRVPAEVIGMDFFNQIAPCAKGKRFHGEFIK
FHRSGQVNVMFDYKFAYKGTDVNVKIHMKSQPDGQSCWLFVKRV
>WP_037259422.1:1-123 photoactive yellow protein [Roseivivax halodurans]
MEIIPFGSQDVDNILSREPQRAEYLPFGAVLLDRHGTIVKYNKAERMIANRNPADVIGKNFFNEIAPCAKGKRFHGEFLK
FHQSGQINVMFDYKFAYKGANVGVKIHLKSQPDGQHCWLFVKR
>WP_100366365.1:1-123 photoactive yellow protein [Yoonia maricola]
MEIIPFGSQDLDNILNREPQRAEYLPFGAVMLDRNGRIVKYNKAEGLIASRTPEDMIGKDFFNDVAPCAKGKRFHGEFLK
FHRSGQINVMFDYKFAYKGADVGVKIHLKAQPDGQNCWMFVKR
>WP_013066805.1:1-123 photoactive yellow protein [Rhodobacter capsulatus]
MEIIPFGTNDIDNILAREPARAESLPFGAVLLDRMGRIAKYNKAEGLIAGRDPSTVIGRDFFNEIAPCAKGKRFHGEFLK
FNRTGQANVMLDYKFNYKGAEVAVKIHLKSQPDGQFCWLFVKR
>WP_020504190.1:15-123 EAL domain-containing protein [Lamprocystis purpurea]
LDALSEEQLNQLPCGAIRVDTDGIILFYSRSQAEITNREPEAVIGRNFFSDVAPCTIVPEFYGRFRRGVLTGNLNTTFEF
VFDFEMRPVQVRIAMRASNRPGEFWIVVE
>WP_119681468.1:11-119 GAF domain-containing protein [Indioceanicola profundi]
LDTLADADLDALSFGVIQLDGRGIVTRYNAAESRFSGRRPEEVLGRHFFREVAPCTNLPAFHGRFLQGVRSGALDESFVY
TFSFTPRPVRVAVTMWKARSPDRFWITVR
>WP_100196969.1:1-123 photoactive yellow protein [Pseudorhodobacter sp. MZDSW-24AT]
MEIIPFGSQDLDNILNREPQRAEYLPFGAVLLDRSGKITKYNKAEGLIASRTPEDMIGKDFFNDVAPCAKGKRFHGEFLK
FHRTGQVNVMFDYTFAYKGADVGVKIHLKSQPDGQYCWMFVKR
>WP_014780428.1:15-123 EAL domain-containing protein [Thiocystis violascens]
LDNLSEEQLDRLPCGAIRVDAEGVILFYSRSQAAITNRTPEAVIGRNFFSDVAPCTVVPEFYGRFRRGVLTGQLNTAFEF
VFDFQMHPIQVRISMRASHRPGEFWILIE
>WP_045776926.1:8-84 PAS domain-containing protein, partial [Elstera litoralis]
FDRDDIQNTIAHLSDSQIDTLAFGAIELDKTGKVLRFNAMEGQITGRDPKQMVGKNFFTDVAPCTNTAEFKGRFDAG
>WP_091332420.1:13-123 PAS domain-containing protein [Allochromatium warmingii]
RRLDHLTEAELDHLPVGTIRVDAEGRILFYSRAQSVLSQREVETVLGRNFFSEVAPCTVVPEFYGRFRRGVLTGHLETTF
EFIFDFQMAPVRVRITMRAAERAGEFWIIVQ
>WP_202828845.1:13-129 PAS domain-containing protein [Belnapia sp. T6]
DHEDSISRLDGLNRGEFDALPFGVIQVDGTGRVVFYSAAESRLSGRSAEAVVGRNFFRDVAPCTDLPAFHGRFLEGVRRG
AMDERFLFTFGFEPHPVRVEVRLLRAREPDRYWVVVR
>WP_105011339.1:60-181 PAS domain-containing protein [Salinibacter sp. 10B]
DELHFEDDDLAEKLRHSDEDQLDNAPFGIIKVDDEGEVEFFNQYESELSGMDPEEVLGRNFFTQVAPCTNNRLFRGRFKK
GVRRGELDETFTYTYTYKMRPTLVDVHMYRDEAGHNWITVQK
>WP_201096231.1:15-123 EAL domain-containing protein [Thiocystis minor]
LDNLSEEQLDRLPCGAIRVNAEGVILFYSRSQAAITNREPEAVIGRNFFSEVAPCTVVPEFYGRFRRGVLTGHLNAAFEF
VFDFQMHPIQVRISMRASHRPGEFWILIE
>WP_200154493.1:15-123 EAL domain-containing protein [Chromatium okenii]
LDALSEDQLDQLPCGAIRVNAEGVILFYSRSQAKITNREPMAVIGRNFFAEVAPCTVVPEFYGRFRHGVLTGSLSTTFEF
VFDFEMHPVQVRITMRNAQRSAEFWILIE
>WP_052215130.1:13-131 GAF domain-containing protein [Belnapia sp. F-4-1]
DHEDVVARLDDLSHDELDALSFGVVQVDGTGRVVFYSAAESRISGRSAEAVVGRDFFRDVAPCTNLPAFRGRFLEGVRRG
ALDGCLHFTFGFEPRPIQVEVRLLQARKPDRYWIVIRPV
>WP_051511894.1:525-645 PAS domain-containing protein [Skermanella stibiiresistens]
EFFRIGGQDAEDLVEEINEADLDDLPIGVIQLDRNGRILTYNATESRFSGRHAELMIGRDFFRDIAPCTFTPEFHGRFRD
GMEHGNLNVIFSYVFPFNQPVRVLIEMRSGRQPGTAWIFLR
>WP_206935532.1:2-81 hypothetical protein [Roseococcus thiosulfatophilus]
QAGLTGRTSGEVVGKNFFNDVAPCTKGHLFQGRFQQGVAQGSINAMFEYAFDYKMQPSKVRVHMKSTSIDEGVWIFIKRL
>WP_015682828.1:11-121 PAS domain-containing protein [Leptospira wolbachii]
NKLGTLTQAEADAAAFGIVKVDGNGKILLYNKYESELSNLPNDTVIGKNFFTEVAICANNRIFYGKFKEGMVSKNLDTAF
NYVFTYRMKPTNVLIHLYYDKTSDSNWIFVK
>WP_166272637.1:12-124 EAL domain-containing protein [Caldichromatium japonicum]
IPQDLDKLSEEELERLPYGAIRVDREGRILFYSRYQLEFANRQVEQVLGRNFFSEVAPCTVVPEFYGRFKRGVLTGHLQT
TFDFVFDFDMQPVQVRIHMRDSERPDEYWILIQ
>WP_200207337.1:15-123 EAL domain-containing protein [Chromatium weissei]
LDALSEEQLDQLPCGTIRVNADGVILFYSRSHAKLVNREPTAVLGRNFFSEVAPCTVVPEFYGRFRHGVLTGNLNTTFEF
VFDFEMHPAQVRIGMRASNRAGEFWILVE
>WP_184202966.1:58-178 phosphonate transporter [Armatimonas rosea]
AFVPQELLSNLPNMKQSQLDMLDFGAIRVSDEGVILSYNRWQSEFAQVDQDEALGKNFFRELAPCTNNRLVFGRFKQGVA
DGSLDVVVSYAFTYRMRPTLVKVHLYREPKTKANWILVARV
>WP_135660736.1:10-121 PAS domain-containing protein [Leptospira vanthielii]
SNKLGTLTQAEADAAAFGIVKVDGNGKILLYNKYESELSNLPNDTVIGKNFFTEVAICANNRIFYGKFKEGMVTKNLDTA
FNYVFTYRMKPTNVLIHLYYDKTSDSNWIFVK
>WP_100744974.1:4-121 PAS domain-containing protein [Leptospira harrisiae]
FIDPNILGKLGTLTQAEADAASFGIVKVDGSGKILLYNKYESELANVPIQTAVGKNFFTEVAICTNNRIFYGRFKEGMVS
GNLDITFNYVFTYKMKPTNVVIHLYHDLPSDTNWIFVK
>WP_200237880.1:13-121 EAL domain-containing protein [Thiohalocapsa halophila]
LDALTDAELDALPVGAIRLDSDGRILFYSHHQASLTGRIPAQVLGRDFFREVAPASAMPELYGRFRQGVLTGQLSCTFEL
IYDFRMQPVQARIHMRNAAADGEYWIVVE
>WP_002980601.1:10-121 PAS domain-containing protein [Leptospira vanthielii]
SNKLGTLTQAEADAAAFGIVKVDGNGKILLYNKYESELSNLPNDTVIGKNFFTEVAICANNRIFYGKFKEGMVTKNLDTA
FNYVFTYRMKPTNVLIHLYYDKTSDTNWIFVK
>WP_207486024.1:3-122 GAF domain-containing protein [Desertibacter sp. SYSU D00532]
FVSDEAAVFAKLDDLSAAELDSLDYGVLKLDGSGTILFYSAAESALSGRRREAVLGRNFFRDVAPCTNLPSFFGRFLEGV
RRGALDERLDFVFGFDPSAPQRVRVHMRGANEPGRYWVMV
>WP_205215007.1:14-120 MULTISPECIES: GAF domain-containing protein [Sphingomonas]
LSDEQLDALPFGVIQVDAHGIVHKYNAAESRFSGRQRERVLGRDFFRDVAPCTNLPSFRGRFLDGVRRGNLDSVFGFVFG
FDEPARVEVTMRAAAEAGRYWLLVRQL
>WP_108974156.1:13-121 photoactive yellow protein [Leptospira ryugenii]
LGQITESQANEENFGIVKVDDSGKILIYNQFESNLANVPIEKAVGKNFFTDIAICTNNRLFYGKFREGVAKGQLDVSFSY
VFTYKMKPTNVQIHLYHDPSSKTYWIFVK
>WP_128564925.1:22-124 GAF domain-containing protein [Methylobacterium crusticola]
IDRLPVGVIQVDGAGTVHVYNRAESAFSGRAPERVIGRNFFRDVAPCTRLPHFYGRFREGVRRGRLDATFSFVYGFDPRP
MKVRVSLCRAAAADRYWIVTEPV
>WP_048454351.1:20-122 GAF domain-containing protein [Methylobacterium tarhaniae]
LDGLRQGVIQIDGRGVIHRYNRTESDFSGRRPERVIGRNFFTDVAPCTHLPHFYGRFREGVRRGHLDQTFSFVYGFDPRP
MQVRITLRQAAEPDRYWIITEPV
>WP_022834768.1:57-176 PAS domain-containing protein [Salisaeta longa]
VTFDSPNITKTFRQASEEQLHAADFGIVRVDNEGIVSFYNQYESDLAGIEPEEAHGKNFFTELAPCSNNRIFYGRFKEGI
RSGNLDKSFTYTFTYKMRPTLVDVRMCGDASGRNWILIRK
>WP_217362938.1:23-136 GAF domain-containing protein [Roseicella sp. DB1501]
EIAAVLAQLDQLSPAELDALPFGVIQLDGGGRVLFYNAMESRLSGRLAAAMLGRDFFHEIAPCTNLPAFHGRFLEGIRSG
ALNERFHFTFGFEPQPLRVEVHLRQSSRPGRYWI
>WP_205285922.1:4-121 PAS domain-containing protein [Leptospira sp. 201903074]
FIDPNILSKLGTLTQAEADAAAFGIVKVDGTGKILLYNKYESELANVPIQTAVGKNFFTEVAICTNNRIFYGRFKEGMVT
GDLDIAFNYVFTYKMKPTNVVIHLYHDKTSDSNWIFVK
>WP_098061976.1:66-185 PAS domain-containing protein [Longimonas halophila]
LTFQGDDLDPKLGKAAPNDLNRADFGIIKIDDDGQILFFNQYESELSGVAPEEAVGKNFFTEIAPCTNNRLFRGRFKKGL
RKDNLDETFTYTYTYRMRPTLVTIHLYRDSRGANWIMVQK
>WP_200820668.1:82-205 PAS domain-containing protein [Pseudobacteriovorax antillogorgiicola]
VEDFSFVPGNVMSSLPQMDQATADGLDFGLVEVDDQGVIKIYNQYECQLAGIQPGTTIGKNFFTDVAPCTNNKLFLGRFK
NGVQANSLEVAFNYTFTYKMRPTAVAIAMYREPASNRNFVFVKK
>WP_200343535.1:5-124 PAS domain-containing protein [Rhodovibrio sodomensis]
FGDPDLAAKVDAMTQEELNELPFGVLKLDGEGRIIGYNRLEEQIAGLDYSNYLSHNFFTEIAPCMDNPFFRGRFENGIAQ
GNLAMDFEFESDLDPRAEHIRVRMLNASEPNAYWIFIKRL
>WP_200341118.1:1-125 hypothetical protein [Rhodovibrio sodomensis]
MTEIDFGDPNLASRLDAMSQAELDALPFGVLKLDGDGRIVGYNRIEGEIAEVDFAQQINHNFFTEIAPCMDNPFFRGRFE
EGIKAGGLALDFEFETDMDPRAEHIRVRMLTSNTPGEYWVAIKRL
>WP_002975717.1:4-121 PAS domain-containing protein [Leptospira terpstrae]
FIDPNILGKLGTLTQAEADAAAFGVVKVDGNGKILLYNKYESELANVPIQTAVGKNFFTEVAICTNNRIFYGRFKEGMLT
GDLDIAFNYVFTYKMKPTNVVIHLYHDKTSDTNWIFVK
>WP_135419769.1:34-136 GAF domain-containing protein [Methylobacterium sp. 6HR-1]
LDALRQGVIQIDGDGVIHLYNRAEGAFSGRRPERVIGRNFFTDIAPCTHLPHFYGRFREGVRRGRLDHTFSFVYGFDPRP
MQVRITLRQAAQPGRYWIITEPV
>WP_048437039.1:20-122 GAF domain-containing protein [Methylobacterium platani]
LDALRQGVIQIDGSGVIHLYNRAESAFSGRAPERVIGRNFFTDVAPCTHLPHFYGRFREGVRRGRLDDTFSFVYGFDPRP
MQVRITLRRAAASDRYWIITEPV
>WP_135568461.1:8-121 PAS domain-containing protein [Leptospira montravelensis]
NTLSKLGTLTQSEADAAPFGIVKVDQNGKILLYNKYESELANVPIQTAVGKNFFTEVAICTNNRIFYGRFKEGMVTGDLD
IAFNYVFTYKMKPTNVVIHLYHDKSSDSNWIFVK
>WP_127733838.1:2-118 GAF domain-containing protein [Methylobacterium sp. TER-1]
SDSSQTALAGRLDALTPEQIDGLDQGVIQVDAEGTILVYNAAESRFSGRKPERVIGRDFFRDVAPCTRLPHFYGRFRDGV
RRGALDETFTFVYGFDPQPMRMRVTLCRSGIADRYWI
>WP_135601092.1:4-121 PAS domain-containing protein [Leptospira noumeaensis]
FIDPNILGKLGTLTQAEADAASFGIVKVDENGKILLYNKYESVLANVPIETAVGKNFFTEVAICTNNRIFYGRFKEGMVS
GNLDITFNYVFTYKMKPTNVVIHLYYDLPSDTNWIFVK
>WP_176976997.1:15-123 EAL domain-containing protein [Allochromatium humboldtianum]
LDALTEEQLDRLPAGTIRVDAEGRILFYSRAQSTLSKREAESVLGRNFFSEVAPCTVVPEFYGRFRRGVLTGHLETTFEF
VFDFNMDPVRVRITMRASDRPGEFWIIVQ
>WP_100718673.1:4-121 PAS domain-containing protein [Leptospira meyeri]
FIDQNIIGKLGTLTQSEADAASFGIVKVDGSGKILLYNKYESELANVPIQTAVGKNFFTEVAICTNNRIFYGRFKEGMVS
GDLDIAFNYVFTYKMKPTNVVIHLYHDHPSNTNWIFVK
>WP_133123314.1:20-122 GAF domain-containing protein, partial [Methylobacterium frigidaeris]
LDRLRQGVIQIDGRGVIHLYNRAESAFSGRQPEQVIGRSFFTDVAPCTHLPHFYGRFREGVRRGRLDHTFSFVYGFDPRP
MQVRITLRQAMVPDRYWIVTEPV
>WP_095513427.1:4-119 photoactive yellow protein [Rubrivirga sp. SAORIC476]
VNGTLAKLPTMSPEELNALDFGVVKVDDTGTVEFYNTYESQLAGVAPEAARGRNFFTQVAPCSNSRLFYGRFKQGIARGD
LAAEFVYTFTYKMRPTLVRVIMHKDDGGSNWVLIKK
>WP_108974150.1:23-140 photoactive yellow protein [Leptospira ryugenii]
FVSDELIQKIQTFTAKELDDLDFGIISLDDKGNIKAFNEYEATKANVDRDSVIGKNFFIDVAPCTNNQIFYGSFKRGVEE
RKMDMIFPYTFTYKMKPTPVKIHLYRGPARPNNWVFVK
>WP_158044185.1:538-637 PAS domain-containing protein [Skermanella pratensis]
LADLPIGIVQLDRTGMVLSYNAAEENFAGRKADLVIGCDFFRDVAPCTFTPEFHGRFRDGVETGNLNIIFSYVFTFDQPM
KVLIEMRSGRQPDTAWLFIR
>WP_004787871.1:4-121 PAS domain-containing protein [Leptospira meyeri]
FIDQNIIGKLGTLTQSEADAASFGIVKVDGSGKILLYNKYESELANVPIQTAVGKNFFTEVAICTNNRIFYGRFKEGMVS
GDLDIAFNYVFTYKMKPTNVVIHLYHDNPSNTNWIFVK
>WP_111470127.1:26-131 GAF domain-containing protein [Roseicella frigidaeris]
LDSLSPAELDALPFGVIQLDGAGRVLVCNAVESRLSGRPVAAMLGRDFFREIASCTDLPGYRGRFLEGVRSGRLDEQFRF
TFGFEPQPLHVQVHLRRASQPDRYWI
>WP_135621444.1:23-140 photoactive yellow protein [Leptospira ognonensis]
FVKDDVLQKLQVSTAEEIDLLDFGVICVDDKGVIKMFNKYEGEKANIDAKSTIGKNFFTEIAPCTNNQIFYGSFKKGVEE
RKMDLIFPYTFTYKMKPTPVKIHLYRGPARPTNWIFVK
>WP_099956816.1:20-122 GAF domain-containing protein [Methylobacterium currus]
LDRLRQGVIQIDGRGVIHLYNQSESAFSGRSPDRVIGRNFFTDVAPCTHLPHFYGRFREGVRRGRLDHTFSFVYGFDPRP
MQVRITLRQAAAPDRYWIVTEPV
>WP_103029665.1:38-155 PAS domain-containing protein [Salinibacter altiplanensis]
FGDDGVGEALRHADEGELNAAPFGIIQINDAGVVQLYNRYESNLSGIDPADAVGANFFTELAPCSNNPLFFGRFKDGVRE
GGLDEYFTYTFTYQMRPTLVDVRLYRDEAENNWILIQK
>WP_109962186.1:19-122 GAF domain-containing protein [Methylobacterium terrae]
ELDALRQGVIQIDGSGVIHRYNRAESAFSGRVPERMIGRNFFTEVAPCTHLPHFYGRFREGVRRGRLDQTFSFVYGFDPR
PMQVRITLRQAAAPDRYWIITEPV
>WP_103020529.1:38-155 PAS domain-containing protein [Salinibacter altiplanensis]
FGDDGVGEALRHADEDELNAAPFGIIQINDAGVVQLYNRYESNLSGIDPADAVGANFFTELAPCSNNPLFFGRFKDGVRE
GGLDEYFTYTFTYQMRPTLVDVRLYRDEAENNWILIQK
>WP_135631144.1:4-121 PAS domain-containing protein [Leptospira meyeri]
FIDQNIIGKLGTLTQSEADAASFGIVKVDSSGKILLYNKYESELANVPIQTAVGKNFFTEVAICTNNRIFYGRFKEGIVS
GDLDIAFNYVFTYKMKPTNVVIHLYHDHPSNTNWIFVK
>WP_093568326.1:8-115 GAF domain-containing protein [Methylobacterium sp. 174MFSha1.1]
DALAPLDLDRLRQGVIQIDGRGVIHLYNRSESQFSGRAPERMIGRNFFTDVAPCTHLPHFYGRFREGVRRGRLDHTFSFV
YGFDPRPMQVRITLRQAAAPDRYWIITE
>WP_135609087.1:4-121 PAS domain-containing protein [Leptospira meyeri]
FIDQNIIGKLGTLTQSEADAASFGIVKVDSSGKILLYNKYESELANVPIQTAVGKNFFTEVAICTNNRIFYGRFKEGMVS
GDLDIAFNYVFTYKMKPTNVVIHLYHDNPSDTNWIFVK
>WP_043839464.1:13-121 GAF domain-containing protein [Roseomonas aerilata]
ADLDDLSTEQLDALPYGAIGVDGEGRVTFYNATESRLSGRAPARVIGRDFFRDVAPCTHLPSFHGRFLDGVRRGHLSTEF
TFVFGFDPPLRVRVAMRSARVPGRYWITV
>WP_153975496.1:15-123 EAL domain-containing protein [Thermochromatium tepidum]
LDALTPDELNRLPFGAIRVDAEGRILFYSRALVDLANRQVDSVLGRNFFSEIAPCTVVPEFYGRFRQGVLTGQLHTTFEF
VFDFDMQPVQVRIAMHTSERPGEFWILVQ
>WP_118982421.1:2-121 PAS domain-containing protein [Leptospira stimsonii]
IRFVEDETVSKIDGLSRAEIDSLPYGVIQVDDQGKILIFNRFESEKANVPVKEAEGKTFFTQVAPCTNNAIFWGSFEKGV
KQGEMDLIFPYTFTYKMRPTPVVVHLYKSKASKKNWIFVK
>WP_135743765.1:8-121 PAS domain-containing protein [Leptospira bandrabouensis]
NTLGKLGTLTQTEADAAPFGIVKVDNNGKILLYNKYESELANVPIQTAVGKNFFTEVAICTNNRIFYGRFKEGMINGDLD
IAFNYVFTYKMKPTNVVIHLYHDKSSDSNWIFVK
>WP_148217626.1:18-123 EAL domain-containing protein [Allochromatium vinosum]
LTEEQLDRLPAGTIRVDAEGRILFYSRAQSVISQREVESVLGRNFFSEVAPCTVVPEFYGRFRRGVLTGCLETTFEFVFD
FKMDPVRVRITMRASDRPGEFWIIVQ
>WP_200157436.1:24-129 EAL domain-containing protein [Allochromatium vinosum]
LTEEQLDRLPAGTIRVDAEGRILFYSRAQSVISQREVESVLGRNFFSEVAPCTVVPEFYGRFRRGVLTGCLETTFEFVFD
FKMDPVRVRITMRASDRPGEFWIIVQ
>WP_118829212.1:36-155 PAS domain-containing protein [Salinibacter ruber]
LAFDDEGVGEELRHVDEDELDAAPFGIIQIDDAGVVQFYNRYESNLSGIDPADAVGANFFTELAPCSNNPLFFGRFKDGV
REGGLDEYFTYTFTYQMRPTLVDVRLYRDEAENNWILIQK
>WP_091752576.1:15-115 GAF domain-containing protein [Methylobacterium sp. ap11]
LDALQQGVIQVDGRGVIHLYNRAESLFSGRQPERVIGRNFFTDVAPCTHLPHFYGRFREGLRRGRLDDSFSFVFGFDPKP
MQVRITLRDAAAPDRYWIITE
>WP_203159219.1:20-122 GAF domain-containing protein [Methylobacterium aquaticum]
LDRLRQGVIQIDGRGIIHLYNRAESAFSGRAPERVIGRNFFTDVAPCTHLPHFYGRFREGVRRGRLDHTFSFVYGFDPRP
MQVRITLRQAALPDRYWIVTEPV
>WP_048430126.1:20-123 GAF domain-containing protein [Methylobacterium indicum]
ELDALQQGVIQIDGRGVIHLYNRAESLFSGRRPERVIGRNFFTDVAPCTHLPHFYGRFREGLRRGRLEDTFSFVYGFDPK
PMQVRITLRDAAAPDRYWIIAEPV
>WP_058618994.1:20-123 GAF domain-containing protein [Methylobacterium indicum]
ELDALQQGVIQIDGRGVIHLYNRAESLFSGRRPERVIGRNFFTDVAPCTHLPHFYGRFREGLRRGRLEDTFSFVYGFDPK
PMQVRITLRDAAAPDRYWIIAEPV
>WP_012332998.1:23-126 MULTISPECIES: GAF domain-containing protein [unclassified Methylobacterium]
EIDALDLGVVQVDSDGTILLYNRAESVFSGRSAERVVGRNFFRDVAPCTRLPAFYGRFREGVRRGVLDEVFSFAYGFDPQ
PLRVRVALRGSATPGRYWIVTRPV
>WP_142087524.1:6-126 PAS domain-containing protein [Acidithiobacillus thiooxidans]
FVADAILNNPDQINAQMADRQSFGIIALDSHAQVKIFNAAEARLSGLSVTEVLGRNFFTEVAPCTASRLFRGRFRQGIKE
GSLDTHFYYTFTYRIRPISAHVHMFYDMRKSPLFFIFIDRI
>WP_202682128.1:538-637 PAS domain-containing protein [Skermanella mucosa]
LADLPIGIVQLDRTGKVLSYNAAEENFTGRKADLVIGSDFFRDVAPCTFTPEFHGRFRDGVETGSLNIIFSYIFTFDQPM
KVLIEMRSGRQPGTAWLFIR
>WP_103036766.1:36-155 PAS domain-containing protein [Salinivenus iranica]
LQFEDDALGEKLRHVPEEELNAVSFGIIRIDDDGVVQFFNDYESKLSGVPPEEAIDRNFFTQVAPCTNNRLFWGRFKRGV
RRGDLDEVFTYTYTYKMRPTLVDVHLYRDEAGNNWILVQK
>WP_101537833.1:6-126 PAS domain-containing protein [Acidithiobacillus sp. SH]
FVADEILNHPEQITATMADRQGFGIIALDNHALVKIFNAAESRLSGLSVSEVLGRNFFTEVAPCTASRLFRGRFRQGIQD
GTMDTHFYYTFTYRIRPISAHIHMLYDIRKSPLFFIFIDRV
>WP_103026888.1:38-155 PAS domain-containing protein [Salinibacter altiplanensis]
FGDDGVGEALRHAEEDELNAAPFGIIQINDAGVVQLYNRYESNLSGIDPADAVGANFFTELAPCSNNPLFFGRFKDGVRE
GGLDEYFTYTFTYQMRPTLVDVRLYRDEAENNWILIQK
>WP_193651342.1:6-126 MULTISPECIES: PAS domain-containing protein [unclassified Acidithiobacillus]
FVADAILNNPDQINAQMADRQSFGIIALDSHAQVKIFNAAEARLSGLSADEVLGRNFFTEVAPCTASRLFRGRFRQGIQE
GSLDTHFYYTFTYRIRPISAHVHMFFDRRKSPLFFIFIDRI
>WP_075323255.1:6-126 PAS domain-containing protein [Acidithiobacillus albertensis]
FVADAILNNPDQINAQIADRQSFGIIALDSHAQVKIFNAAEARLSGLSVTEVLGRNFFTEVAPCTASRLFRGRFRQGIKE
GSLDTHFYYTFTYRIRPISAHVHMFYDMRKSPLFFIFIDRI
>WP_105011590.1:35-154 PAS domain-containing protein [Salinibacter sp. 10B]
LHFDAEGVGEQLRHASEKELNDAPFGIIRLDDNGIVEFYNHCESELSGVPPSEAVGQNFFTELAPCSNNHLFLGRFKDGI
QAGELNERFTYTFTYKMRPTLVDVRLYRDEAGQNWVLIHK
>WP_207183524.1:20-123 GAF domain-containing protein [Methylobacterium indicum]
ELDALQQGVIQIDGRGVIHLYNRAESLFSGRRPERVIGRNFFTDVAPCTHLPHFYGRFREGLRRGRLEDTFSFVYGFDPK
PMQVRITLRDAAVPDRYWIIAEPV
>WP_091889923.1:15-117 MULTISPECIES: GAF domain-containing protein [Methylobacterium]
LDALQQGVIQVDGRGIIHLYNRAESLFSGRRPERVIGRNFFTDVAPCTHLPHFYGRFREGLRRGRLDDSFSFVYGFDPKP
MQVRITLRDAVVPDRYWIITEPV
>WP_048463351.1:12-122 GAF domain-containing protein [Methylobacterium aquaticum]
LDALAPSDLDRLRQGVIQVDGRGVIHRYNRAESAFSGRPAERVVGRNFFTDVAPCTHLPHFYGRFREGVRRGGLDHTFTF
VYGFDPRPMQMRITLRQAAAPDRYWIIAEPV
>WP_203099593.1:537-636 PAS domain-containing protein [Skermanella rosea]
LADLPIGIVQLDRTGRVLSYNAAEENFAGRKADLVIGCDFFRDVAPCTFTPEFHGRFQEGVESGKLNIIFSYVFTFDQPM
KVLIEMRSGREPGTAWLFIR
>WP_170039014.1:19-122 PAS domain-containing protein [Longimicrobium terrae]
ELDSLPVGVIQLDRDGTVLQYNETESALARTSRADVIGRDFFNEVAPCTAVRDFQGRFQDGVARRELDVTFDYQFRFRDD
RTKDVSVSMSYRPESDTVWVVVER
>WP_139040764.1:20-122 GAF domain-containing protein [Methylobacterium sp. 17Sr1-39]
LDTLRQGVIQIDGAGVIHRYNRAESVFSGRAPERVIGRNFFTEVAPCTHLPHFYGRFREGVRRGRFDRPFSFVYGFDPRP
MQVRITLRHAAAPDRYWIITEPV
>WP_183958678.1:36-155 PAS domain-containing protein [Salinibacter ruber]
LAFDDEGVGEELRHVDEDELNAAPFGIIQIDDAGVVQFYNRYESNLSGIDPADAVGANFFTELAPCSNNPLFFGRFKDGV
REGGLDEYFTYTFTYQMRPTLVDVRLYRDEAENNWILIQK
>WP_183956877.1:36-155 PAS domain-containing protein [Salinibacter ruber]
LAFDDEGVGEELRHVDEDELNAAPFGIIQIDDAGVVQFYNRYESNLSGIDPADAVGANFFTELAPCSNNPLFFGRFKDGV
REGGLDEYFTYTFTYQMRPTLVDVRLYRDEAENNWILIQK
>WP_011404950.1:36-155 PAS domain-containing protein [Salinibacter ruber]
LAFDDEGVGEELRHVDEDELNAAPFGIIQIDDAGVVQFYNRYESNLSGIDPADAVGANFFTELAPCSNNPLFFGRFKDGV
REGGLDEYFTYTFTYQMRPTLVDVRLYRDEAENNWILIQK
>WP_198383801.1:3-121 GAF domain-containing protein [Roseomonas sp. KE2513]
GTDEWGNRSGTPLDDLSPEQLDALPYGVIGVDSEGRVTSYNATEGRLSGRSPDRVIGRDFFREVAPCTHLPSFHGRFLDG
VRRGHLATEFTFVFGFDPPVRVRVAMRNARVPGRYWITV
>WP_193639894.1:6-126 MULTISPECIES: PAS domain-containing protein [Acidithiobacillus]
FVADAILNNPDQINAQMADRQSFGIIALDSHAQVKIFNAAEARLSGLSADEVLGRNFFTEVAPCTASRLFRGRFRQGIQE
GSLDAHFYYTFTYRIRPISAHVHMFYDMRKSPLFFIFIDRI
>WP_201073308.1:537-636 PAS domain-containing protein [Skermanella sp. TT6]
LAELPIGIVQLDRTGRVLSYNAAEENFAGRKADLVIGCDFFRDVAPCTFTPEFHGRFQEGVESGTLNIIFSYVFTFDQPM
KVLIEMRSGRQPGTAWLFIR
>WP_024894767.1:6-126 MULTISPECIES: PAS domain-containing protein [Acidithiobacillus]
FVADAILNNPDQINAQMADRQSFGIIALDSHAQVKIFNAAEARLSGLSVTEVLGRNFFTEVAPCTASRLFRGRFRQGIQE
GSLDAHFYYTFTYRIRPISAHVHMFYDMRKSPLFFIFIDRI
>WP_100715885.1:4-121 PAS domain-containing protein [Leptospira levettii]
FIDPSILGKLGTLSQSEADACPFGIVKVDESGKILLYNQYESQLANVPIQTAVGKNFFTEVAICTNNRIFYGRFKEGMIS
GDLDIAFNYVFTYKMKPTNVVIHLYHDKATNSNWIFVK
>WP_060848240.1:15-117 GAF domain-containing protein [Methylobacterium aquaticum]
LDALQQGVIQVDGRGIIHLYNRAESLFSGRRPERVIGRNFFTDVAPCTHLPHFYGRFREGLRRGRLDDSFSFVYGFDPKP
MQVRITLRDAAVPDRYWIITEPV
>WP_183989679.1:36-155 PAS domain-containing protein [Salinibacter ruber]
LAFDDEGVGEELRHVDEDELNAAPFGIIQIDDAGVVQFYNRYESNLSGIDPADAVGANFFTELAPCSNNPLFFGRFKDGV
REGGLDEYFTYTFTYQMRPTLVDVRLYRDEAEKNWILIQK
>WP_095998384.1:8-119 GAF domain-containing protein [Sphingomonas lenta]
ASLDDLSAEALDALPFGVIQVDAAGRITLYNQAESRFSGRDPAQVMGRDFFREVAPCTNLPAFHGRFLEGVRRGALDAEF
GFVFGFDPPARVRVAMREAREPGRYWIVVHQL
>WP_135593014.1:4-121 PAS domain-containing protein [Leptospira levettii]
FIDPSILGKLGTLSQSEADAYPFGIVKVDESGKILLYNQYESQLANVPIQTAVGKNFFTEVAICTNNRIFYGRFKEGMIS
GDLDIAFNYVFTYKMKPTNVVIHLYHDKATNSNWIFVK
>WP_053333716.1:10-123 PAS domain-containing protein [Gemmatimonas phototrophica]
DQVLEAADRMNAEELDRLPYGMIQLDSSGRILHYNAVESRLASLKQEDAIGKQFFTEIAPCTRVQEFYGRFKEGVIREAL
DTSFHFHFAFKQNPRDVTVRLLYSKRSRTVWVLI
>WP_108961094.1:4-121 PAS domain-containing protein [Leptospira ellinghausenii]
FIDPSILGKLGSLSQSEADAYPFGIVKVDESGKILLYNKYESELANVPIQTAVGKNFFTEVAICTNNRIFYGRFKEGMIS
GDLDIAFNYVFTYKMKPTNVVIHLYHDKGTNSNWIFVK
>WP_150040103.1:9-126 PAS domain-containing protein [Rhodovastum atsumiense]
FDRPDLARVIERLTPAQIDALSFGVIRVDEQGIVRHYSASERRLSGSGARERLGHTFFTDIAPCMNTPDFRGRIEAALAR
GTLDIHFEHTGDFEDADRVLQVRVQSARAGGFWVFLQR
>WP_135580034.1:4-121 PAS domain-containing protein [Leptospira biflexa]
FIDPNILGKLGTLAQSEADGYPFGIVKVDESGKILLYNKYESELANVPIQTAVGKNFFTEVAICTNNRIFYGRFKEGMIS
GDLDIAFNYVFTYKMKPTNVVIHLYHDKGTNSNWIFVK
>WP_118968579.1:2-121 PAS domain-containing protein [Leptospira stimsonii]
IRFVEDETVSKIDGLSRAEIDSLPYGVIQVDDQGKILIFNRFESEKANVPVKDAEGKTFFTQVAPCTNNAIFWGSFEKGV
KLGEMDLIFPYTFTYKMRPTPVVVHLYKSKASKKNWIFVK
>WP_100727941.1:4-121 PAS domain-containing protein [Leptospira levettii]
FIDPSILGKLGTLSQSEADAYPFGIVKVDESGKILLYNQYESQLANVPIQTAVGKNFFTEVAICTNNRIFYGRFKEGMIS
GDLDIAFNYVFTYKMKPTNVVIHLYHDNATNSNWIFVK
>WP_156799086.1:67-175 PAS domain-containing protein [Gemmatimonas aurantiaca]
LNRLSDEELDSIPYGVIQLDPEGFVVSYNRAEAENAGYCPRPIGRHFFREVAPSANAPEFHGRFLRGVAEGRLDETFNFT
YHCDLMPRRVQLRLYLSPQTQSVWLFVAK
>WP_010642934.1:6-126 PAS domain-containing protein [Acidithiobacillus thiooxidans]
FVADAILNNPDQINAQIADRQSFGIIALDSHAQVKIFNAAEARLSGLSVTEVLGRNFFTEVAPCTASRLFRGRFRQGIQE
GSLDAHFYYTFTYRIRPISAHVHMFYDMRKSPLFFIFIDRI
>WP_135617768.1:4-121 PAS domain-containing protein [Leptospira kemamanensis]
FIDPNILGKLGTLGQSDADSYPFGIVKVDESGKILLYNKYESELANVPIQTAVGKNFFTEVAICTNNRIFYGRFKEGMIS
GDLDIAFNYVFTYKMKPTNVVIHLYHDKGTNSNWIFVK
>WP_215883979.1:6-126 PAS domain-containing protein [Acidithiobacillus sp. RW2]
FVADAILNNPDQINAQMADRQRFGIIALDSHAQVKIFNAAEARLSGLSVTEVLGRNFFTEVAPCTASRLFRGRFRQGIQE
GSLDAHFYYTFTYRIRPISAHVHMFFDMRKSPLFFIFIDRI
>WP_098074756.1:37-156 PAS domain-containing protein [Longibacter salinarum]
LHFEDDQLGEKLRHQDKDTLDQTDFGVIKVDDEGIVEFFNQWESDLSGVKKEEAEGRNFFTQVAPCTNNRLFRGRFKKGV
RRGELDESFTYTYTYKMRPTLVEVHMYRDEESNNWIIVQK
>WP_171223510.1:25-129 PAS domain-containing protein [Gemmatimonas sp. TET16]
MSNEELDKLPYGMIQLDATGRILNYNAVESKLASLRKEDAIGKQFFTEIAPCTKVQEFYGRFKEGVIRESLDTSFRFHFA
FKQNPRDVTVRLLYSRRTRTVWVLI
>WP_012476631.1:4-121 PAS domain-containing protein [Leptospira biflexa]
FIDPNILGKLGTLAQAEADGYPFGIVKVDESGKILLYNKYESELANVPIQTAVGKNFFTEVAICTNNRIFYGRFKEGMIS
GDLDIAFNYVFTYKMKPTNVVIHLYHDKGTNSNWIFVK
>WP_206290127.1:9-111 GAF domain-containing protein [Methylobacterium sp. DB0501]
LDALRQGVIQIDGAGIIHRYNRAESAFSGRAPERVIGRNFFTEVAPCTHLPHFYGRFREGVRRGRFDRPFSFVYGFDPRP
MQVRITLRHAAMPDRYWLITEPV
>WP_215864236.1:6-126 PAS domain-containing protein [Acidithiobacillus sp. ATCC 19703]
FVADAILNNPDQINKQMADRQSFGIIALDSHAQVKIFNAAEARLSGLSADEVLGRNFFTEVAPCTASRLFRGRFRQGIQD
GTLDAHFYYTFTYRIRPISAHVHMFFDPRKSPLFFIFIDRI
>WP_135621440.1:13-121 PAS domain-containing protein [Leptospira ognonensis]
LGSLNQASADALNFGVVKVDESGKILLYNKFESELANVPIEKAVGKNFFTEIAICTNNRLFFGKFKEGMAKKEMDVTFSY
VFTYKMKPTNVMIHLYYDPSSTSNWIFVK
>WP_205280784.1:2-121 PAS domain-containing protein [Leptospira sp. 201903070]
IRFVEDETVLKIDGLSRAEIDSLPYGVIQVDDQGKILIFNRFESEKANVPVKDAEGKTFFTQVAPCTNNAIFWGSFEKGV
KQGEMDLIFPYTFTYKMRPTPVVVHLYRAKFSKKNWIFVK
>WP_135644281.1:4-121 PAS domain-containing protein [Leptospira jelokensis]
FIDPNILGKLGNLSQADADSYPFGVVKVDESGKILLYNKYESELANVPIQTAVGKNFFTEVAICTNNRIFYGRFKEGMIS
GDLDIAFNYVFTYKMKPTNVVIHLYHDKGTNTNWIFVK
>WP_201218657.1:15-123 EAL domain-containing protein [Halochromatium roseum]
LDSLTKDELEALPCGTIRVDETGVILFYSRTQSAITQREAPAVLGRNFFTDVAPCTVVPEFYGRFRRGVLSGDLCASFEF
VFDFEMEPVQVQITMRASERPGEFWIIVE
>WP_098074760.1:43-162 PAS domain-containing protein [Longibacter salinarum]
LDFDNDDIGEKLHEADRDQLNSADFGIVKVDDEGYVEFYNRYESGLSGVAPEDAQGRNFFTHLAPCSNNRIFQGRFKKGV
QSGSMDERFTYTFTYKMRPTLVDVRLYRDAQNNNWVMVQK
>WP_135742664.1:4-121 PAS domain-containing protein [Leptospira bouyouniensis]
FIDPNILGKLGTLGQTDADAYPFGIVKVDESGKILLYNKYESELANVPIQTAVGKNFFTEVAICTNNRIFYGRFKEGMIS
GDLDIAFNYVFTYKMKPTNVVIHLYHDKTSNTNWIFVK
>WP_051431836.1:1-125 hypothetical protein [Rhodovibrio salinarum]
MTAIDFGDPNLATRLDAMPQEQLDALPFGILKLDSAGRIVGYNRIESEIVEIDFARRINHNFFTEIAPCMDNPFFRGRFE
EGIQEGGLALDFEFETDMDPRADHIRVRMLTSNTPNQYWVAIKRL
>WP_140886419.1:3-121 GAF domain-containing protein [Roseomonas nepalensis]
GTDDWANGVDANLDDLSKEQLNALPYGVIGVDTEGRVTFYNATESRLSGRAPDRVTGRDFFRDVAPCTHLPSFHGRFLDG
VRRGQLATEFTFVFGFDPPIRVRVAMRSAHVPGRYWITV
>WP_015679238.1:4-121 PAS domain-containing protein [Leptospira yanagawae]
FIDPNILGKLGTLGQADADSYPFGIVKVDESGKILLYNKYESELANVPIQTAVGKNFFTEVAICTNNRIFYGRFKEGMIS
GDLDIAFNYVFTYKMKPTNVVIHLYHDKGTNTNWIFVK
>WP_075010582.1:1-122 PAS domain-containing protein [Stigmatella aurantiaca]
MRHLVLSAESLSEERLSRLSPEEFDALPFGAIKLDAQGQVLAYNAAESAFSRRAAPSVLGRRFFEDIAPCTNVADFRGRF
DALVERGRGTESFDFQFRFRWGTRHVRIRLMLLGDGSRWVFV
>WP_098074761.1:54-174 PAS domain-containing protein [Longibacter salinarum]
NLSFDTDDVGEKLRHTDPDALNDADFGIIRIDDNGVVQFFNQYESELSGVAPSDAEGQNFFSELAPCSNNRLFRGRFKEG
IRKGELDERFTYTYTYKMRPTLVDVRLYRDDDGQNWILVQK
>WP_215872995.1:10-107 MULTISPECIES: PAS domain-containing protein [unclassified Acidithiobacillus]
RNQLARIDKRQIEDWGFGVIALDDAARVVLFNSAEERLSGLPRAEVIGKDFFVEVAPCTASRLFRGRYLQARAQGQLDEH
FFYTFTYRIRPISAHVHM
>WP_052571869.1:38-127 PAS domain-containing protein [Geothrix fermentans]
LSESELDGLPFGVIVLAEDGTILAYNLAEGGLSGREPSAVIGRNFFTEIAPCTAVQAFQGAFHEFCRRGEDSRTFHFTFR
FPEGPVRVQI
>WP_098062479.1:77-177 PAS domain-containing protein [Longimonas halophila]
LNSADFGIIRLDDEGIVQFFNAYESNLSGVDPDEALGQNYFNELAPCSNNRVFYGRFRDGLKNGGMDEYFTYTFTYKMRP
TLVDVHLYRDDAGNNWIMVRK
>WP_215842665.1:6-126 PAS domain-containing protein [Acidithiobacillus sp. GG1-14]
FVADDILNHPEQITATMADRQGFGIIALDNHALVKIFNAAESRLSGLSTIDVLGRNFFTEVAPCTASRLFRGRFRQGLKD
EIMDTHFYYTFTYRIRPVSAHVHMFFNVRKSPLFFIFIDRI
>WP_002612233.1:13-125 PAS domain-containing protein [Stigmatella aurantiaca]
EDRLGQLSPEEFDALPFGAIKLDAEGRVLIYNAAESAFSRRKPVSVLGRRFFEEVAPCTNVASFRGRFDTLVERGHGTES
FDFQFRFRWGTRNVRIRLMVLGDGSRWVFVTAV
>WP_173982918.1:1-123 hypothetical protein [Magnetospirillum sp. SS-4]
MTVFAFESGDADNPLAGLSADEVARLPFGALELAADGKILAYNDTEPDETGESRPSVVGRGFFADVARWAGGSMVAGEFR
KGVAAGSLNVVFDCAVAGLAYKVRLHLKVSPILGTYWLFIKRL
>WP_205761333.1:19-126 PAS domain-containing protein [Longimicrobium terrae]
LTQDELDNLPVGMIQLDRNGTVLKFNQTESSLARVEKSDAIGKSFFDEVAPCTKVQQFHGAFVEGVEKRNLHTVFPYQFR
FRDGREKNVVISMFYSASTDTVWVLVQR
>WP_161539629.1:18-135 hypothetical protein [Magnetospirillum kuznetsovii]
YESGDAENPLGRLDDRDITLIPFGAVELSAEGTVLGHNDTEPDLGGGARAPIVGRDFFTDVAGWARGSAIADEFKKGVAN
GELNVVFDCAHARLPYRVRLHLKVSPILGTYWAFIKRL
>WP_044227569.1:4-118 hypothetical protein [Phaeodactylibacter xiamenensis]
FEAPDLHQWLDGQRTANFDHLPYGVVQMDHSDTVLAYNATESSYTGVDPQQAIGKHFFTEIAPCTNNFLVAGKYNEAALD
EIIDYIFTYVLKPTPVRLRMLKGESPNMYLVVQKR
>WP_170033363.1:35-138 PAS domain-containing protein [Longimicrobium terrae]
ELDNLPVGMIQLDRNGTVLKFNQTESSLARVEKSDAIGKSFFDEVAPCTKVQQFHGAFVEGVEKRNLHTVFPYQFRFRDG
REKNVVISMFYSASTDTVWVLVQR
>WP_119323304.1:1-121 hypothetical protein [Capsulimonas corticalis]
MSFVSDEMLRSLPLMSHEQLDALPFGAVMLDDAGIIGFYNQYATDLTKVDPVYAFGKNFFTQIAPSTNNRLVYGVFKEGV
KANALNSEILYTLTYIMRPTLVNFRLYRDPINKTNWLLVQR
>WP_206664498.1:9-126 hypothetical protein [Dankookia rubra]
FDQPDLARAIEGLPVQALDDLPFGAIRLDAEGVVRVYSGAERRLSGSGERPRLGLEFFREVAPCMDTPRYRGRIEKALAG
GTLDLEFGWTGDFADAERSLRVRVQSAVGGGCWIFMRR
>WP_133291423.1:12-126 hypothetical protein [Dankookia rubra]
DLAQRLASMPPDAIDALAFGAIRLDAAGTVTFYSARERANSGFRKEVVGRNFFADIAPCIQRPEVSGRIERARAAGTLDV
VFDFVSDLPSGERDVALRARLLSAGDGGTWILLQR
>WP_022834518.1:51-171 PAS domain-containing protein [Salisaeta longa]
LSFADDDLGEKLRHASAEARNAADFGIIQVDDEGIVQFFNRYESELSGIARDDAEGRNFFTDVAPCTNNRLFRGRFKKGV
RRDQLDETFTYTYTYKMRPTLVEVNMYRDEAGNNWFMVKKI
>WP_093516750.1:13-122 PAS domain-containing protein [Stigmatella erecta]
EERLSLLSPEEFDALPFGAIKLDAEGQVLAYNAAESAFSRRPTPSVLGRRFFEEIAPCTNVAGFRGRFDALVERGHGTES
FDFHFRFRWGPRHVRIRLMVLGDGSRWVFV
>WP_052375870.1:21-141 PAS domain-containing protein [Chondromyces apiculatus]
GAFEFDIRVTDLDEEGLDQQPFGIIRLDREGNILSYNLYEEKQARRKREDVVGRNFFTEVAPCTKVKSFHGRFREGVARR
ELEATFGFVFYLRHVTRNVDVSLFYKRAPLESADSIWVFVR
>WP_202681028.1:6-126 PAS domain-containing protein [Skermanella mucosa]
EVDFDMPDLAGAIERLSGSEVDALSFGAIRLDAKGDVTFYSAAEARLSGYGTRPALGRSFFTDMAPCMDDKEFRGRIDHA
RAAGKYNLEFGWIGDFADRARELQVRIQPASDGGCWIFIRR
>WP_206667592.1:9-126 hypothetical protein [Roseomonas nepalensis]
FDQPDLARAVEGLPIKALDDLPFGAIRLDAEGVVRVYSGAERRLSGSGDRPRLGLHFFREVAPCMDGPRYRGRIERAMAA
GGLDLEFGWTGDFGDAERSLRVRVQSAAGGGCWIFMRR
>WP_026849937.1:12-119 photoactive yellow protein [Gemmatimonas phototrophica]
IPSVDRPNADAQPFGIVQVDDAGVIKLYNRWESEMAGVPVASAEGRNFFTQVAPCTNNRLMFGKFKDGVAKGELDSEFNY
TFTYKMKPTNVQIRLFRHAPSATNWVLV
>WP_121711685.1:34-138 PAS domain-containing protein [Corallococcus sp. AB045]
MSETELDHLPLGMIQLDGQGRILKFNRTEASLARIQAREQIGKNFFYDVAPCTRVRQFFGLFQEGVRAKKLYQTFGFVFR
FAHGARHVAITLFYSDKTDSVWVLV
>WP_014396933.1:34-138 PAS domain-containing protein [Corallococcus coralloides]
MSETELDHLPLGMIQLDGQGRILKFNRTEASLARIQAREQIGKNFFYDVAPCTRVRQFFGLFQEGVRAKKLYQTFGFVFR
FAHGARHVAITLFYSDKTDSVWVLV
>WP_211194559.1:24-139 PAS domain-containing protein [Pyxidicoccus fallax]
SADELLRQVDDLKSADLDTLPFGMIQLDRTGRILKFNQTEAKMARINRDRQIGKNFFDEVAPCTKVREFYGRFQEGLARR
NLYETFGFVFKFDHGWRNVAITMMYSDKTDSVWVLV
>WP_158514893.1:36-144 hypothetical protein [Gemmatimonas phototrophica]
LDRLSHEELDAIPYGVIQLDANGVVRSYNRVEASHVGGIPRPIGRNFFRDICPSANAPELFGRFAQGIDDHKLDDTFQYT
FSCGDTPRRVLLRMYYSVRTRSVWLFIAK
>WP_207057003.1:25-138 PAS domain-containing protein [Corallococcus macrosporus]
NDLIQRVDNMSEVELDHLPLGMIQLDGQGRILKFNRTEASLARIQAREQIGKNFFYDVAPCTRVRQFFGLFQEGVRAKKL
YQTFGFVFRFAHGARHVAITLFYSDKTESVWVLV
>WP_120560163.1:25-138 PAS domain-containing protein [Corallococcus aberystwythensis]
DALIQRVDNMSEVELDHLPLGMIQLDGQGRILKFNRTEASLARIQAREQIGKNFFYDVAPCTRVRQFFGLFQEGVRAKKL
YQTFGFVFRFVHGARHVAITLFYSDKTDSVWVLV
>WP_120563179.1:34-138 PAS domain-containing protein [Corallococcus sp. AB011P]
MSETELDHLPLGMIQLDGQGRILKFNRTEASLARIQAREQIGKNFFYDVAPCTRVRQFFGLFQEGVRAKKLYQTFGFVFR
FAHGARHVAITLFYSDKTESVWVLV
>WP_201076360.1:7-126 PAS domain-containing protein [Skermanella sp. TT6]
VDFDMPDLAGAVERLPPSEVDALPFGAIRLDAKDEVAFYNAAEGRLSGYGTRPALGRPFFSDIAPCMDNEAFRGRIERAR
AAGKFDLEFGWVGDFADRSRELQVRIQPASDGGCWIFIRR
>WP_158043358.1:6-126 PAS domain-containing protein [Skermanella pratensis]
EVDFDMPDLAGTIERLPPSEVDGLPFGAIRLDAKGDVTFYSAAEARLSGYGGRPALGRSFFTDMAPCMDNKEFRGRIDRA
RAVGKYDLEFGWIGDFADRSRELQVRIQPASDGGCWIFIRR
>WP_206794579.1:34-138 PAS domain-containing protein [Corallococcus sp. NCSPR001]
MSEVELDHLPLGMIQLDGQGRILKFNRTEAALARIQAREQIGKNFFYDVAPCTRVRQFFGLFQEGVRAKKLYQTFGFVFR
FAHGARHVAITLFYSDKTDSVWVLV
>WP_004868881.1:1-126 PAS domain-containing protein [Acidithiobacillus caldus]
MPRKGFVPQAISEHLDSLNQALADQQSFGIIGLDVQAIVRIFNKAEERLSGLPASEVLNHSFFDDVAPCTASRLFRGRFR
AGLERGSLDEHFFYTFTYRIRPVSAHIHMLYRPAQSPLVFLFVDRV
>WP_037485669.1:3-119 photoactive yellow protein [Sphaerotilus natans]
FVSAQFLSQIPSVDRGAADAQPYGVVQVDDQGVIKLYNKWESEMAGVPISTAEGSNFFTQVAACTNNRLVFGKFKDGVAR
NDLDTEFNYTFTYKMKPTNVRIRLLRHSPSGSNWVFV
>WP_120202699.1:30-143 MULTISPECIES: PAS domain-containing protein [unclassified Corallococcus]
EEVLRGMSESDFDRLPFGAIKLDAQGRVVAFNAAEAAQSRRSPQRTLGRRFFEEVAPCTDVAAFRGRLDALAAQGGEVTE
SFDFRFEFEWGRRDVRIRLMVLRDGARWVFITAV
>WP_171417012.1:25-138 PAS domain-containing protein [Corallococcus exercitus]
DALIQRVDNMSEVELDHLPLGMIQLDSQGRILKFNRTEAALARIQAREQIGKNFFYDVAPCTRVREFFGLFQEGVRAKKL
YQTFGFVFRFAHGARHVAITLFYSDKTDSVWVLV
>WP_120590473.1:34-138 PAS domain-containing protein [Corallococcus sp. CA054B]
MSELELDHLPLGMIQLDGQGRILKFNRTEASLARIQAREQLGKNFFYDVAPCTRVRQFFGLFQEGVRAKKLYQTFGFVFR
FAHGARHVAITLFYSDKTDSVWVLV
>WP_020606023.1:1-119 PAS domain-containing protein [Spirosoma spitsbergense]
MLQYTFSEAGLGQLLNQLSDSSLDELPFGVVKMDLTGKVLAYNKAESRITGVAPEQAIGKHFFSQIAPCTNNFMVASRYE
QPSLDEELDYIFTYVTTPTRVRLRLMRTSDSSYQYLLAK
>WP_203098670.1:7-126 PAS domain-containing protein [Skermanella rosea]
VDFDMPDLAGVVERLPPSEVDALPFGAIRLDANGEVAFYSAAEARLSGYGARPALGRPFFSDMAPCMDNEAFRGRIESAR
AAGKFDLEFGWIGDFADRSRELQVRIQPASDGGCWIFIRR
>WP_156338297.1:31-140 PAS domain-containing protein [Chondromyces crocatus]
LDENGLDAQPFGIIRLDREGTILSYNLYEEKEARRKRQDVVGRNFFTEVAPCTKVKAFHGRFRDGVKRRELEATFGFVFC
LRHVTRNVDVSLFYKRAESEDKDSIWVFIR
>WP_120524181.1:25-138 PAS domain-containing protein [Corallococcus exercitus]
DELIQRVDNMSEVELDHLPLGMIQLDAQGRILKFNKTEASLARIQAREQIGKNFFYDVAPCTRVRQFFGLFQEGVRAKKL
YQTFGFVFRFAHGARHVAITLFYSDKTESVWVLV
>WP_153818397.1:1-107 PAS domain-containing protein [Polyangium spumosum]
MSAAEFDGLHFGAIRLDRHGTVKAYNDWEAALARRDKGTVLGKNFFTDVAPCTDVAAFRGRLDRLALSGDKSYVFDFDFE
FPWGKRKVRIRFLVESDDERWVFVTDV
>WP_120547635.1:25-138 PAS domain-containing protein [Corallococcus sp. AB049A]
DALIQRVDNMSEVELDHLPLGMIQLDSQGRILKFNRTEASLARIQAREQIGKNFFYDVAPCTRVRQFFGLFQEGVRAKKL
YQTFGFVFRFAHGARHVAITLFYSDKTDSVWVLV
>WP_121769564.1:25-138 PAS domain-containing protein [Corallococcus interemptor]
DALIQRVDNMSEVELDHLPLGMIQLDSQGRILKFNRTEASLARIQAREQIGKNFFYDVAPCTRVRQFFGLFQEGVRAKKL
YQTFGFVFRFAHGARHVAITLFYSDKTDSVWVLV
>WP_128797264.1:34-138 PAS domain-containing protein [Corallococcus coralloides]
MSELELDHLPLGMIQLDGQGRILKFNRTEASLARIQAREQIGKNFFYDVAPCTRVRQFFGLFQEGVREKKLYQTFGFVFR
FAHGARHVAITLFYSDKTESVWVLV
>WP_014003467.1:1-126 PAS domain-containing protein [Acidithiobacillus caldus]
MPRKGFVPQAISEHLDSLNQALADQQSFGIIGLDVQAIVRIFNKAEERLSGLPASEVLNHSFFDDVAPCTASRLFRGRFL
AGLERGSLDEHFFYTFTYRIRPVSAHIHMLYRPAQSPLVFLFVDRV
>WP_002615749.1:21-138 PAS domain-containing protein [Stigmatella aurantiaca]
TDDLLRQVETLSASELDALPFGLIQLDRTGRILKFNQTEAKLARINRERQLGRNFFDDVAPCTKVREFYGRFLNGLSQRS
LYETFGFIFKFDHGWRNVAITMFYSEKTDSVWVLISQT
>WP_125182752.1:414-520 PAS domain-containing protein [Minwuia thermotolerans]
MDDAQLDQLPVGAVLLDESGRVLKYNDTESGFSEMRPERVIGRSFFREVAPCTFTDAFHGRFREVSQGRSVSELFSYVFT
LRRTWKVLIEMRPGAEAGTVWLFIRWV
>WP_153864751.1:14-128 MULTISPECIES: PAS domain-containing protein [Myxococcaceae]
AEELLKRVDSMGPGDLDALPFGMIQLDRTGRILKFNRTEANLARINQERQLGRNFFDDVAPCTKVREFYGRFQEGLEKRS
LYETFGFVFKFDHGWRNVAITMMYSEKTDSVWVLV
>WP_120619542.1:34-138 MULTISPECIES: PAS domain-containing protein [Corallococcus]
MSELELDHLPLGMIQLDGQGRILKFNRTEAALARIQAREQIGKNFFYDVAPCTRVRQFFGLFQEGVREKKLYQTFGFVFR
FAHGARHVAITLFYSDKTESVWVLV
>WP_163682079.1:1-123 hypothetical protein [Magnetospirillum aberrantis]
MTVFAFAEDDPENPLIRVGAEEVARLSFGAAELDRDGKVVAYNDTEPGDFGANAPSLVGRDFFAEVARWAGNGLIVEQFR
KGVATGELNVVFDCAVPRLPYKVRIHLKVSPILGTFWVFIKKL
>WP_204848128.1:15-126 hypothetical protein [Rhodopila globiformis]
LAKAVERLSPEEVDALPFGAIRLDAEGTVRFYSDAERRLSGYPKAAVGHKFFTEIAPCMNNAAFRGRIEQALDAGRLDIR
FGFVGDFSSPATEVDVRVQSATSGGCWIFIRR
>WP_206667587.1:35-141 hypothetical protein [Roseomonas nepalensis]
LSTATAAELDSLPFGVISMSLDATVEHYNAMEGKLAGLTPGRVVGRNFFTSVAPCMNNAMVAGRFAEEAEIDAIIDYVLT
LRMAPQRVKLRLLKRQDAKRMYVVVER
>WP_206044499.1:6-112 hypothetical protein [Gemmatimonas sp. TET16]
LDRLTVEELDAIPYGVVQLDVDGRILSYNRAEAENADMLPRPLGQHYFFEVAPSANVPEFYGRFLDGVAECQLDDTFSFT
FSCSLMPRRVMVRQYFSMRTRTMWLFV
>WP_138325569.1:11-126 hypothetical protein [Lichenicoccus roseus]
DMPNVVAAVEAMTQGEIDALPFGAVRLDASGTVTSYSATERQESRSGDRARVGRNFFTEVAPCLDTPGFRGRVDAAHARG
HLDIEFNYVYDFPEGEREVTVRVLPASDGGYWMFSR
>WP_036247174.1:1-125 PAS domain-containing protein [Massilia sp. BSC265]
MTTLSFSTADLAAQLDQCTPEQLDQLDFGVIAFDADTSVQRYNAFESQAAGLSPQRVIGQPLFTNVAPCLNNFMVAQRFE
DAMAEGSPLDDTIDYVLTLRMRPVKVALRLLASPASSRRYVLVQR
>WP_156612437.1:18-135 hypothetical protein [Magnetospirillum marisnigri]
FEMEDADNPLGRLTEQGLAELPFGAVELSSEGMVVGYNDTEPSGAAGLRQSVNGRHFFKDVAPWAGSSMVADEFRKGVES
GDLNVVFDCAVPGQTYKVRVHLKVSPILGTFWVFIKRL
>WP_120627190.1:36-140 PAS domain-containing protein [Corallococcus sicarius]
LSELELDGLPLGMIQLDAQGKILKFNRTEASLARIKAKEQIGKSFFNEVAPCTRVREFYGRFQEGVRAKSLYQTFGFIFR
FAHGARHVAITLFYSDKTDSVWVLV
>WP_198039037.1:14-126 PAS domain-containing protein [Skermanella stibiiresistens]
LARAVEGLSPAEVDTLPFGAIRLDADDRVVLYSAAEARLSGYGARPALGRAFFTEMAPCMDNPAFRGRIARASAAGRFDL
EFGWIGDFSDRSRELQVRVLPATGGGCWIFIRR
>WP_145649675.1:1-125 phosphonate transporter [Massilia lurida]
MEALAFDQPDLGQQLAALSDADLDEAAFGVIGFDAATVVQRYNRFESQAAGLSPQAVLGQPFFTSVAPCMNNFMVAQRFE
DALAEGGALDVTIPYVLTLRMRPTKVQLRLLALPGAAVRYVLVQR
>WP_202835889.1:4-87 GAF domain-containing protein [Belnapia sp. T18]
YSAAESRISGRSAEAVVGRDFFRDVAPCTNLPAFRGRFLEGVRRGALDGCLHFTFGFAPRPIQVEVRLLQAREPDRYWIV
VRPV
>WP_012233641.1:21-130 PAS domain-containing protein [Sorangium cellulosum]
LDERGLDAQPFGIIRLDREGTVLSYNLYEERQARRNRQDVIGKNFFTDIAPCSRVKAFHGRFLAGVEQRELKATFGFVFH
FPHKTRHVDVSLFYKAAARQQDDAVWVFIR
>WP_132285616.1:9-128 hypothetical protein [Paracraurococcus sp. NE82]
GFDEPRLAEAVERLPPGRLDELPFGAIRLDPAGVVTFYNGTERRLSGLRREALGRDFFAEIAPCMDNADFRGRIERARAA
GRLDIAFGYVSDMPSGARDVELHLRVQSAADGGIWIFMLR
>WP_130325225.1:27-127 hypothetical protein [Sphingomonas sp. BK036]
VDALPYGAIRIGDDGRVEYYSAAERRLSGSGDHDRLGLDFFSKIAPCMDNPEFRGRVERARASGTLDLEFNHVGDFEDRD
RELTVRIQSASAGGYWIFMRR
>WP_212721374.1:3-120 PAS domain-containing protein [Zooshikella marina]
FTQKNLSQALSETDESELDSARFGIVKLDPEGKVEFYNKYESELAGLSVDQVLGQNFFTQVAPCTNNYMVSHKFNAAVEN
NTDLDETLDYIFTYKLKPTNVKLRLLKYRNNQWLCVAK
>WP_120642303.1:31-135 PAS domain-containing protein [Corallococcus llansteffanensis]
LSELELDGLPLGMIQLDSQGKILKFNRTEASLARIKAKDQIGRSFFNEVAPCTRVREFYGRFQEGVRAKNLYQTFGFIFR
FAHGARHVAITLFYSDKTNSVWVLV
>WP_056022570.1:12-129 hypothetical protein [Sphingomonas sp. Leaf20]
FDAPRLAMAIEALPSEAVDTLPFGAIRLGDDGKVEYYSAAERHLSGSGDHDRIGLDFFSQIAPCMDNADFRGRVERARAS
GKLDLEFSHVGDFEDRDRELTVRIQSASTGGYWIFMRR
>WP_183981502.1:4-119 PAS domain-containing protein [Edaphobacter lichenicola]
NFRDTALLNQLEAADDNELDTLPFGVVVMSEDGTVTSYNTAESRLSGLTKATVLGRNFFSSVAPCTNNFMVAHRFETEPA
IDSVIDYVFTLGMRPTAVRLRLLKQPTRDRMYLAVE
>WP_091876483.1:6-127 PAS domain-containing protein [Massilia yuzhufengensis]
LSFSTADLASHLDNCTPEQLDQLDFGVIGFDADSNVQLYNAFESEAAGLSPQRVIGQPLFTNVAPCMNNFMVAQRFEDAQ
DAGSTLDETVDYVLTLRMRPVKVKLRLLASPAGASRYVLVQR
>WP_157267410.1:19-132 PAS domain-containing protein [Azohydromonas aeria]
LARRVEAMAPADIDALPFGALRVDADGQVCFYSRREAQLSGRDLRPTVGLHFFTEIAPCMDTPLVRGRIERALAAGTLDV
RLRHVGDFADRSRTLEMRALSAAGGGFWLFLRRV
>WP_120609356.1:34-138 PAS domain-containing protein [Corallococcus sp. CA053C]
LSELELDGLPLGMIQLDSQGKILKFNRTEASLARIKAKDQIGKSFFNEVAPCTRVREFYGRFQEGVRAKSLYQTFGFIFR
FAHGARHVAITLFYSDKTDSVWVLV
>WP_104519964.1:6-122 PAS domain-containing protein [Rhodopila globiformis]
AFADPGLIAWLETASDQDLDTLPFGVVAMAPDGIVVAYNKAESTIAGLRPERVIGRHFFSSVAPCTNNYMVAERFVQEAE
LDATIGYVFTLRMAPTPVRLRLLKRPDARRMYLIVER
>WP_104977879.1:21-130 PAS domain-containing protein [Sorangium cellulosum]
LDERGLDAQPFGIIRLDRNGTVLSYNLYEENQARRKRQDVLGKNFFTDIAPCSRVKRFYGRFLLGIEQRELNATFGFVFH
FPHKTRNVDVSLFYKRAAQAKEDTIWVLIR
>WP_068632338.1:6-128 phosphonate transporter [Variovorax sp. PAMC 28711]
RVDFSTDNLLQGLETCTDAQLDELAFGVIGFGADGIVRRYNAFESKAAALSPQRVLGQPLFTSVAPCMNNFMVAQRFEDA
AEAKQALDESIDYVLTLRMRPVKVRLRLLASPGAAQRYVLVKR
>WP_183937844.1:10-127 hypothetical protein [Sphingomonas sp. BK481]
FNEPQLAMAIEALPNETVDALPYGAIRIGDDGTVEYYSAAERRLSGSGNHDRLGLDFFSRIAPCMDNPDFRGRVERARVS
GVLDLEFSHVGDFEDRDRELTVRIQSASTGGYWIFMRR
>WP_120625543.1:22-134 hypothetical protein [Corallococcus sicarius]
TLDERSDEELDTLPYGVITLDAIGTILQYNLAESRLARLDRTQVVGRNFFRQVAPCTATAEFEGRVRDFVRPDHTERVTR
FDYLFDFKFGAQQVGVELVRSRVQGRVLLLINR
>WP_012830598.1:9-128 PAS domain-containing protein [Haliangium ochraceum]
RQLAFDDADLYDALNGYSAEALDSVAFGVVRMNSDMRVIAYNRAEAENSGLRPAQVLGKHVFLEVAPCLDNEMVAAQYRI
QGDLDTQLDYVLAFFMRPTPVRLRLLKRAAHDWSYLCVKK
>WP_209569567.1:11-128 hypothetical protein [Sphingomonas sp. PvP018]
FNEPQLAIAIEALPSETVDALPYGAIRIGDDGTVAYYSAAERRLSGSGNHDRLGLDFFSRIAPCMDNPDFRGRVERARVS
GVLDLEFSHVGDFEDRDRELTVRIQSASTGGYWIFMRR
>WP_166107822.1:1-125 phosphonate transporter [Duganella aceris]
MGALNFEQPDLAAQLAMLDETALDALDFGVIGFDAETVVCRYNAFESAAAGLTPQRVLGHPLFTVVAPCMNNFMVAQRFE
DAQADGGALDAVIDYVLTLRMRPVKVQLRLLATPSAPIRYVLIKR
>WP_056131464.1:4-126 MULTISPECIES: hypothetical protein [unclassified Massilia]
NLSFATPDLHARLAQLAGDDLDRLDFGVIGFDGDTTVCQYNRTESEAAGLTPPRVLGQPLFTNVAPCLNNFMVAQRFEDA
QDDGTTLDDTIDYVLTLRMRPVKVALRLLAAPHTPVRYVLVQR
>WP_155708265.1:1-125 phosphonate transporter [Massilia dura]
MNALAFDQPDLDQRLAALTDEQLDELGFGVIGFDEATVVRRYNRFESQAAGLSPQSVVGQPFFTSVAPCMNNFMVAQRFD
DAQADGATLDETISYVLTLRMRPARVRLRLLALPGAATRYVLVQR
>WP_217346025.1:4-128 PAS domain-containing protein [Noviherbaspirillum sp. L7-7A]
LAQYAFAQPELLPILTSASPELLDSLDFGLIGFDADGMVRQYNAFESRAAGLSPQRVLGQSLFTHVAPCMNNFMVAQRFE
DAAGAGSALDDTIDYVLTLRMRPVKVKLRLLSAPAQAMRYVLIQR
>WP_105377839.1:6-127 PAS domain-containing protein [Massilia phosphatilytica]
LSFATPDLHMRLAQLAEDELDRLDFGVIGFDGDTNVCQYNRTESEAAGLTPPRVLGQPLFTNVAPCLNNFMVAQRFEDAQ
DDGTALDATIDYVLTLRMRPVKVALRLLATPDTPVRYVLVQR
>WP_021133143.1:1-123 photoactive yellow protein [Magnetospirillum fulvum]
MTVFAFDQSDPENPLGQLKDEDLRKIPYGAAELNAEGRVVSYNDTEPEDNESGRTSPVGRDFFGDVVRWAGSSIIAAEFR
KGVTSGALNVVFDCASARLPYKVRVHFKVSPILGTYWVFIKRL
>WP_075008022.1:18-134 PAS domain-containing protein [Stigmatella aurantiaca]
ADDLLRQADNLSAAELDTLPFGLIQLDRTGRILKFNQTEAKLARINRDRQINRNFFDEVAPCTKVREFYGRFLHGLNQRS
LYETFGFVFKFDHGWRNVAITMFYSEKTDSVWVLISQ
>WP_052830867.1:9-127 hypothetical protein [Skermanella aerolata]
FDMNGLAEAVERLPKDSVDALPFGAIKLDEAGLVTFYSAAEAKLSGYGSRRPVLGMSFFVDVAPCMNTPTFSGRIEKARA
AGKYDLEFGWIGDFSDRSRELRVRIQPASDGGCWIFIQR
>WP_061956153.1:13-119 PAS domain-containing protein [Cupriavidus pauculus]
LATSAAEEVDALPFGVIGFTLDGTVTVYNATESTNAGLSPKRVLGKHFFEEVAPCMNNFMVAQRFDDADELDDIIPYVLT
LRMRPTPVRLRLLKALGCATHFVLIER
>WP_197984650.1:11-111 hypothetical protein [Sphingomonas sp. CFBP 13714]
VDALPYGAIRIGDDGKVEYYSAAERRLSGSGNHDRLGLDFFSRIAPCMDNPDFRGRVERARVSGVLDLEFSHVGDFEDRD
RELTVRIQSASTGGYWIFMRR
>WP_208620903.1:11-128 hypothetical protein [Sphingomonas aerolata]
FNEPQLAMAIEALPSETVDALPYGAIRIGDDGKVEYYSAAERRLSGSGNHDRLGLDFFSRIAPCMDNPDFRGRVERARVS
GMLDLEFSHVGDFEDRDRELTVRIQSASTGGYWIFMRR
>WP_040566216.1:1-123 hypothetical protein [Magnetospirillum molischianum]
MTVFAFDQSDPENPLGQLKDEDLRRIPYGAAELNAEGRVVSYNDTEPEENDDGKISPIGRNFFGEVARWAGNPIIVEEFR
KGVSSGALNVVFDCANARLSYKVRVHFKVSPILGTYWVFIKRL
>WP_130185845.1:1-125 phosphonate transporter [Massilia lutea]
MTDLAFDHPDLGQRLATLTDEQLDEATFGIIGFDDTTVVQRYNRFESQAAGLSPHSVVGQHFFTSVAPCMNNFMVAQRFD
DAQADGVALDETIPYVLTLRMRPTKVRLRLLSSPGAATRYVLVQR
>WP_057154651.1:8-129 PAS domain-containing protein [Massilia sp. Root351]
GFDDPGLAERLEAMDEAALDALQFGVIGFGRDGRVLRYNTFESQAAGLSPERVLDKDLFSVVAPCMNNFLVAQRFADALD
AGEALDDTIPYVLTLRMRPTKVRLRLLSAPQAALAYVLVQRL
>WP_197975340.1:11-128 hypothetical protein [Sphingomonas sp. CFBP 13733]
FNEPQLAMAIEALPSETVDALPYGAIRIGDDGKVEYYSAAERRLSGSGNHDRLGLDFFSRIAPCMDNPDFRGRVERARVS
GVLDLEFSHVGDFEDRDRELTVRIQSASTGGYWIFMRR
>WP_159703883.1:6-127 phosphonate transporter [Massilia sp. 9I]
LSFSTTDLAAQLDNLTAEQLDQLDFGVIGFDADTNVQRYNAFESQAAGLSPQRVIGQPLFTNVAPCLNNFMVAQRFEDAI
DQGGSLDDTIDYVLTLRMRPVKVALRLLASPTSGNRYVLVQR
>WP_031439373.1:10-127 MULTISPECIES: hypothetical protein [unclassified Sphingomonas]
FNEPQLAMAIEALPSETVDALPYGAIRIGDDGKVEYYSAAERRLSGSGNHDRLGLDFFSRIAPCMDNPDFRGRVERARVS
GVLDLEFSHVGDFEDRDRELTVRIQSASTGGYWIFMRR
>WP_208403469.1:11-128 hypothetical protein [Sphingomonas aerolata]
FNEPQLAMAIEALPSETVDALPYGAIRIGDDGKVEYYSAAERRLSGSGNHDRLGLDFFSRIAPCMDNPDFRGRVERARVS
GVLDLEFSHVGDFEDRDRELTVRIQSASTGGYWIFMRR
>WP_157232249.1:1-100 PAS domain-containing protein [Hyalangium minutum]
MDTLPFGLIQLDRTGRILKFNQTEANLARINRDRQLGKNFFDEVAPCTKVKEFYGRFLQGLRERSLYETFGFVFKFDHGW
RNVAITLFYSEKTDSVWVLI
>WP_093517781.1:20-137 PAS domain-containing protein [Stigmatella erecta]
ADELLRQADNLSAAELDTLPFGLIQLDRTGRILKFNQTEAKLARINRDRQIGRDFFDEVAPCTKVREFYGRFLQGLNQRS
LYETFGFIFKFDHGWRNVAITMFYSEKTDSVWVLISQT
>WP_197977846.1:11-128 hypothetical protein [Sphingomonas sp. CFBP 13706]
FNEPRLAMAIEALPSETVDALPYGAIRIGDDGKVEYYSAAERRLSGSGNHDRLGLDFFSRIAPCMDNPDFRGRVERARVS
GVLDLEFSHVGDFEDRDRELTVRIQSASTGGYWIFMRR
>WP_209586827.1:6-127 phosphonate transporter [Massilia varians]
LSFSTADLASQLDSCSPEQLDQLDFGVIGFDADTNVQRYNAFESQAAGLSPQRVVGQPLFTNVAPCLNNFMVAQRFEDAM
EDGSALDATLDYVLTLRMRPVKVALRLLASPASGNRYVLVQR
>WP_036214802.1:6-127 phosphonate transporter [Massilia sp. LC238]
LSFSTADLASQLDSCSPEQLDQLDFGVIGFDADTNVQRYNAFESQAAGLSPQRVVGQPLFTNVAPCLNNFMVAQRFEDAM
EDGSALDATLDYVLTLRMRPVKVALRLLASPASGNRYVLVQR
>WP_176071185.1:7-128 PAS domain-containing protein [Schlegelella koreensis]
LAFDAVDALPAIDAMNDDTLDDLDFGVIGIDADGAVRRYNAPESRMAGLSPHRVLGQPMFTSVAPCMNNFMVAQRLDDAM
MLGEALDVTIDYVLTLRMKPVKVKLRLLAAPGAALRYVLVLR
>WP_027867409.1:6-127 phosphonate transporter [Massilia alkalitolerans]
LSFSTADLASQLDSCSPEQLDQLDFGVIGFDADTNVQRYNAFESQAAGLSPQRVVGQPLFTNVAPCLNNFMVAQRFEDAM
EDGSALDATLDYVLTLRMRPVKVALRLLASPASGNRYVLVQR
>WP_141197667.1:15-105 PAS domain-containing protein [Persicimonas caeni]
EACLDQLPIGAILVDDEGVIKRFNRYEEQLSGRSREKVIGRSFFSDVAPCTNDIELGARFREGIEDGNLDIDIEFSFPYP
YNRVARDVRIR
>WP_136917938.1:13-119 PAS domain-containing protein [Polyangium sp. SDU3-1]
LRGMSRDEFDKLPFGAIMLDRNGNVQAFNRWESRMARRAPEQVVGRNFFTDVAPCTNVEAFRGQLDSMRPETRNTHVFDY
HFNFPWGRRAVRIRFLVESMDERWVFV
>WP_051676497.1:13-125 hypothetical protein [Sphingomonas astaxanthinifaciens]
LARAVESLPDEVIDRLPYGAIRLADDGRVLFYSETERRQSGSGELPRLGLDFFSKVAPCMDNPAFRGRLEAARQSGRLDL
RFSHIGDFEDRDRELSIRVQSATDGGYWMFLRR
>WP_138327096.1:26-141 PAS domain-containing protein [Lichenicoccus roseus]
FAAPDLFDWLIVAAASDLDTLPYGVIAMDLDGVVLAYNSAESKYAGLGVERVLGRNFFSNVAPCMNNFMVAHRFQTEVDL
DVIIDYVLTLRMKPQKVQLRLLKRSDVSRMYLIVQR
>WP_182747096.1:1-123 hypothetical protein [Rhodopseudomonas palustris]
MRTVDFHDSELARTIEQLAPEQIDALPFGVIKLDVDGAVTVFNRTEAIESGYKSRPAIGRDFFLEVAPCMGQPEFRGRIE
QARQLGQVDIELGWVGDFSDINRALQVRIQSASDGGLWIFNLR
>WP_074767717.1:1-123 hypothetical protein [Magnetospirillum fulvum]
MTVFAFDQSDPENPLGSLKDEDLRKIPYGAAELNAEGRVISYIDTEPEGNDNGKGSPIGRDFFGDVARWTGSSIIAAEFR
KGINGGALNVVFDCASARLPHKVRVHFKVSPILGTYWVFVKRL
>WP_091439124.1:35-136 PAS domain-containing protein [Geodermatophilus poikilotrophus]
LDDLAFGLITMDRRGVVLHYNADESRRSGLGRERVVGRDFFTSVGPCADHPLVAGRFARAAETGRTLDEELDFTFTFRMR
LSPVRLRLLAAVGSPRQYLAVR
>WP_199069956.1:6-119 PAS domain-containing protein [Pandoraea sp. ASV26]
EDVRITELAGLSAERLDALPFGVIEFTPDAIVTAYNATESRNAGLSPQRVLGKHFFEEVAPCMNNFMVAQRFDDVDELDE
IIPYVLTLRMRPTPVRLRLMKAQSCATRFVLIER
>WP_132254570.1:21-116 GAF domain-containing protein [Methylobacterium segetis]
LDDLDIGVIGLDRSGVIVAYNDAASAFSGLSASAVIGHHYFREVAPATNLPSFHGRFLSGIRRGRLDESFEFVFGRVPQP
LRVRVEMRQGRDHYWM
>WP_153865046.1:23-135 MULTISPECIES: PAS domain-containing protein [Myxococcaceae]
ALGERTDAELDLLPYGIVGLSLDGTIEQYNLAESRLARLDRNQVLGRSFFHEVAPCTATAQFEGCFREFTRPGATARTVS
FDYIFDFKFGAQQVSVEMVRAANGRRVHLVINR
>WP_055874525.1:3-122 hypothetical protein [Sphingomonas sp. Leaf34]
VRFDQPDLARAVERLEVKEIDVLPFGAIRLDPKGAVVLFSEAEARLSGFGARPRIGLNFFTQIAPCMNTESFRSAAERAV
SAGTFNAEFTHIGDFDDRDRELTVKIQSASDGGMWIFLRR
>WP_165373036.1:12-132 PAS domain-containing protein [Sorangium cellulosum]
GELELDIGVFNLDERGLDAQPFGIIRLDRNATVLSYNAYEEHHARRKRQDVIGRHFFSEVAPCSRVRRFYGRFLLGVEQR
ALDATFDFVFYFPHKTRHVDVSLVYRRAAHVRDDAIWVILR
>WP_091660784.1:5-126 phosphonate transporter [Massilia sp. PDC64]
LSFAAPDLHTRLARLAEDELDRLDFGVIGFDDDTNVCQYNRTESEAAGLTPPRVLGLPLFTSIAPCLNNFMVAQRFEDAQ
DDGAALDATIDYVLTLRMRPVKVVLRLLAAPDVPVRYVLVRR
>WP_217424718.1:6-119 phosphonate transporter [Pandoraea morbifera]
EDVQITALEKLEDQGMDVLPFGVIGFTSDAMVTTYNATESKNAGLSPQRVLGKHFFEEVAPCMNNFMVAQRFDDAPELDE
IIPYVLTLRMRPTPVRLRLLKSACCATRYVLIER
>WP_110850088.1:1-126 MULTISPECIES: phosphonate transporter [unclassified Duganella]
MQQLEFDQPGMAALLAALDDSTLDSLGFGVIGFDADGKVQRYNRFESQAAGLGVERVLQQDLFLVVAPCMNNFLVAQRFI
EARDAGVALDETIPYVLTLRMRPTKVRLRLLSAPQDALAYVLVQRL
>WP_056477509.1:3-122 hypothetical protein [Sphingomonas sp. Leaf38]
VRFDQPDLARAVERLEVKEIDALPFGAIRLDPKGAVVLFSEAEARLSGFGARPRIGLNFFTQIAPCMNTESFRSAAERAV
SVGTFNAEFTHIGDFDDRDRELTVKIQSASDGGMWIFLRR
>WP_126717704.1:9-126 PAS domain-containing protein [Sphingomonas sp. HMF7854]
FDDPDLAKKVEQLGTDVIDELPFGVIRLDDEGVVQLFSRSEAKLSGYGSRPALGRRFFLDVAPCMNNDRFVGRIEAARKR
GDLDIEFGFVGDFSDRDRELRVRVQPAAAGGYWLFMQR
>WP_147048482.1:15-126 GAF domain-containing protein [Methylobacterium gnaphalii]
GSVDLDGLSSEDLDRLDQGVIALDAGGRILFYSEGAASRFGLSAEAVVGRHYFREVAPSTNVPGFYGRFLSGVRRGRLDD
AFEFVFGLTPQPLRARIQMRDSASPGRYWVII
>WP_205323496.1:1-125 phosphonate transporter [Glaciimonas sp. PAMC28666]
MNTLEFGQEMLISTIAKASKEELDEMGFGVIGIDETGVVQRYNLFESKIAGLRAQNVIGSLLFTNVAPCMNNFMVAQRFE
DAMENGTPLDATIDYVLTLRMRPIRVKLRLLASPDQKMRFILVQR
>WP_176648424.1:3-123 phosphonate transporter [Duganella sp. SG902]
FDQPGIAALLADMDDATLDTLGFGVIGFDGQDRVRRYNAFESQAAGLRPERVLAQDLFSVVAPCMNNYLVAQRFIDAREA
GVALDETINYVLTLRMRPTKVQLRLLAEPGTELSYVLVHRL
>WP_196761185.1:6-119 phosphonate transporter [Pandoraea pnomenusa]
EDVQITALEKLDAQGMDALPFGVIGFTSDAMVTTYNATESKNAGLSPQRVLGKHFFEEVAPCMNNFMVAQRFDDASELDE
IIPYVLTLRMRPTPVRLRLLKSARCATRYVLIER
>WP_150561067.1:6-119 PAS domain-containing protein [Pandoraea bronchicola]
EDVRITELAGLDAERLDALPFGVIGFTPDAIVMTYNATESRNAGLSPQRVLGKHFFEEVAPCMNNFMVAQRFDDVDELDE
IIPYVLTLRMRPTPVRLRLLKAQGCAPRFVLIER
>WP_147814340.1:19-126 GAF domain-containing protein [Methylobacterium sp. WL9]
LDALSPEALDRLDQGVIALDAAGRVLSFSEGAASLSGFSASAVVGRHYFRDIVPSTNVPSFHGRFLSGLRRGRLDETFEF
VFGRMPQPLRARIHLRASATPGRYWLVI
>WP_023873223.1:6-119 MULTISPECIES: phosphonate transporter [Pandoraea]
EDVQITALEKLDAQGMDALPFGVIGFTSDAMVTTYNATESKNAGLSPQRVLGKHFFEEVAPCMNNFMVAQRFDDASELDE
IIPYVLTLRMRPTPVRLRLLKSAHCATRYVLIER
>WP_036642116.1:12-125 phosphonate transporter [Pandoraea pnomenusa]
EDVQITALEKLDAQGMDALPFGVIGFTSDAMVTTYNATESKNAGLSPQRVLGKHFFEEVAPCMNNFMVAQRFDDASELDE
IIPYVLTLRMRPTPVRLRLLKSAHCATRYVLIER
>WP_183503707.1:15-126 GAF domain-containing protein [Methylobacterium brachythecii]
GSVDLDGLSPEDLDRLDQGVIALSADGRVLSYSEGAASQSGLSAEAVVGRHYFREVSPSTNVPGFHGRFLSGVRRGRLDE
AFEFVFGRTPHPLRTRIEMRSSASPGRYWMVI
>WP_192050370.1:8-127 MULTISPECIES: phosphonate transporter [unclassified Massilia]
FDTRGLGDILDASDQEQLDRLDFGVIGFDADSNVQRYNVFESQAAGLSPQRVIGEPLFTNVAPCLNNFLVAQRFEDAAED
GSELDDTIDYVLTLRMRPIKVKLRLLASANSATRYVLVQR
>WP_206667641.1:48-147 hypothetical protein [Roseomonas nepalensis]
ELDALSFGVIAMATDATVEHYNVAEGKLAGLTPSRVTGRHFFNAVAPCMNNFMVAHRFATEAEIDDTIDYVLTLRMSPKK
VRLRLLKRPAGKRMYLIVER
>WP_211361303.1:17-107 phosphonate transporter [Ideonella azotifigens]
DEALDRLRFGVIGFDATGVIRRYNACESSFSGLRPKNVIGRALFTDVAQCMNNYLIAQRFQDAWADCMALDATIDYVLTW
RMRPTKVQMRL
>WP_046113783.1:8-129 phosphonate transporter [Aquincola tertiaricarbonis]
VPFDQTALHALLEQSSQDEIDGLDFGVIGFDGEGVVRRYNAFESKAAGLSPQRVLGSALFTVVAPCMNNFMVAQRFEDAA
AEATTLDASIDYVLTLRMRPVKVKLRLLAAPAHAMRYVLVQR
>WP_202427506.1:1-126 phosphonate transporter [Duganella sp. FT134W]
MQQLEFDQPGMAALLAPLDDGTLDSLGFGVIGFDADGKVQRYNRFESQAAGLGVERVLQQDLFLVVAPCMNNFLVAQRFI
EARDAGVALDETIPYVLTLRMRPTKVRLRLLSAPDAALAYVLVQRL
>WP_199123702.1:13-119 phosphonate transporter [Paraburkholderia sp. ASV22]
LAGLDAETLDALPFGVIGFTADAMVTVYNATESKNAGLSPQRVLGKHFFEEVAPCMNNFMVAQRFDDVDELDEIIPYVLT
LRMRPTPVRLRLLKAPGCTTRFVLIER
>WP_136879237.1:17-113 photoactive yellow protein [Pedobacter sp. RP-1-16]
DEAYDDLDFGIVRMDYRGIITAYNSAESALSGVTKENAIGKHFFTQVAPCTNNFMVAERYKEEELDEVIPYMFTYVTKPT
KVELRLIKAKNGNQYLL
>WP_150999129.1:17-124 GAF domain-containing protein [Methylobacterium soli]
LDALSADEIDELDAAVIGLDASGTIRTYNRSASILTGMSAPAVIGRHYFREVAPSTNVPGFHGHFLAGIRHGHLDAQFEF
VFGQMPHQPLRARIHMVQGRAGYWLTIR
>WP_211526161.1:6-127 phosphonate transporter [Massilia sp. AB1]
LSFDTPDLATRLDQCSDEELDQLGFGVIGFDAETNVHRYNAFESQAAGLSPERVLGQPLFTNVAPCLNNFMVAQRFEDAL
EDGTELDATIDYVLTLRMRPVKVALRLLAGPGRAKRYVLVQR
>WP_197088117.1:13-119 phosphonate transporter [Pandoraea apista]
LEKLDAQGLDALPFGVIGFTSDAIVTTYNATESRNAGLSPQRVLGKHFFEEVAPCMNNFMVAQRFDDMVELDDIIPYVLT
LRMRPTPVRLRLLKTPRCATRFVLIER
>WP_173981179.1:13-132 hypothetical protein [Magnetospirillum sp. UT-4]
MTVFAYGEDDIDNPFAAYSQDDVSRLPFGATELDRDGKVVSHQDTEPDDGSGRRGSIVGRDFFGELARWPVVADGFRAGV
AEGNLNLVFDCAVPRLTYKLRVHLKISPILGTYWVFVKKL
>WP_151633970.1:8-129 phosphonate transporter [Noviherbaspirillum aerium]
IRFAQDNLIHLLGTLGKEDLDALNFGVIAFDDQTIVRQYNRFESKCAGLAPEHVIGQRMFTSVAPCMNNFLVAQRFEDAL
AEGGELDDIIDYVLTLRMRPVKVRLRLLAHPAVKTRYVLVDR
>WP_200593759.1:9-128 phosphonate transporter [Noviherbaspirillum pedocola]
FEQADLLSALADCTQDQLDALGFGVIGFDAAGVVRRYNRFESVASGLSPQRVLNAELFSTVAPCMNNFMVAQRFEDAAAT
GAALDDTIAYVLTLRMRPTRVKLRLLADPAQEMRYVLVER
>WP_193686102.1:8-127 phosphonate transporter [Massilia sp. LPB0304]
FDTRGLADILDASSQEQLDTLDFGVIGFDADARVQRYNAFESQAAGLSPQRVIGEPLFTNVAPCLNNFMVAQRFEDAAFD
AAELDDTIDYVLTLRMRPIKVKLRLLASAASGTRYVLVQR
>WP_147857817.1:21-123 PAS domain-containing protein, partial [Methylobacterium sp. WL18]
LDRLDKGVIGLDADGTVVVFSEGASTLSGLSREAVLGRNYFREVMPGTNVPSFRGRFLSGTRRGALDESFDYVFGRLPQP
LRARVHMRHGKAPEAGPVTWLTI
>WP_183730936.1:13-119 MULTISPECIES: phosphonate transporter [Paraburkholderia]
LAGLDAETLDALPFGVVGFTSDAMVTVYNATESRNAGLSPQRVLGKHFFEEVAPCMNNFMVAQRFDDVDELDEIIPYVLT
LRMRPTPVRLRLLKARGCTTRFVLIER
>WP_202423771.1:1-126 phosphonate transporter [Duganella pernnla]
MQQLEFDQPGMAALLAPLDDGTLDSLGFGVIGFDADGKVQRYNRFESQAAGLGVDRVLQQDLFLVVAPCMNNFLVAQRFI
EARDAGVALDETIPYVLTLRMRPTKVRLRLLSAPDAALAYVLVQRL
>WP_197090708.1:13-119 phosphonate transporter [Pandoraea apista]
LEKLDAQGLDALPFGVIGFTSDAIVTTYNATESRNAGLSPQRVLGKHFFEEVAPCMNNFMVAQRFDDMVELDDIIPYVLT
LRMRPTPVRLRLLKTPICATRFVLIER
>WP_048629910.1:19-125 phosphonate transporter [Pandoraea apista]
LEKLDAQGLDALPFGVIGFTSDAIVTTYNATESRNAGLSPQRVLGKHFFEEVAPCMNNFMVAQRFDDMVELDDIIPYVLT
LRMRPTPVRLRLLKTPICATRFVLIER
>WP_105011589.1:809-928 hypothetical protein [Salinibacter sp. 10B]
ETTLDRLDEMTSDELDALDVGIIQLRDDGTVASLNEAAFRLPGLHDVEDPADVIGENFFLDLAPSTNNNLFFGRFRKGQR
QGEMDARFPYTFVSPDNGPQSFSVHLYRAPEGDTTWLLFR
>WP_116146756.1:5-119 PAS domain-containing protein [Paraburkholderia sp. BL27I4N3]
FEAVRIEELLALDGEHLDALPFGLIGIAPDAIVTLYNATESKNAGLRPESVLGKHFFEEVAPCMNNFMVAQRFADEDGLD
HVVPYVLTLRMRPTPVRLRLLKAPEYATRFVLIER
>WP_171837901.1:3-118 phosphonate transporter [Lichenicola cladoniae]
FDDPSMATLLEAMGDAEINDLDYGVVGLDQEGLVECYNVHEERYSGLSRTRVVGRPFFFDVAPCMNNYLVAERLEEASLD
VTLPYVLTFRMRPTPVKLRLIRTPTFRRRWVLISRV
>WP_137316465.1:1-125 phosphonate transporter [Massilia umbonata]
MTALAFDQPDLGQRLAALTDEQLDDATFGIIGFDDATVVRRYNRFESQAAGLSQPSVVGQPFFTSVAPCMNNFLVAQRFD
DAQADGAALDATIPYVLTLRMRPTKVQLRLLALPGAATRYVLVQR
>WP_091793088.1:13-119 phosphonate transporter [Burkholderia sp. WP9]
LAESDAERLDEVPFGVIGFTSDATVTVYNATESRNAGLRPQRVLGKHFFGEVAPCMNNFMVAQRFDDEDVLDDIIPYVLT
LRMRPTPVRLRLLKAPRCATRFVLIER
>WP_147910549.1:13-123 MULTISPECIES: GAF domain-containing protein [unclassified Methylobacterium]
LDTLASDALDRLDEGVIGLDADGTVVVFSEGASTLSGLSRESVLGRNYFREVMPGTNVPSFRGRFLSGTRRGALDESFDY
VFGRLPQPLRARVHMRHGKTAEAGPVTWLTI
>WP_147939058.1:13-123 GAF domain-containing protein [Methylobacterium sp. WL64]
LDTLASDALDRLDEGVIGLDADGTVVVFSEGASTLSGLSRESVLGRNYFREVMPGTNVPSFRGRFLSGTRRGALDESFDY
VFGRLPQPLRARVHMRHGKAAEAGPVTWLTI
>WP_194712427.1:4-128 PAS domain-containing protein [Noviherbaspirillum soli]
LAHYAFVQPELLPLLTSSSPEILDSLDFGLIGFDADGMVRQYNAFEARAAGLSLERVLGQSLFTHVAPCMNNFMVAQRFE
DAASAGSTLDDTIDYVLTLRMRPVKVRLRLLSDPAQAMRYVLIQR
>WP_130480986.1:1-126 PAS domain-containing protein [Leptothrix mobilis]
MGFDADGLHARLEALDEAALDQLGFGVIGFDADGVIRRYNAWESRATGLDPARVLGQPLFTVVAQCMNNYLVAQRFEDTV
QGDTPLDVVMDYVLTWKVRPVPVQLRLLAPVGAPGPACRYVVIRRL
>WP_070273339.1:1-126 MULTISPECIES: phosphonate transporter [unclassified Duganella]
MQQFEFDQPGMAALLAQMDDSALDSLGFGVIGFDQDGKVRRYNRFESQAAGLGVERVLQQDLFTVVAPCMNNFLVAQRFI
DARDAGVALDETMPYVLTLRMRPTRVHLRLLSAPRDALAYVLVQRL
>WP_109886955.1:24-122 GAF domain-containing protein [Methylobacterium durans]
ELDRLDLGVIGLDQTGNVVAYNDAASALSGLSASAVMGHHFFRDVAPATNLPGFYGRFLAGTRRGQLDESFEFVFGRVPQ
PLRALVRMRQGRSCYWLTI
>WP_155469109.1:1-125 phosphonate transporter [Massilia buxea]
MSDVSFAQEGLAQRLAASSVEELDETDFGIIGFDADGVVRQYNRFESQAAGLSPASVLGQPLFTTVAPCMNNFLVAQRFE
DAQADGSALDDTINYVLTLRMKPVKVLLRLLALPGAPMRYVLVQR
>WP_171218650.1:11-117 PAS domain-containing protein [Enterovirga sp. DB1703]
LDRASGAMLDDLPFGVIGFDAAGTVNFYSATESRLAGLSPEKVVGKHLFSVVAPCMNNFMVAQRYEDEPELDATIDYVLT
LRMRPTPVKLRMLRSASAARRYLLVQR
>WP_091809129.1:15-121 phosphonate transporter [Burkholderia sp. WP9]
LAGLDAARLDEMQFGVIGLSPDALVTVYNATESKNAGLRAQRVLGKHFFEEVAPCMNNFMVAQRFEDEEAIDDIVPYVLT
LRMRPTPVRLRLLKAPDCATRFVLIER
>WP_025249760.1:6-119 phosphonate transporter [Pandoraea pnomenusa]
EDVQITALEKLDAQGMDALPFGVIGFTSDAMVTTYNATESKNAGLSPQRVLDKHFFEEVAPCMNNFMVAQRFDDASELDE
IIPYVLTLRMRPTPVRLRLLKSAHCATRYVLIER
>WP_037477986.1:8-129 phosphonate transporter [Sphaerotilus natans]
GFDQPDLLASLEAMTDTELDALGFGVIGLRPDTVVCRYNAYESRAAGLSPARVLGLPLFSVVAQCMNNFLVAQRFDDAAE
VGQPLDAIVDFVLTLRMRPTPVKLRLLATPGVERRYVLIQRL
>WP_169508490.1:17-123 PAS domain-containing protein [Polyangium sp. SDU3-1]
GPVDALERLAALSQEEVDDLPYGFVVLDGEGKILLYNRYESRLSRLSPERVIGKNFFKEVAPCTRVEAFYGRFLQLVERE
DRLNDAFRFRFYFLHGVQDVAVQFVKA
>WP_095513428.1:650-772 hypothetical protein [Rubrivirga sp. SAORIC476]
YASDDDIATLDALDEHPDASRLASLPFAAVALDDHGVIVAIHEPDDELGGLDDATVVGQGFFSDVAPSTNNRLFYGRFKR
GLFAGHIDTAFPYTFLRGEDSENLVVQIHRAEGAQHSWILLRR
>WP_136218129.1:24-127 phosphonate transporter [Massilia sp. Mn16-1_5]
QLDALDFGVIGFDADAKVQRYNAFESQAAGLSPQRVIGEPLFTNVAPCLNNFMVAQRFEDAAFDASELDDTIDYVLTLRM
RPIKVKLRLLASADSTTRYVLVQR
>WP_007559684.1:21-115 GAF domain-containing protein [Methylobacterium sp. GXF4]
LDRLDKGVIGLDSDGTVVVFSEGASALSGLSREAVIGRNYFREVMPGTNVPNFRGRFLSGSRRGALDESFDYVFGRLPQP
LRARVHMRHGTAAET
>WP_122162106.1:21-115 GAF domain-containing protein [Methylobacterium brachiatum]
LDRLDKGVIGLDSDGTVVVFSEGASALSGLSREAVIGRNYFREVMPGTNVPNFRGRFLSGSRRGALDESFDYVFGRLPQP
LRARVHMRHGTAAET
>WP_104523003.1:5-122 hypothetical protein [Rhodopila globiformis]
FETLDLAGAVEALSREDIDRLPFGVIGLDPDGLVRVYNKTEAQQSGYQDRPSHGRLFFVDVAPCMNNGYFKGRIDKALKA
GTLDISFSFVGDFDDRDRELFVRAQSASNGGYWIFIHR
>WP_147077461.1:19-126 GAF domain-containing protein [Methylobacterium haplocladii]
LDALSAEDIDRLDQGVIALDAGGRILSFSEGAASLSGFSAGAVVGRHYFRDVVRSTNVPGFHGRFMSGVRRGRLDETFEF
VFGRVPQPLRARIHLRSSSTPGRYWMVI
>WP_147899216.1:13-108 GAF domain-containing protein [Methylobacterium sp. WL7]
LDTLASDALDRLDKGVIGLDADGTVVVFSEGASTLSGLSREAVLGRNYFREVMPGTNVPSFRGRFLSGTRRGALDESFDY
VFGRLPQPLRARVHMR
>WP_141200387.1:159-249 PAS domain-containing protein [Persicimonas caeni]
ELDDLPYGLVVLDREGNVLFYNETESRYAGYKPEHVVGKNFFQDVAPCTRVKEFEGRFRQFVDGELGRVTFFDFAFHFES
GTQDVTIALSQ
>WP_158699395.1:13-135 hypothetical protein [Magnetospirillum gryphiswaldense]
MTVFAFTQDDHENPLTRLSIAEIQALPFGAIELDRDGAVVSYIDTEPGDDAAAAVTRAGVSFFARTAPWAAQSIIQQEFC
RGVEAGAMNAVFDCAIGGLPYKVRIHLKTSPILGTYWIFIKKL
>WP_136929069.1:18-124 PAS domain-containing protein [Polyangium fumosum]
GTLDAVERLAGMSKAEVDELPYGFVVLDEVGTILLYNRYESALSRLPPERVVGKNWFKEVAPCTRVEAFYGRFRALVQDE
ARLSESFRFRFSFMHGVQDVAVQFVKA
>WP_202617198.1:13-119 MULTISPECIES: PAS domain-containing protein [unclassified Rhizobium]
LEKMDDTTFDSLAFGVVGLNADGIVERYNATESSLAGLRRETVLGSDFFDEIAQCMNNFLVAQRFEDEDQIDDIIPYVLT
LRMRPTPVRLRLLKGSDLALRYILILR
>WP_092619318.1:3-116 hypothetical protein [Roseospirillum parvum]
FTDPDLLSALDRASPAELDKLAFGVIGMDAAGVVEHYNAWEARAARLDPAWVIGRNFFHEVGLCMNNFMVGHRYRSAERL
DEILDYVLTFRMKPTPVRLRLLKGPEARLDWMAV
>WP_104521291.1:13-125 PAS domain-containing protein [Rhodopila globiformis]
LASIVETLPPAVVDALPYGAIRLDREGRVTFYSETERRLSGYDQPTVARSFFTEIAPCMDNAQFRGRIDKALAAGTLDIT
FSFVGDFNDPDRELDVRVQSAAGGGCWIFLRRL
>WP_207334781.1:2-118 photoactive yellow protein [Fibrella sp. HMF5036]
IHFSDPHLLDWLEHQTNGQLDEAPFGVVRMSRDGVVIAYCKSESHITGITPEYAVGKYYFTQIAPCANNFLVAAKYAQPT
LDEELDYVLTYVSQPTKVRLRLLKSPSSKYQYFLVDR
>WP_050734452.1:21-115 GAF domain-containing protein [Methylobacterium sp. ARG-1]
LDRLDKGVIGLDSDGTVVVFSEGASALSGLSREAVLGRNYFREVMPGTNVPNFRGRFLSGSRRGALDESFDYVFGRLPQP
LRARVHMRHGTAAET
>WP_204165583.1:1-69 GAF domain-containing protein [Methylobacterium sp. 17Sr1-1]
MIGRNFFTDVAPCTHLPHFYGRFREGVRRGRLDHTFSFVYGFDPRPMQVRITLRQAAAPDRYWIITEPV
>WP_209184742.1:13-119 MULTISPECIES: PAS domain-containing protein [unclassified Rhizobium]
LEKMDDTTFDSLAFGVVGLNADGIVERYNATESSLAGLRRETVLGSDFFDEIAQCMNNFLVAQRFEDEDQIDDIIPYVLT
LRMRPTPVRLRLLKGSDFALRYILILR
>WP_147763691.1:16-110 GAF domain-containing protein [Methylobacterium sp. WL12]
MTAEQRDGLDIGVIGLDAAGTIVSFSEGASALTGLSSDAVVGRNYFREVVPSTNVPSFFGRFLSGTRRGQLDESFDFVFG
RMPQPLRARVRMRRG
>WP_058190933.1:21-123 GAF domain-containing protein [Methylobacterium sp. GXS13]
LDRLDKGVIGLDSDGTVVVFSEGASALSGLSRESVLGRNYFREVMPGTNVPSFRGRFLAGSRRGALDESFDYVFGRLPQP
LRARVHMRHGNAAETGPVTWLTI
>WP_149310273.1:8-126 GAF domain-containing protein [Methylobacterium sp. P1-11]
HTDVDLDDIAPDALDRLDRGVIALDAAGTVVAFSEGASTISGLSREAVLGRDYFRDVMPGTNVPSFRGRFLAGARRGALD
ETFDYVFGRLPQPLRARIHMRHGRIAGTGPVTWLTIDPV
>WP_157621132.1:451-561 hypothetical protein [Salisaeta longa]
NRLPDTPIDEIDAWDTAAIALDGDGVIQYVNAAAQQLPFMIDPDPVGADFFFDVAPGANNALFYGRFRKGVAASALDTTF
TYTYVSPRVAPTNLAVQLFRASNDVYWVFVR
>WP_150041731.1:3-119 phosphonate transporter [Rhodovastum atsumiense]
SFADSQLHDWLHASSTQAIDALPFGVVGMVPDGIVAIYNKAESSIAGLTPDRVIGRHFFSSVAPCTNNHMVAGRFDSEPE
IDDTIDYVFTLRMRSTPVRLRLLKHPGCQYMYLAVER
>WP_062001940.1:20-126 MULTISPECIES: hypothetical protein [Burkholderiaceae]
LSTADSQKLDGYSFGLIGFGADYVVSSYNAVEAASAGLSPARVIGKHVFEEVAPCMNNFMIAQRFQDEPELDVIVPYVLT
LRMRPTPVRLRLLQSAHGSTRFLLVER
>WP_075357605.1:20-126 phosphonate transporter [Caballeronia sordidicola]
LSTADSQKLDGYSFGLIGFGADYVVSSYNAVEAASAGLSPARVIGKHVFEEVAPCMNNFMIAQRFQDEPELDVIVPYVLT
LRMRPTPVRLRLLQSAHGSTRFLLVER
>WP_091778184.1:21-126 GAF domain-containing protein [Methylobacterium sp. UNC378MF]
LDRLDQGVIALDAAGTVVAFSEGASTISGLSREAVLGRDYFRDVMPGTNVPSFRGRFLAGARRGALDETFDYVFGRLPQP
LRARIHMRHGRIAGTGPVTWLTIDPV
>WP_091858198.1:21-115 GAF domain-containing protein [Methylobacterium brachiatum]
LDRLDKGVIGLDSDGTVVVFSEGACALSGLSREAVLGRNYFREVMPGTNVPNFRGRFLSGSRRGALDESFDYVFGRLPQP
LRARVHMRHGTAAET
>WP_140844338.1:7-125 MULTISPECIES: phosphonate transporter [Variovorax]
VTFDAADTFDFLQQADDEALDALDFGVIAFDADTTVKRYNAHESRAAGLSHGRVLGHPIFTVVAPCMNNYMVAQRFEDAV
DALDVTIDYVLTLRMRPVKVKLRLLAGPRDALRYVLVQR
>WP_204259561.1:5-112 hypothetical protein [Lichenicola cladoniae]
LSNMTVQAMDGLSFGVLGLDAGSMVEKYNQYEERCSGLSRDRVVGRHCFFDVAPCMNNYLVAERLNNETELDEIIPYVLT
FRMRPTRVRLRMLTGLTSSPRWILISRV
>WP_049868972.1:2-105 phosphonate transporter [Paraburkholderia phytofirmans]
LDADRLDGVPFGVIGFTSDALVTVYNATESKNAGLRPKMVLGKHFFGEVAPCMNNFMVAQRFEDEDVLDDIVPYVLTLRM
RPTPVRLRLLKATDCATRFVLIER
>WP_147753823.1:20-121 MULTISPECIES: GAF domain-containing protein [unclassified Methylobacterium]
QRDGLDIGVIGLDAAGTIVSFSEGASALTGLSSDAVVGRNYFREVVPSTNVPSFFGRFLSGTRRGQLDESFDFVFGRMPQ
PLRARVRMRRGDAVTWLTISPV
>WP_206664828.1:1-69 GAF domain-containing protein [Dankookia rubra]
MVRRDFFRDVAPCTDLPAFRGRFLEGVRRGVLDEGFVFTFGFEPAPVRVAVWLRRAREPDRYWIMIRSL
>WP_206079425.1:18-91 PAS domain-containing protein [Polyangium spumosum]
GALDAIERLAAMSKEEVDELPYGFVVLDEVGTILLYNRYESELSRLPPERVVGKNFFTEVAPCTRVEAFYGRFR
>WP_024079236.1:13-135 Chain B, Strong Hydrogen Bonds In Photoactive Yellow Protein [Magnetospirillum gryphiswaldense]
MTVFAFTQDDHENPLTRLSIAEIQALPFGAMELDRDGAVVSYIDTEPGDDAAAAVTRAGVSFFARTAPWAAQSIIQQEFC
RGVEAGAMNAVFDCAIGGLPYKVRIHLKTSPILGTYWIFIKKL
>WP_147814676.1:20-110 GAF domain-containing protein [Methylobacterium sp. WL103]
QRDGLDIGVIGLDAAGTIVSFSEGASALTGLSSDAVVGRNYFREVVPSTNVPSFFGRFLSGTRRGQLDESFDFVFGRMPQ
PLRARVRMRRG
>WP_206423208.1:13-119 PAS domain-containing protein [Rhizobium tumorigenes]
LEKMDDTTFDSLAFGVVGLNADGVVERYNATESSLAGLRRETVMGSEYFDEIAQCMNNFLVAQRFEDEDQIDDVIPYVLT
LRMRPTPVRLRLLKGTDFALRYILILR
>WP_091718902.1:7-108 GAF domain-containing protein [Methylobacterium phyllostachyos]
DDTTIDLDGLASDAIDRLDQGVIGLDAAGTVVAFSEGASVLSGLAREAVIGRDYFRDVMPGANVPSFRGRFLAGARRGTL
NESFDYVFGRVPQPLRARVHMR
>WP_043354636.1:21-108 MULTISPECIES: GAF domain-containing protein [Methylobacterium]
LDRLDQGVIGLDSAGTVVAFSEGASAISGLSREAVLGRDYFRDVMPGTNVPNFRGRFLAGARRGTLDETFDYVFGRLPQP
LRARIHMR
>WP_043385094.1:21-108 MULTISPECIES: GAF domain-containing protein [unclassified Methylobacterium]
LDRLDQGVIGLDSAGTVVAFSEGASAISGLSREAVLGRDYFRDVMPGTNVPNFRGRFLAGARRGTLDETFDYVFGRLPQP
LRARIHMR
>WP_179697124.1:21-108 MULTISPECIES: GAF domain-containing protein [unclassified Methylobacterium]
LDRLDQGVIGLDSAGTVVAFSEGASAISGLSREAVLGRDYFRDVMPGTNVPNFRGRFLAGARRGTLDETFDYVFGRLPQP
LRARIHMR
>WP_043759019.1:21-108 GAF domain-containing protein [Methylobacterium oryzae]
LDRLDQGVIGLDSAGTVVAFSEGASAISGLSREAVLGRDYFRDVMPGTNVPNFRGRFLAGARRGTLDETFDYVFGRLPQP
LRARIHMR
>WP_194722227.1:25-144 PAS domain-containing protein [Noviherbaspirillum malthae]
FSRENIVPLLSVFSKQELDALDFGVIGFDKETVVRQYNRFESECAGLAPEHVVGQRMFTSVAPCMNNFMVAQRFEDALEN
ATELDAVIDYVLTLRMRPVKVRLRLLARPDSELRYVLVDR
>WP_211546134.1:1-123 hypothetical protein [Magnetospirillum sp. J10]
MTVFAFAQDDPENPLLRLSVAEVERLPFGAAELDRDGAVVSYIDTEPGDRGPAAASKGGAKFFAQIAPWAGASMIAEEFR
RGVDGDGMNVVFDCAVENLAYKVRIHLKTSPILGTFWIFIKKL
>WP_056525774.1:21-115 GAF domain-containing protein [Methylobacterium sp. Leaf361]
LDRLDQGVIGLDAAGTVVAFSEGASAISGLSREAVLGRDYFRDVMPGTNVPSFRGRFLAGARRGALDETFDYVFGRLPQP
LRARIHMRHGQIGGT
>WP_091926090.1:21-115 GAF domain-containing protein [Methylobacterium sp. yr668]
LDRLDQGVIGLDAAGTVVAFSEGASAISGLSREAVLGRDYFRDVMPGTNVPSFRGRFLAGARRGALDETFDYVFGRLPQP
LRARIHMRHGQIGGT
>WP_132367134.1:21-115 GAF domain-containing protein [Methylobacterium sp. BK227]
LDRLDQGVIGLDAAGTVVAFSEGASAISGLSREAVLGRDYFRDVMPGTNVPSFRGRFLAGARRGALDETFDYVFGRLPQP
LRARIHMRHGQIGGT
>WP_091679711.1:21-115 MULTISPECIES: GAF domain-containing protein [unclassified Methylobacterium]
LDRLDQGVIGLDAAGTVVAFSEGASAISGLSREAVLGRDYFRDVMPGTNVPSFRGRFLAGARRGALDETFDYVFGRLPQP
LRARIHMRHGQIGGT
>WP_047822770.1:9-128 MULTISPECIES: phosphonate transporter [unclassified Massilia]
FTAPGLHGQLAQLNPEQLDRLDFGVIGFDAETNVRQYNQTESEAAGLTGPRVLGQPLFTNVAPCLNNFMVAQRFEDAQDD
GAALDDTIDYVLTLRMRPVKVKLRLLAEPGSAQRYVLVQR
>WP_112938215.1:1-125 phosphonate transporter [Massilia sp. YMA4]
MSALSFEQADLAQRLGAASAEDLDAIDFGVIGFDGDTIVRQYNRFESQAAGLSPASVLGLPLFTTVAPCMNNFMVAQRFE
DAAADGGALDETIGYVLTLRMKPVKVLLRLLALPGAPMRYVLVQR
>WP_206003276.1:1-107 phosphonate transporter [Paraburkholderia sp. RP-4-7]
MVESDAERLDGVPFGVIGFASDAIVTVYNATESRNAGLRPQRVLGKHFFEEVAPCMNNFMVAQRFDDEDVLDDIVPYVLT
LRMRPTPVRLRLLKAPGCVTRFVLIER
>WP_119395087.1:17-104 photoactive yellow protein [Salinibius halmophilus]
SAMNGAAFGIVKMSHDGKVTDYNDWQSKFTGMSKSAVIGKHFFSQVAPCTNNFMVSQKYDAGATLDESLDYTFTLKMAPT
PVKLRLLK
>WP_012320657.1:8-113 MULTISPECIES: GAF domain-containing protein [Methylobacterium]
DTDVDLDAIAPEALDRLDQGVIGLDPAGTVVAFSEGASAISGLSREAVLGRDYFRDVMPGTNVPSFRGRFLAGARRGALD
ETFDYVFGRLPQPLRARIHMRHGQIG
>WP_042671429.1:21-115 GAF domain-containing protein [Methylobacterium sp. B34]
LDRLDQGVIGLDAAGTVVAFSEGASAISGLSRDAVLGRDYFRDVMPGTNVPSFRGRFLAGARRGALDETFDYVFGRLPQP
LRARIHMRHGRIGGT
>WP_103984958.1:21-115 GAF domain-containing protein [Methylobacterium sp. 190mf]
LDRLDQGVIGLDAAGTVVAFSEGASAISGLSRDAVLGRDYFRDVMPGTNVPSFRGRFLAGARRGALDETFDYVFGRLPQP
LRARIHMRHGRIGGT
>WP_020092712.1:21-115 MULTISPECIES: GAF domain-containing protein [unclassified Methylobacterium]
LDRLDQGVIGLDAAGTVVAFSEGASAISGLSRDAVLGRDYFRDVMPGTNVPSFRGRFLAGARRGALDETFDYVFGRLPQP
LRARIHMRHGRIGGT
>WP_209650802.1:8-113 MULTISPECIES: GAF domain-containing protein [unclassified Methylobacterium]
DTDVDLDAIAPDALDRLDQGVIGLDPAGTVVAFSEGASAISGLSREAVLGRDYFRDVMPGTNVPSFRGRFLAGARRGALD
ETFDYVFGRLPQPLRARIHMRHGQIG
>WP_020652132.1:8-127 hypothetical protein [Massilia niastensis]
FDMPDLAARLDQCSPEELDQLGFGVIGFDADTHVHRYNAFESQAAGLSQQRVVGQPLFTNVAPCMNNFMVAQRFEDAAAD
GGTLDDTIDYVLTLRMRPVKVALRLLAGPGRANRYVLVQR
>WP_091976708.1:21-115 GAF domain-containing protein [Methylobacterium sp. 13MFTsu3.1M2]
LDRLDQGVIGLDAAGTVVAFSEGASAISGLSREAVLGRDYFCDVMPGTNVPSFRGRFLAGARRGALDETFEYVFGRLPQP
LRARIHMRHGQIGGT
>WP_197978195.1:13-119 MULTISPECIES: hypothetical protein [Rhizobium/Agrobacterium group]
LEAMDDDQLDSVEFGVIGLDASGMVCRYNARESALAGLRRESVLDCDYFNEIAQCMNNFLVAQRFEDESEIDDVIPYVLT
LRMRPTPVRLRLLKSSEMTLRYILIQR
>WP_207365248.1:5-121 photoactive yellow protein [Fibrella sp. HMF5335]
IHFSDPRLLDWLEHQTNQQLDETPFGVVRMSLDGVVVAYCKSESHITGITPDYAVGKYYFTQIAPCANNFLVAAKYAQPQ
LDEELDYVLTYVSAPTKVRLRLLKSPESKYQYFLVDR
>WP_114469035.1:2-117 phosphonate transporter [Pseudorhodoferax soli]
DAPDLAAVLESTDIDRLAFGVIGFDANCIVQTYNQLESASAGLRPERVVGQHLFESVAPCMNNFLVAQRFEDAAEQGRPL
DDTIDYVLTLRMRPTPVKLRLLADPALRWRYVLVQR
>WP_092036257.1:21-115 GAF domain-containing protein [Methylobacterium pseudosasicola]
LDRLDKGVIGLDSAGTVVVFSEGASALSGLSRESVLGRNYFREVMPGTNVPSFRGRFLAGSRRGALDESFDYVFGRLPQP
LRARVHMRHGTASET
>WP_144765677.1:10-120 GAF domain-containing protein [Methylobacterium dankookense]
VDPDLDTLSSDELDRLDLGVIGLDPVGRILVFNDAASALSGLSREAVLGRNYFREVAPGTNTPGFFGRFLSGHRRGAFDE
NFEFVFGRMPQPLRARVRLQSGQAHGWLTIQ
>WP_152578288.1:11-118 PAS domain-containing protein [Polymorphobacter fuscus]
ALHGMDDAGLDALSYGVIGLDRNGLVVVYNATEAALAGLSRSRVVGGQFFDNIAQCMNNFMVAQRFEDEPELDAVIDFVL
TLRMKPTPVKLRLLQTRDVPLRYVLVER
>WP_137954077.1:19-119 phosphonate transporter [Burkholderia sp. 4M9327F10]
ERLDEMLFGVIGFKSDAIVTIYNATESRNAGLRPQRVLGKHFFGEVAPCMNNFMVAQRFEDEDVLDDIVPYVLTLRMRPT
PVRLRLLKAPDCEIRFVLIER
>WP_089399839.1:7-128 phosphonate transporter [Noviherbaspirillum humi]
INFTQPGLARLLDGMEPHELDELAFGVIGFDDDTGVKIYNRTEATLAGLSVSNVLGQRFFTNVAPCMNNFMVAQRFEDAH
RLGHELDATIDYVLTLRMRPTKVKLRLLSHPGLALNFVLVDR
>WP_077923200.1:7-121 MULTISPECIES: photoactive yellow protein [Spirosoma]
FSDPNLLDWLEQQTPDQLDNAPFGVVRMTREGVVVAYCKSESHITGIDPAYAVGKYYFTQIAPCANNMMVAAKYAQPVLD
EELDYILTYVCEPVKVTLRLLKSPQSQYQYFLVNR
>WP_142585668.1:10-108 GAF domain-containing protein [Methylobacterium symbioticum]
VDPDLDSLTSDELDRLDLGVIGLDPTGRILVFNDAASALSGLSREAVLGRNYFREIAPGTNTPGFFGRFLSGHRRGAFDE
RFEFVFGRMPQPLRARVRL
>WP_165106614.1:5-107 MULTISPECIES: phosphonate transporter [unclassified Caballeronia]
NEAALDLLPFGVVGFMSDYIVTFFNASESKAAGLSPSRVVGKHFFHEVAPCMNNFMVAQRFEDEQNLDDIIPYVLTLRMR
PTPVRLRLMKSNESAKQFLLVER
>WP_173807385.1:1-109 phosphonate transporter [Leptothrix sp. C29]
MDDATLDALGFGVIGFRPDTVVCRYNAYESRAAGLSPSRVLGLPLFSVVAQCMNNFLVAQRFADAAEAGQPLDASVDFVL
TLRMRPTPVRLRLLAAPGVERRYVLIQRL
>WP_150962429.1:17-122 GAF domain-containing protein [Methylobacterium sp. YIM 132548]
LEALSPDTIDDIEVAILGLDAAGTIRACNEAASALTGLSASAMIGRHYFREIAPSTNVPGFHGRFLAGIRKGRLDEAFEF
VFGRVPQPLRARIRLAQGRDGYWLAI
>WP_140885829.1:19-118 phosphonate transporter [Roseomonas nepalensis]
MLDTLPFGVIGLDGSGMVEVYNVYEATAARLTRDRVLGRHFFLDVAPCMNNSMVAERLEREEALDSMLPYVLTFRMRVTP
VRLRLLRAPGHRRRYVLVER
>WP_020162986.1:5-128 phosphonate transporter [Methyloversatilis discipulorum]
QTLSFSSAALFDYLDRASDAELDSLDFGVIGMDDATQVRRYNRFESAAAGLSPERVIGHALFTVVAPCMNNFMVAQRFED
AQQDGSVLDDTIDYVLTLRMRPVKVKLRLLARPGSGLRYVLVHR
>WP_062004062.1:6-112 MULTISPECIES: PAS domain-containing protein [Burkholderiaceae]
ISEATEAELDALPFGVIAFTSDSIVTSFNQAESKAAGLSASRVVGKHFFQEVAPCMNNFMVAQRFEDENKLDDIISYVLT
LRMRPTPVRLRLMKSDEDIKRFLLVER
>WP_201777352.1:20-117 phosphonate transporter [Cupriavidus basilensis]
DALPFGAIGFASTGIVERYNATESRLAGLSQERVLGRHFFAEVAICMNNFMVAQRFEDAGSLDETIDYVLTLRMRPTPVK
LRLLMRPGHDRRYVLIQR
>WP_210247616.1:31-127 PAS domain-containing protein [Salinarimonas sp. BN140002]
TLPFGVIGLDAAGLVDVYSAVEARYAGLKPETVMGRHFFTAVAPCMNNALVAGRFDGEPELDVVIDYVLTFRMRPTRVAV
RLIQNPDVPRRYILIQR
>WP_210032148.1:8-108 GAF domain-containing protein [Methylobacterium sp. PvR107]
DIGVDLDVLAPDAIDRLDQGVIGLDAAGAVVAFSEGASAISGLARDAVLGRNFFRDVMPGTNVPSFRGRFLAGARRGALD
ESFDHVFGRLPQPLRARVHMR
>WP_098074757.1:437-553 hypothetical protein [Longibacter salinarum]
NRLSDLPHSELDRLDVGVLRLNDEGRVLYANDAASKTLPGIHGSRGESLVDRNFFFSLAPGTSNSLFRGRFKSGVENDDL
NVRFPYTIVHPTEPSINLAVHLYRTGTGNNWVFLRRL
>WP_183553628.1:4-124 phosphonate transporter [Massilia aurea]
AFDFPEMASRLDACSPEELDQLDFGVIGFDANTEVNQYNAFESQAAGLSPQRVLGQPLFTNVAPCMNNFMVAQRFDDALE
QNVALDETIDYVLTLRMRPVKVALRLLSTPGSATRYVLVKR
>WP_150587392.1:13-119 phosphonate transporter [Pandoraea eparura]
LAELGAEGVDAFSFGVIGFAPDAMVTVYNATESRNAGLSPQRVLGKHLFEEVAPCMNNFMVAQRFDDADELDDIIPYVLT
LRMRPTPVRLRLLKAPGCATRFVLIER
>WP_095417114.1:13-119 phosphonate transporter [Paraburkholderia aromaticivorans]
LAILGTDRLDGVPFGVIGFTSDALVTVYNATESKNAGLRAQRVLGKHFFEEVAPCMNNFMVAQRFEDEEAIDDIVPYVLT
LRMRPTPVRLRLLKAPDCATRFVLIER
>WP_105011338.1:428-541 hypothetical protein [Salinibacter sp. 10B]
DIRARLDDMDEEALEALPVGLFQLDDEGSIRHATSKALQWPDVSAASAEALVGQNFFFDVAPGTDNTLFRGRFSDGVAKE
DLDTQFAYTYVSGDTPPANLVVQLYSSSPSTHWL
>WP_183032634.1:24-121 phosphonate transporter [Cupriavidus sp. UME77]
DALPFGTIGFASTGIVERYNATESRLAGLSPERVLGRHFFAEVAICMNNFMVAQRFEDADLLDETIDYVLTLRMRPTPVK
LRLLKGPGRDRRYVLIQR
>WP_215028658.1:3-122 hypothetical protein [Rhodomicrobium sp. Az07]
VSFADPKIARKLEALSDEERHDLPFGVIKLDTSGLVVFFSRTEARQSGWKKRPAIGIDFFVNIAPCMATPEFKGRIDEAA
RHGVVDFELGWVGDFDDPNGEMTVRIQSAADGGLWICLER
>WP_060771330.1:15-126 GAF domain-containing protein [Methylobacterium sp. AMS5]
GPVDLPVDLDALTAEQRDEVGVGILALDAVGIVLASNRAAGALCGLPPAAMIGRNFFREIVPSTNVPSFYGRFLSGQRRG
VAAQAFEFVFGRIPAPLRARIGLQAGANGGTW
>WP_175942629.1:19-125 MULTISPECIES: phosphonate transporter [unclassified Caballeronia]
LVAAGEPELDELEFGLIGFDATYAVTHYNAVESSSAGLSATRVLGRHLFEEVAPCMNNFMVAQRFEDEAELDEVLPYVLT
LRMRPTPVQLRLMKSSRSETRFLLVQR
>WP_210245494.1:18-124 MULTISPECIES: hypothetical protein [unclassified Tardiphaga]
LQAMRPDDCNQLPFGVIGLDRSGIAKLYNATESRMAGLSPDKVIGSDFFGAVAQCMNNYLVAQRFEDEAELDTIIPYVLT
LRMRPTQVRMRLLASPSAPLRYILIAR
>WP_098074762.1:954-1077 hypothetical protein [Longibacter salinarum]
AFVPQDVIAGLEHLGSEQLDDLDFGVVRLSETGVVQFVNQAGLALPGLKKHDSKTAILGKNFFFDLAPSTNNNLFFGRFK
EGISQGAMDARFPYTFISPGQGPKVLVVHLHSKPNSDAHWLLFR
>WP_180692920.1:1-108 phosphonate transporter [Sphaerotilus natans]
MDDTTLDALDFGVIGFRPDTVVCRYNAYESRAAGLSPSRVLGLPLFSVVAQCMNNFLVAQRFDDATEACQPLDATVDFVL
TLRMKPTPVKLRLLAAPSVEQRYVLILR
>WP_206702502.1:20-117 phosphonate transporter [Cupriavidus basilensis]
DALPFGTIGFASTGIVERYNATESRLAGLSPERVLGRHFFAEVAICMNNFMVAQRFEDADLLDETIDYVLTLRMRPTPVK
LRLLKDPGRDRRYVLIQR
>WP_147841446.1:13-108 GAF domain-containing protein [Methylobacterium sp. WL6]
LDALTAEERDGLDIGVIGLDAAGTIVSFSEGASALSGLASAAVIGRNYFREVVPSTNVPGFFGRFLAGTRRGHLDESFDF
VFGRMPQPLRARVRMR
>WP_147728707.1:13-108 MULTISPECIES: GAF domain-containing protein [unclassified Methylobacterium]
LDALTAEERDGLDIGVIGLDAAGTIVSFSEGASALSGLASAAVIGRNYFREVVPSTNVPGFFGRFLAGTRRGHLDDSFDF
VFGRMPQPLRARVRMR
>WP_109951552.1:20-114 GAF domain-containing protein [Methylobacterium radiodurans]
ELDQLDTGVVGLDASGAVVVFNEGASALWGLSREAVLGRNYFREVVPSTNVPGFLGRFLAGRRRGSLDESFEFVFGRMPG
SLRTRVHMRSGRTHD
>WP_056199890.1:15-123 GAF domain-containing protein [Methylobacterium sp. Leaf123]
GPVDLPVDLDALSAEQRDEFGVGILALDAVGIVLACNRAAGAMCGLPPDTMIGRNFFRELVPSTNVPSFYGRFLSGQRRS
ATDQAFEFVFGRIPAPLRARIGLRSGSSG
>WP_192706264.1:21-108 MULTISPECIES: GAF domain-containing protein [unclassified Methylobacterium]
IDRLDQGVIGLDAAGAVVAFSEGASAISGLSRDAVLGRNYFREVMPGTNVPGFRGRFLAGARRGALDESFDYVFGRLPQP
LRARVHMR
>WP_089401255.1:21-110 phosphonate transporter [Noviherbaspirillum humi]
QQLDRLEFGVIGFDDEGIVRFYNATESRYSGLSVEKVVGMHLFTVVAPCMNNYMVAQKYEDALVHGRELDEAIDYVLTLR
MRPTLVKLRM
>WP_066921553.1:20-119 GAF domain-containing protein [Methylobacterium sp. CCH5-D2]
ELDRLDAAIVGLDASGDILVFNEGASALWGLSREAVLGRNYFREVVPSTNVPGFRGRFLAGRRRGALDESFEFVFGRGPG
PLRTRVQMRAGRSHDWLTIE
>WP_022836084.1:440-555 phosphonate transporter [Salisaeta longa]
DVLARLDADGCDVVNDLTVGAFCLDDAGVVQCANAMALEVPGITASDPASVVGKPFFDALAPAARTPLFYGRFATGVAQE
ALDTAFLYTFTAAGYTPRAFAVHMYRASTGTWLLLR
>WP_169352144.1:33-140 PAS domain-containing protein [Pyxidicoccus fallax]
LKGMSPEEFDRLPFGAIKLDGEGRVVAYNAAEAALARRERKATLGRRFFEEIAPCTNTASFRGRLDALVERGGEATERFD
FKFLFPWGARDVRIRLMVLRDGSRWVFV
>WP_160864655.1:1-64 hypothetical protein [Halomonas alkaliantarctica]
MEAVRFGSDDIENMLASLGDDRLDELAFGAIKLDKNGKILKYNEAVEKPVSERSLPPAALINLF
>WP_010687055.1:20-108 GAF domain-containing protein [Methylobacterium mesophilicum]
ELDRLDQGVIGLDPAGSVVVFSEGASSISGLSREAVLGRDYFRDVMPGTNVPGFRGRFLAGARRGGLDESFDYVFGRLPQ
PLRARVRMR
>WP_164696881.1:35-137 PAS domain-containing protein [Roseomonas sp. PeD5]
AAIDALPFGVITLSADGRVVHYGATESRLSGLSQDRVLGRDFFDTVAPCMNNFMVAHRYATEPDLDAVVDYVLTLRMAPR
KVKLRLLRRADRPRMYLAIERRV
>WP_187680975.1:2-118 phosphonate transporter [Pseudomonas sp. N40(2020)]
NLTFEEASIQALLAAPDRLDDLDFGVIGFNGSSEVVVYNAYEASSAALRQARVLGKNLFLEIAPCLNNAMVAQRFDNESE
LDVIISYVLALRMRPIPVRLRLLKESDSNTRFLLVDR
>WP_096486853.1:15-126 GAF domain-containing protein [Methylorubrum populi]
GPIDLPVDFDTLTPEQRDELGAGLLALDAAGKVLACNRAAGKLCGLSPDVMIGRNFFRDLVPSAHVPGFYGRFLAGQRRG
LADQAFEFVFGRIPAPLRARIVLRAGANGCTW
>WP_013418694.1:3-122 hypothetical protein [Rhodomicrobium vannielii]
VSFADPKLARKLEALSDEERHDLPFGIIKLDSNGVVSFFSRTEARESGWKKRPALGIDFFVGIAPCMATPEFKGRIEEAA
RHGAVDIELGWVGDFDDPNGEMTVRIQSAADGGIWICLDR
>WP_207210152.1:15-123 hypothetical protein [Lichenibacterium ramalinae]
DTLAALDEEALDTLPFGVVGLSSEGNVEVYNATEAKLAGLPRDTVVGTHYFSVTAQCMNNFMVAQRLEDEAEIDATIDYV
LTLRMRPTPVRLRLLKARRMERRFILIDR
>WP_135297561.1:15-118 GAF domain-containing protein [Methylorubrum sp. Q1]
GPVDLPVDLDALTAEQRDEVGVGILALDAVGIVLASNRAAGALCGLPPAAMIGRNFFREIVPSTNVPSFYGRFLSGQRRG
VAAQAFEFVFGRIPAPLRARIGLQ
>WP_093312206.1:13-110 GAF domain-containing protein [Sphingomonas jatrophae]
LPFGRLEVDATGRILSHDSMICEPAGMSSDELIGRDLFRDVAPGTHLPAFHGRFLSGVRLGRLAADFEFVFGCDPQPVRA
EVAMRDGDAPGRYRIDIR
>WP_122840561.1:2-117 MULTISPECIES: phosphonate transporter [Pseudomonas]
NLTFEEASIESLLDAPDELDTLNFGIIGFDDAAKVVIYNAFEASSAALRQARVVGKNLFLEIAPCLNNAMVAQRFENEPE
LDVIISYVLALRMRPIPVRMRLLKKMDNDTRFLLVE
>WP_207332731.1:5-109 photoactive yellow protein [Fibrella sp. HMF5405]
VDFSAPELLAWLDTQTDEQLDEVPFGIVRMTLEGVVAGYYKSESHITGVSKEYAIGKYYFTQVAPCANNMMIAAKYAQPE
LDEELDYMLTYVCDPVKVRLRLLKS
>WP_134387302.1:1-125 phosphonate transporter [Massilia plicata]
MSALTFDQPDLARALAAASADELDTLDFGIIGFDADTVVRRYNRFESQAAGLSPASVLGLPLFTTVAPCMNNFLVAQRFE
DAAADGTVLDETIGYVLTLRMKPVKVLLRLLALPGAPLRYVLVQR
>WP_051916236.1:1-104 phosphonate transporter [Sphingomonas sp. STIS6.2]
MNPVERDTLPFGVVGFAADTIVQVYNATEARMSGLDPATVVGVPFFDAVAQCMNNFMVAQRFEDEPELDDIFPYVLTLRM
RPTKVRLRLLATAQTPRRYVLIER
>WP_160535228.1:6-108 GAF domain-containing protein [Methylobacterium sp. 2A]
ADDSTIDLDALAPDAIDRLDQGVIGLDAAGAVVAFSEGASVLSGFAREAVLGRDYFRDVMPGANVPNFRGRFLAGARRGA
LDERFDYVFGRVPQPLRARIHMR
>WP_187680572.1:2-118 phosphonate transporter [Pseudomonas sp. N40(2020)]
NLTFEEASIQALLAEPDRLDTLDFGVIGFNGSSEVVVYNAYEASSAALRQARVLGKNLFLEIAPCLNNSMVAQRFDNESE
LDVIISYVLALRMRPIPVRLRLLKESDTSTRFLLVDR
>WP_170032282.1:53-140 PAS domain-containing protein [Longimicrobium terrae]
LDLLPFGFVTVDDAGVVEAFNAFEERLSGLQAARVLGRSFFRDVAPCTAVQEFEGRYRAMVERGEAGMDRFRYLFRFKSG
ERLVQITM
>WP_032094334.1:24-104 MULTISPECIES: PAS domain-containing protein [unclassified Alteromonas]
FGVVKMSHDGKVTGYNENQEKHTGMSKAAVLGKHFFTQVAPCTNNFMVAQKFENESTLNTKIPYTFTLKMAPTPVTLRML
K
>WP_150550334.1:1-122 phosphonate transporter [Pandoraea soli]
MENVDKGFERVSIRQLVALDAGQLDELPYGVIGFTFEFHVTAYNASESRNAGLSPSRVLNRHIFAEVAPCMNNFMVAQRF
LDCATLDDIIPYVLTLRMRPTPVRLRLLKSPDVATCFLLIDR
>WP_009540451.1:3-119 photoactive yellow protein [Caenispirillum salinarum]
FDDPDMLRWLESARAADLDALDFGVIGIGPDGAVSHYNAWEVEAAGISRDWAMGRDFFNEVGLCMNNFLVAQRFEDEPTL
DAFVDYVLTFRMKPTRVTLRLLQHPDSPTRWILIRRV
>WP_086121413.1:9-128 phosphonate transporter [Hydrogenophaga sp. IBVHS2]
FTDADLLDRLLTLPPEARDALDFGVIGFDRSTHVVQYNAYESRAARLDPTRVLGQHVFIEVAPCMNNYLVAQRFETAGLE
GRPLDETVPYVLTFRMRPTPVQLRLLARPGAAVSYVLVQR
>WP_100985845.1:7-122 photoactive yellow protein [Spirosoma pollinicola]
AFSDPLLLDWLDQQTPNQLNEAPFGIVRMSREGVVLAYCKSESHLTGIDTDYAIGKYYFTEIAPCANNRMVAAKYALPDL
DEELDYILTYVCEPTKVRLRLLKASHSPYQYFLVDR
>WP_191165796.1:1-116 photoactive yellow protein [Mucilaginibacter glaciei]
MMSLTFNDPSLLQWLDTHSESDYDKLPFGVVKMDYEGVVAAYSRGQSKISGVTKENAKGKNFFTQIAPCTNNFMVAERYK
DITLDETLPYMFTYITKPTPVTLRLIKGGNGSQYLL
>WP_147023726.1:7-110 GAF domain-containing protein [Methylobacterium oxalidis]
DSGDTDLDALGTDELDRLDFGVIGLDRAGVVVVYNDAASSLSGLSASAVIGHHYFRMVAPATNLPSFHGRFLAGLRRNHL
DESFEFVFGRIPQPLRAQIRMRQG
>WP_203075075.1:42-137 hypothetical protein [Roseomonas sp. SYSU M41301]
YGVVTLSPDGQVLHYGATESRLSGLSQDRVLGRDFFGTVAPCMNNFLVAHRYATEPELDAVVDYVLTLRMAPCKVKLRLL
RRAAAPRMYLVIERRV
>WP_104984322.1:25-90 PAS domain-containing protein [Sorangium cellulosum]
LAEMTSQEVDDLPYGFVMLDEDGVVLLYNRYEQRMSRLPSERVVGRNFFQEIAPCTRVEAFLGRFR
>WP_140851020.1:11-129 phosphonate transporter [Sphingomonas glacialis]
EELGFEAVSLHSLDEMGDVERDTLPFGVVGFAADTAVQVYNATEARMSGLDRTSVIGVPFFEAVAQCMNNFMVAQRFEDE
PEIDAVVPYILTLRMRPTKVRLRLLASADTVRRYILIER
>WP_165106664.1:1-107 phosphonate transporter [Caballeronia sp. SBC2]
MSEATEAELDALPFGVIGFLPDYIVTSFNQAESKAAGLSASRVIGTHFFHEVAPCMNNFMVAQRFEDENRLDDIISYVLT
LRMRPTPVRLRLIKSDENLKRFLLVER
>WP_160931174.1:17-104 photoactive yellow protein [Vibrio sp. OCN044]
SDFNRANFGIVKMDHKGNVTDYNDSQVKHTGMPKASVMGKHFFTQVAPCTNNFMVAQKYDKGAALDENLPYTFTLKMEPT
PVKLRLIK
>WP_186737918.1:1-126 photoactive yellow protein [Spirosoma utsteinense]
MEHSTLQTTPSFSSPNLLDWLEQQTNEQLNEAPFGIVRMSREGVVVAYCKSESHITGISTGYAVGKYYFTQIAPCANNMM
VAARYGQPDLDEELDYILTYVCDPVKVRLRLLKSTQSQYQYFLVNR
>WP_216711639.1:6-112 PAS domain-containing protein [Polymorphobacter sp. PAMC 29362]
IGKLAPAECDLLPFGVIGLDAKGVAVIYNATEARLAGLRPENVIGAAFFESIAQCMNNYLVAQRFIDEAVIDETIPFVLT
LRMRPTPVRLRLLATPEVPLNYILIER
>WP_169493239.1:2-119 hypothetical protein [Novosphingobium olei]
FDRPDVAAIMEALSCDEIDQLPFGAIKLDKDDRVVFYSKREAIASGMGERGQVGRDFFKDIAPCFATDEFLGLVAEARSA
PDFSMELYKIGDFADSEAELHIRLFSTHDQALWMLIER
>WP_170204782.1:7-128 phosphonate transporter [Duganella sp. GN2-R2]
LSFATPGLHAHLTRLSPEALDRLDFGVIGFDADTNVCQYNQTESQAAGLTAPRVVGQPLFTNVAPCLNNFMVAQRFEDAQ
DDAAALDDTIDYVLTLRMRPIKVALRLLAEPGSPVRYVLVQR
>WP_172792149.1:2-118 phosphonate transporter [Pseudomonas sp. B14-6]
NLTFEETSIQALLGAPDQLDTLNFGIIGFNDASEVVIYNAFEAKSAALRQERVLGKNLFLEIAPCMNNAMVAHRFENETA
LDVIISYVLALRMRPIPVRLRLLKESDASTRFLLVDR
>WP_209688311.1:15-123 GAF domain-containing protein [Methylorubrum extorquens]
GPVDLPVDLDALTAEQRDEFGVGILALDAAGIVLACNRAAGALCGLPPNTMIGRSFFRELVPSANVPSFYGRFLSGQRRS
VADQAFEFVFGRIPAPLRARIGLRSGANG
>WP_004447074.1:15-123 MULTISPECIES: GAF domain-containing protein [Methylorubrum]
GPVDLPVDLDALTAEQRDEFGVGILALDAAGIVLACNRAAGALCGLPPNTMIGRSFFRELVPSANVPSFYGRFLSGQRRS
VADQAFEFVFGRIPAPLRARIGLRSGANG
>WP_076642174.1:15-123 GAF domain-containing protein [Methylorubrum extorquens]
GPVDLPVDLDALTAEQRDEFGVGILALDAAGIVLACNRAAGALCGLPPNTMIGRSFFRELVPSANVPSFYGRFLSGQRRS
VADQAFEFVFGRIPAPLRARIGLRSGANG
>WP_042509000.1:15-123 GAF domain-containing protein [Methylorubrum extorquens]
GPVDLPVDLDALTAEQRDEFGVGILALDAAGIVLACNRAAGALCGLPPNTMIGRSFFRELVPSANVPSFYGRFLSGQRRS
VADQAFEFVFGRIPAPLRARIGLRSGANG
>WP_015952289.1:15-123 GAF domain-containing protein [Methylorubrum extorquens]
GPVDLPVDLDALTAEQRDEFGVGILALDAAGIVLACNRAAGALCGLPPNTMIGRSFFRELVPSANVPSFYGRFLSGQRRS
VADQAFEFVFGRIPAPLRARIGLRSGANG
>WP_182568862.1:15-123 GAF domain-containing protein [Methylobacterium sp. RAS18]
GPVDLPVDLDALTAEQRDEFGVGILALDAAGIVLACNRAAGALCGLPPNTMIGRSFFRELVPSANVPSFYGRFLSGQRRS
VADQAFEFVFGRIPAPLRARIGLRSGANG
>WP_102609941.1:16-122 phosphonate transporter [Trinickia soli]
LAASDLRQIDALNYGVIGFTADFRVTVYNATESRNAGLSPARVISRHLFEEVAPCMNNFIVAQRFIDCEALDEIVAYVLT
LRMRPTPVRLRLLMSPDIATRYLLIDR
>WP_052389792.1:24-139 hypothetical protein [Belnapia moabensis]
FSDSRLSEKLDTASEAELDALPFGVIGFGVDGRVEVYNACEAGSAGLSKTRVLGRHMFDEVAPCMNNYLVAQRFEEEEVL
DEVLPYVLTLRMRPTPVRLRLLKRCGGRLCYVLVDR
>WP_183667096.1:15-126 MULTISPECIES: GAF domain-containing protein [Methylorubrum]
GPIDLPVDFDTLTPEQRDELGAGLLALDAAGKVLACNRAAGTLCGLSPEAMIGRNFFRDLVPSAHVPGFYGRFLAGRRRA
LAGQAFEFVFGRIPAPLRARIGLWAGADGCTW
>WP_017484084.1:15-126 GAF domain-containing protein [Methylobacterium sp. MB200]
GPIDLPVDFDTLTPEQRDELGAGLLALDAAGKVLACNRAAGTLCGLSPEAMIGRNFFRDLVPSAHVPGFYGRFLAGRRRA
LAGQAFEFVFGRIPAPLRARIGLWAGADGCTW
>WP_129578630.1:25-135 PAS domain-containing protein [Sorangium cellulosum]
LAEMTSQEVDDLPYGFIVLDDEGAVLLYNRYEQRMSRLPSARVVGRNFFQEIAPCTRVEAFLGRFRALAQQPPGATDRFA
FRFHFLHGAQDVFVQLARAPVDRVFMTVHRV
>WP_020739385.1:25-90 PAS domain-containing protein [Sorangium cellulosum]
LAEMTSQEVDDLPYGFIMLDDEGVVLLYNRYEQRMSRLPSARVVGRNFFQEIAPCTRVEAFLGRFR
>WP_153874274.1:15-126 GAF domain-containing protein [Methylobacterium sp. DB1607]
GPIDLPVDFDTLTPEQRDELGAGLLALDAAGKVLACNRAAGTLCGLSPEAMIGRNFFRDLMPSAHVPGFYGRFLAGRRRA
LAGQAFEFVFGRIPAPLRARIGLWAGADGCTW
>WP_206093718.1:13-119 phosphonate transporter [Pandoraea thiooxydans]
LAALDADRLDELPYGVIGFAPDFLVTHYNATESRNAGLSAARILARHIFEEVAPCMNNFMVAQRFLDAQTLDEIIPYVLT
LRMRPTPVRLRLLMSPEIATRYLLIER
>WP_057436473.1:2-117 hypothetical protein [Pseudomonas sp. MF6772]
NLTFEGASIKDLLSSSDQLDALNFGIIGFNDASEVLIYNTIEAVSAGLRQARVLGKNLFLEIAPCMNNAIVAHRFENEPE
LDVIISYVLALRMRPIPVKLRLLKKTDNNTRFLLVE
>WP_200672302.1:15-126 GAF domain-containing protein [Methylorubrum rhodesianum]
GPIDLPVDFDTLTPEQRDELGAGLLALDAAGKVLACNRAAGTLCGLSPEAMIGRNFFRDLVPSAHVPGFYGRFLAGRRRA
LAGQAFEFVFGRIPAPFRARIGLWAGADGCTW
>WP_156374363.1:2-117 PAS domain-containing protein [Pseudorhodoferax sp. Leaf274]
DAPDLAAVLERTDVDQLGFGVIGFDADCIVRVYNKHESAAAGLLPERVLGHHLFESVAPCMNNFLVAQRFEDAAAASSAL
DDTIAYVLTLRMRPTPVRLRLLADPALRWRYVLVQR
>WP_200617852.1:2-117 hypothetical protein [Pseudomonas sp. MF6776]
NLTFEETSIQTLLAAPDQLDALDFGVIGFDEASEVVIYNTFEAKSAALRQARVLGKNLFLEIAPCLNNALVAQRFENEPE
LDVIISYVLALRMRPIPVRLRLLKNTDNNTRFLLVE
>WP_208668268.1:2-118 phosphonate transporter [Pseudomonas arsenicoxydans]
NLTFEDASIHALLAAPDRLDSLDFGVIGFNDASEVVVYNTYEASSAALRQARVLGKNLFLEIAPCLNNSMVAHRFEIESE
LDVIISYVLALRMRPIPVRLRLLKESDASTHFLLVDR
>WP_210625160.1:3-117 hypothetical protein [Pseudomonas sp. P42]
LTFEETSIQTLLAAPDQLDALDFGVIGFDEASEVVIYNTFEAKSAALRQARVLGKNLFLEIAPCLNNALVAQRFENEPEL
DVIISYVLALRMRPIPVRLRLLKNTDNNTRFLLVE
>WP_089165554.1:24-123 phosphonate transporter [Caballeronia sordidicola]
QPDNFTFGLIGFGSDYIVSRYNAVESIGSGLRAAHVIGKHVFDEVAICMNNFMIAQRFLDESELDEIVPYVLTLRMKPTP
VRLRMMKSTRAETQFLLIER
>WP_133287844.1:267-377 response regulator [Dankookia rubra]
FDTPQLARAIAALPEAMPDRPPYGAIRVDQAGIVQADSGAERRLSGSGQQPRLGLDFLAGVAPCMDHPRFRGRLEAALAG
GWLDLEFGWTGDFADAARSVRVRSASGGGCW
>WP_012456262.1:15-126 GAF domain-containing protein [Methylorubrum populi]
GPVDLPVDLDALSPEQRDEFGAGILALDPVGRVLTCNRAAGALCGLSPDAMIGRNFFRDLVPSAHVPGFYGRFLGSQRRA
LTDQAFEFVFGRVPAPLRARIGLRAGANGCTW
>WP_141953484.1:15-126 GAF domain-containing protein [Methylorubrum populi]
GPVDLPVDLDALSPEQRDEFGAGILALDPVGRVLTCNRAAGALCGLSPDAMIGRNFFRDLVPSAHVPGFYGRFLGSQRRA
LTDQAFEFVFGRVPAPLRARIGLRAGANGCTW
>WP_205893681.1:19-117 PAS domain-containing protein [Pseudomonas gregormendelii]
ELDALNFGIIGFDDAAKVVIYNAFEASSAALRQERVLGKNLFLEIAPCLNNAMVAQRFENEPELDVIISYVLALRMRPIP
VRMRLLKKMDNSTRFLLIE
>WP_061610016.1:25-123 PAS domain-containing protein [Sorangium cellulosum]
LAEMTSQEVDDLPYGFIMLDEEGVVLLYNRYEQRMSRLPSDRVVGRSFFQEIAPCTRVEAFLGRFRALAQQPPGATDRFA
FRFHFLHGAQDVHVQLARA
>WP_210321326.1:11-117 hypothetical protein [Devosia sp. S02]
LEAMSATEHNLLPYGVVGFSQDTTVNVYNATEARMAGLDASQVVGAHFFEAVAQCMNNFMVAQRFQDEPELDDIVPYVLT
LRMRPTRVRLRLLARAGGLRRYILVER
>WP_109630440.1:2-117 phosphonate transporter [Pseudomonas sp. 31-12]
NLTFEEASIQSLLDAPDQLDTLNFGIIGFNDASEVTIYNTFEATSAGLRQARVLGKNLFVEIAPCLNNAMVAQRFENEPE
LDVIISYVLALRMRPIPVRLRLLKKINNNTRFLLVE
>WP_210253150.1:8-123 hypothetical protein [Beijerinckia sp. L45]
AFADIDLANLTTLSRDDMDRLPFGVVGMAATGIVEVYNATESRLAGLPADTVLGAHYFSTTAQCMNNFMVAQRFEDEPLL
DATIDYVLTLRMRPTPVKLRLLKGAESARHYVLIQR
>WP_140868936.1:21-127 phosphonate transporter [Sphingomonas oligophenolica]
LEAMAEGERDGLPFGVVGVDHQGTTQVYNRTEAAMAGLDRESVLGSGFFETVAQCMNNFMVAQRFEDEPTLDEIIPYVLT
LRMRPTRVRLRLLARAGAPLRFILIER
>WP_163110134.1:24-104 PAS domain-containing protein [Alteromonas hispanica]
FGVVKMSHDGKVTGYNENQEKHTGMSKSAVLGKHFFTQVAPCTNNFMVAQKFENERTLDAKIPYTFTLKMAPTPVTLRML
K
>WP_108941797.1:15-118 GAF domain-containing protein [Methylobacterium sp. DM1]
GPIDLPVDLDALTPEQRDEIGVGILALDAAGKVLACNRAAGSLCGLPPDAMVGRNFFRDLVPSAHVPGFYGRFLAAQRRA
VAGQAFEFVFGRIPAPLRARIGLR
>WP_069638439.1:28-125 MULTISPECIES: phosphonate transporter [Burkholderiaceae]
DNFSFGVIGFGSDYLVCRYNAVESIGSGLRAAHVIGKHVFDEVAICMNNFMIAQRFLDESELDEIVPYILTLRMKPTPVR
LRLMKSSRAETQFLLIER
>WP_208668715.1:2-118 phosphonate transporter [Pseudomonas arsenicoxydans]
NLTFEEASIQALLAAPDRLDTLDFGVIGFNDASEVVVYNTYEASSAALRQARVLGKNLFLEIAPCLNNSMVAQRFDNESE
LDVIISYVLALRMRPIPVRLRLLKESDASTRFLLVDR
>WP_075358598.1:28-125 phosphonate transporter [Caballeronia sordidicola]
DNFSFGVIGFGSDYIVSRYNAVESIGSGLRAAHVIGKHVFDEVAICMNNFMIAQRFLDESELDEIVPYVLTLRMKPTPVR
LRLMKSSRAETQFLLIER
>WP_157621162.1:954-1065 hypothetical protein [Salisaeta longa]
LDALDSTALDALPYGVIKLSDQGRIQFVNENALSLPGLKEADNQTTLTGKNFFDDLAPSTKNSLFLGRFKKGVQQKAMDA
CFPYTFISPGRAPVVLTVHLYRSSDERANWLL
>WP_037530251.1:25-122 phosphonate transporter [Sphingomonas sp. CFBP 8765]
DTLPFGVVGFEADTLVQVYNATEARMSGLDPATVMGVPFFDAVAQCMNNFMVAQRFEDEPEIDDIVPYVLTLRMRPTRVR
LRLLAAPGVARRYILIER
>WP_171015564.1:30-138 GAF domain-containing protein, partial [Methylobacterium sp. L1A1]
DLPVDLDALTTAQRDAIEAGLLALDPAGLVLACNRAAGSLCGFTPESMVGRNFFRDLMPSARVPGFYGRFLGTQRGSVGA
QTFEFVFGRLPAPLRARIGLMPGTDGRTW
>WP_214382579.1:2-117 hypothetical protein [Pseudomonas fluorescens]
NLTFEEASIQALLGAPDQLDTLNFGIIGFSDASEVVIYNTFEATSAALRQSRVLGKNLFLEIAPCLNNAMVAQRFENEPE
LDVIISYVLALRMRPVPVRLRLLKKIDNNTRFLLVE
>WP_183436069.1:15-126 GAF domain-containing protein [Methylobacterium sp. R2-1]
GPIDFPVDLDALTPEQRDAFGAGILALDATGKVLACNRAAGTLCGLPPDAMIGRNFFRDLLPSAHVPGFYGRFLASQRRN
LTGQAFEFVFGRIPAPLRARIGLQSGANGCTW
>WP_150041730.1:20-107 hypothetical protein [Rhodovastum atsumiense]
LQEADGDKADRLPFGIIAMDHDGYVELYNAYEAKASGFTRERAIGRNFFRTFGRCTNNPLVAGRLLGNADIDDTIHHTFT
FRMKVVPV
>WP_166060626.1:15-118 GAF domain-containing protein [Methylobacterium sp. NI91]
GPIDLPVDLDALTPEQRDEIGVGILALDAAGRVLACNRAAGSLCGLPPDAMAGRNFFRDLVPSAHVPGFYGRFLAAQRRA
VAAQAFEFVFGRIPAPLRARIGLR
>WP_166273465.1:15-118 GAF domain-containing protein [Methylobacterium sp. CLZ]
GPIDLPVDLDALTPEQRDEIGVGILALDAAGRVLACNRAAGSLCGLPPDAMAGRNFFRDLVPSAHVPGFYGRFLAAQRRA
VAAQAFEFVFGRIPAPLRARIGLR
>WP_031394610.1:25-122 MULTISPECIES: phosphonate transporter [unclassified Sphingomonas]
DTLPFGVVGFEADTLVQVYNATEARMSGLDPATVMGVPFFDAVAQCMNNFMVAQRFEDEPEIDDIVPYVLTLRMRPTRVR
LRLLAAPGIARRYILIER
>WP_109631411.1:2-118 phosphonate transporter [Pseudomonas sp. 31-12]
NLTFEETSIQALLAAPDRLDTLDFGIIGFNDASEVVVYNTYEASSAALRQTRVLGKNLFLEIAPCLNNSMVAQRFDSESE
LDVIIPYVLALRMRPIPVRLRLLKDSNTSTRFLLVDR
>WP_107930518.1:25-122 phosphonate transporter [Sphingomonas aerolata]
DTLPFGVVGFNADTLVQVYNATEARMSGLDPATVMGVPFFDAVAQCMNNFMVAQRFEDEPEIDDIVPYVLTLRMRPTRVR
LRLLAAPGIARRYILIER
>WP_198025078.1:79-186 hypothetical protein [Salinisphaera hydrothermalis]
DLENMAPEDRDALEFGVIGLRPDTRADVYNATEANMAGVDPAQVLGAPFFSTIGQCMNNFMVAQRFEDEPDLDDIVPFVL
TLRMRPTRVRLRLLQARDTERRYILVER
>WP_123402793.1:19-117 phosphonate transporter [Pseudomonas frederiksbergensis]
KLDTLNYGIIGFNDASEVVIYNTLEASRAGLRQARVLGKNLFLEIAPCMNNAMVAQRFENEPELDVIISYVLALRMRPIP
VRLRLLKKTNNNTRFLLVE
>WP_179632868.1:26-128 phosphonate transporter [Sphaerotilus montanus]
LDALGFGVIGFDVDTIVRDYNAVESRMAGLSRDKVIGLPLFTAVAICMNNFMVAHRFEEAAENGLPLDATIDYVLTLRMR
PQRVQLRLLARPGEARRFVLIQR
>WP_179950655.1:15-122 phosphonate transporter [Salinisphaera sp. LB1]
DLENMAPEDRDTLDFGVIGLRPDTCADVYNATEARMSGVDPAHVLGVPFFSTIGQCMNNFLVAQRFEDEADLDEIVPFVL
TLRMRPTRVRLRLLQAHDVVRRYILVER
>WP_192282267.1:32-123 GAF domain-containing protein [Methylorubrum zatmanii]
NELGVGLLALDGTGLVLDCNRVAETLCGLPSEAMVGRNFFSELVPSANVPSFYGRFLASVRGGLSDHSFEFVFGRIPAPL
RARIGLRAAAAG
>WP_183937015.1:25-122 MULTISPECIES: phosphonate transporter [unclassified Sphingomonas]
DTLPFGVVGFEADTLVQVYNATEARMSGLDPATVMGVPFFDAVAQCMNNFMVAQRFEDEPEIDDIVPYVLTLRMRPTRVR
LRLLATPGIARRYILIER
>WP_056238683.1:37-128 GAF domain-containing protein [Methylobacterium sp. Leaf456]
GLLALDSSGTVLACNRAAAALCGFAPEAMIGRNYFRDLVPSARVPGFYGRFLATRRSSLGAQSFEFVFGRLPAPLRARIE
LRPGADGRTWLV
>WP_031441021.1:25-122 MULTISPECIES: phosphonate transporter [Sphingomonas]
DTLPFGVVGFNADTLVQVYNATEARMSGLDPATVMGVPFFDAVAQCMNNFMVAQRFEDEPEIDDIVPYVLTLRMRPTRVR
LRLLATPGIARRYILIER
>WP_163644527.1:12-118 phosphonate transporter [Methylobacterium sp. BTF04]
LVAFDADQFDALPFGAVGFTSDDIVELYNATESRLAGLPRDSVVGAPYFAVTAQCMNNFMVAQRFADEPELDVIIDYVLT
LRMRPTRVRLRLLKKSDVSLRFLLIER
>WP_200343541.1:2-56 hypothetical protein [Rhodovibrio sodomensis]
DNPFFRGRFEDGIAEGNLAMDFEFESDLDPRAEHIRVRMLNAGEPNAYWIFIKRL
>WP_205880371.1:2-93 hypothetical protein [Lichenicoccus roseus]
IGFDRDGMIETYNAMESKLGGLSQERVIGRHLFQAIAPCMNNFMIAQRFEDEPDLDERIEYVLTFRMRPQPVILRLLQQR
YRARRYIAILRR
>WP_022836919.1:333-451 hypothetical protein [Salisaeta longa]
DTLDRLERMSAEALAELPVGLLCVQDDGIIRFANDAALALPVLPAHATRTSINGRNFFDLVPSTDNNLFRGRFRKGVAGK
AMDIRFPYTFITPTQGPVVINVHLHRKPAYSVNWILMAR
>WP_091970125.1:18-123 GAF domain-containing protein [Methylobacterium gossipiicola]
EAEIARLPHGVVRVDALGTVRAANPAAAALLGQPSAMLVGRDFFRDLVPGANVPRGRGRFLAGLRGGRLDAGGRFALDRA
EGPVRFDLRMRTDAPAREAWITLDSV
>WP_216851213.1:8-54 hypothetical protein, partial [Acidisphaera sp. L21]
SASANLLGRIGRNFFNEVAPCCNRPGFRGVFDAGVKGGDLKVALQIT
>WP_053227897.1:217-305 PAS domain S-box protein [Solirubrobacter soli]
GIVARDGDGRVVECNRAYAAMLGYQPDELIGSDYAELSDPAEFEAHRRRYRESFAAGDQDLEFEHTYVRRDGSMLHARVT
ASLVRDIEG
>WP_191041584.1:27-103 PAS domain S-box protein [Spirosoma validum]
VSDTLTTFDVRQTVDQLNLVGLTIERDGTLKYVNPYTYRVTAWQPADIIGKNFFNTLVPPADLTRLKLEFEEAIVKG
>WP_092220737.1:216-273 PAS domain-containing protein [Desulforhopalus singaporensis]
NRLTTINKQIIDNIASGIFSVDGDGVITSANNAIEKITGLNPSTLPGKNIYQVIPGID
>WP_083732974.1:40-103 PAS domain S-box protein [Spirosoma montaniterrae]
LDQLNLVGVTLDRDGTLTYVNPYTYRVTAWQPDDILGRNFFDVFIPAADRARLELDFEEALAKG
>WP_008899380.1
kmddKALDKLAFGAIQLDGNGKIIHYNAAEGTITGRDPKTVIGKNFFTDVAPCTQSkEFQ
GRFKEGVQKGDLNTMFEYVFDYQMKPTKVKVHMKKAMTGDSfwifvkr
>WP_045701614.1
dDLPDGLVVADALGRVVGFNRAAARLTGVRPAAALGQLLEDVLPLEDldghrwwq
>YP_446329.1
rhvdedeLNAAPFGIIQIDDAGVVQFYNRYESNLSGIDPADAVGANFFTELAPCSNNpLF
FGRFKDGVREGGLDEYFTYTFTYQMRPTLVDVRlyrdeaennwili
>WP_043510308.1
mddkkLDSLAFGAIQLDASGKIMQYNAAEGSITGRDPKSVIGKNFFTDVAPCTQSkEFQG
RFKEGVKNDDLNTMFEYIFDYQMKPTKVKVHMKKALTGDSYWIFvkr
>WP_006975897.1
aQLRALLESLADGVLVCDASGLAIQWNAAAEGMFvGRPKVDATLQELFGATLGTQLSELA
FQAILQNRPQRHGDAEVDGGGAEALILDVVVSPTQAGTADKRAVFVLRDV
>WP_015258317.1
dlLSLLFDQAPMGYMALSEDGRVLEINDAAVTLFGAPREQLLGQSLAEHVAPWHQERLHS
YLRDVCAAAGDGEWLRHVLDLrpegpdalprrvrlysrpypsaahgwcltv
>WP_099791022.1
tldsEQLDALDFGVIGFDNDTVVRLYNTYEAKAAGLAPARVLGQPLFTVVAPCMNNFMVA
QRFDDAFDAEEALDVTIDYVLTLRMRPVKVALRLIASPGSATRYVLvn
>WP_075831080.1
ilALIEALPSAAVVTDGRGSVRQVNERWLTLTGLSRAASIGRNWLDVQAPENSTAAAQVW
AQAQQDGQPFEATYTMQAvpgrvavqwrhaplreggsvqgtvtgwlctgvpt
>WP_042087567.1
klkegEIDKLAFGAIQLDKNGTVIQYNAAEGEITGRDPSAVLGKNFFKDVAPCTATpEFE
GKFKKGVAAGDLNVMFEYIFDYQMQPTKVKVHMKKALMGDSYwvfvkr
>WP_126629666.1
etLSQLLDTLSDAFIIIDDSGTIIYTNTSACMMVGTTPESLIGTSFWYSASHLMSPTLYQ
AVYAMKQSQKPTEVEYIVPVTQTRLHVQlspiaeg
>WP_037450551.1
dIDGLAFGAIQLDGKGVILQYNSAEGAITGRHPKDVIGKNFFTEVAPCTNKpEFKGEFDR
GVKAGNLNTMFEYTFDYNMKPTKVKVHMKRALvgdtywvfvkr
>WP_005670224.1
tpeQLDALDFGVIGFGADTNVTLYNAFESQAAGLSPQRVLGQPLFTNVAPCMNNFMVAQR
FEDAQEDNSVLDATIDYVLTLRMRPVKVALRLLSNPGGSRRYVLVqrqpr
>WP_036230844.1
mspkQIDDLAFGAIQLDGQGKILRYNEAEAQITGRTASAVIGSNFFRDVAPCTNTaKFKG
VFDAGVRTGTLNTMFEYVFDYKMNPTKVKIHMKKAISDGTYWIFvkr
>WP_014731726.1
lsDAVLDTVGVFVAVLDSEGVIVFTNETFEEILSLKSEDIIGKNCSEVFASPDLANWIEN
TASKTLDREIENFYEADLETSSTTLHIRWALSNLTSWRGEHDYFVLTGVDI
>WP_046552563.1
meqLDKVAFGAIQLDAQGKVLMYNAAEGDITGRDPKAVIGKNFFREVAPCTNSkEFKGRF
DDGIKNGNLNTMFEYTFDYEMKPTKVKVHMKKATVGDSywvfvkr
>WP_176459005.1 photoactive yellow protein [Halomonas boliviensis]
METVRFGGDDIENSLAKMDDKKLDELAFGAIQLDANGKIIQYNAAEGGITGRDPKSVIGKNFFTEVAPCT
QSKEFQGRFKEGVSSGELNTMFEYVFDYQMTPTKVKVHMKKAISGDTYWIFVKRL
>WP_174787773.1 photoactive yellow protein [Halovibrio variabilis]
METVRFGGDDIENSLAKMDDKKLDELAFGAIQLDANGKIVQYNAAEGGITGRDPKSVIGKNFFTDVAPCT
QSKEFQGRFKDGVKSGDLNTMFEYVFDYQMTPTKVKVHMKKALSGDAYWIFVKRL
>WP_044414360.1:11-117 hypothetical protein [Rhodopseudomonas palustris]
RVETLSLGEINALPFGVIKLDSAGIVAVYNTTEAVESGYGSRPALGLDFFDAVAPCMNSDDFKGRIQDARRRGGVDLEIG
WVGDFDDRNSPIQVRVQSASDGGIWIF
>WP_138326360.1:17-123 phosphonate transporter [Lichenicoccus roseus]
ERLETLSSEETDMLPYGVVALDQEGLVVAYNRTEARLAGLPAASVIGSHFFLSIAQCMNNFMVAQRFEDEKELDTVINYM
LTFRMRPTPVRLRLLQGAAASRRWILV
>WP_137176022.1:16-125 phosphonate transporter [Massilia sp. HP4]
RLDRCTPEQLDALAFGVIGFGADTNVTLYNAFESQAAGLSPQRVLGQPLFTNVAPCMNNFMVAQRFEDAHEEQSVLDATI
DYVLTLRMRPVKVALRLLANPGSGTRYVLV
>WP_110352415.1:26-129 GAF domain-containing protein [Methylobacterium sp. B4]
LTPKQRDELEAGVLALDSAGIVLACNQAAETLCGMSREAMLGRSFFRELVPSAHVPGFYGRFLAGVRRGRGDQSFEFVFG
RIPAPLRARIGLKAGSDGRIWLTI
>WP_141829253.1:16-126 phosphonate transporter [Herbaspirillum sp. SJZ107]
EQLAQLNADQLDELDFGVIGFDAETNVCRYNRTESEAAGLTGPRVLGQPLFTNVAPCLNNFMVGQRFDDAEDGNTALDDT
IDYVLTLRMRPIKVKLRLLAEPGSAVRYVLV
>WP_147934510.1:16-125 phosphonate transporter [Massilia sp. GEM5]
RLDQCTPEQFDALEFGVIGFGADTSVTVYNAFESQAAGLSPQRVLGQPLFTNVAPCMNNFMVAQRFEDAQEDNSVLDDTI
DYVLTLRMRPVKVALRLLSNPGGSHRYVLV
>WP_123071439.1:16-125 phosphonate transporter [Massilia aurea]
RLDQCTPEQFDALEFGVIGFGADTSVTVYNAFESQAAGLSPQRVLGQPLFTNVAPCMNNFMVAQRFEDAQEDNSVLDDTI
DYVLTLRMRPVKVALRLLSNPGGSHRYVLV
>WP_171088215.1:16-125 phosphonate transporter [Massilia aromaticivorans]
QLDNCTPEQLDQLDFGVIGFDAETNVRLYNAFESQAAGLSPERVLGQPLFTNVAPCMNNFMVAQRFDDANDEGSVLDDTI
DYVLTLRMRPVKVALRLLASPGSANRYVLV
>WP_105510603.1:1-117 phosphonate transporter [Paraburkholderia sp. BL21I4N1]
MTLEFDNVSLATLNTANRETLDAFPFGVIGFAADGLVTVYNAFESAGAGLRAANVLGRHLFDEVAPCMNNFMVAQRFEDE
PTLDATFPYVLTLRMRPTPVRLRLLRGPDIATRFVLI
>WP_208277621.1:16-125 phosphonate transporter [Massilia oculi]
RLDQCTPEQLDALEFGVIGFGADNNVTLYNAFESRAAGLSPQRVLGQPLFTTVAPCMNNFMVAQRFEDANEENSVLDDTI
DYVLTLRMRPVKVALRLLSTPGGAARYVLV
>WP_111935122.1:1-117 phosphonate transporter [Paraburkholderia bryophila]
MTLQFDNVPLADLNAATRETLDALPFGVIGFAADGRVTVYNAFESAGAGLRAANVLGRHLFDEVAPCMNNFMVAQRFEDE
ATLDATLPYVLTLRMRPTPVRLRLLRGPDSATRFVLV
>WP_133222395.1:13-125 PAS domain-containing protein [Paracraurococcus ruber]
SLAAEIERLPLAEIHRLPFGAIRLDAEGRITFYSDTERRQSGYRKAAVGHLLFADVAPCLDNDEFRGRIDAARSAGTLDL
AFGHIAAMPSGALDVELHVRALSTADGGCWIFL
>WP_109343719.1:16-125 phosphonate transporter [Massilia oculi]
RLDQCTPEQLDALEFGVIGFGADNNVTLYNAFESRAAGLSPQRVLGQPLFTTVAPCMNNFMVAQRFEDAKEENIVLDDTI
DYVLTLRMRPVKVALRLLSTPGGAARYVLV
>WP_145872944.1:13-123 phosphonate transporter [Massilia flava]
QRLAALSDEQIDDAPFGIIGFDETTAVRRYNRFEAQAAGLSPVSVLGQPFFTSVAPCMNNFMVAQRFEDALADGSGLDDT
IPYVLTLRMRPTKVKLRLLALPGTALRYVLV
>WP_137732930.1:18-126 phosphonate transporter [Aquabacterium pictum]
LQQLSDADIDTLEFGVIGIDASGVVRRYNAFESRLAGLSSQRVLGHPLFTVVAPCMNNFMVAQRFVDAATAALPLDVTID
YVLTLRMRPVKVKLRLLATPGEGMRYVLV
>WP_036238984.1:15-124 phosphonate transporter [Massilia sp. JS1662]
RLVQLAEDELDRLDFGVIGFDDDTNVCRYNRTESEAAGLTAPRVLGQPLFTNVAPCLNNFMVAQRFEDAQDDGTALDDTI
DYVLTLRMRPVKVALRLLAAPDTPVRYVLV
>WP_211528136.1:16-125 phosphonate transporter [Massilia sp. ZL223]
RLDQCSDDELDLLGFGVIGFDAETSVHRYNAFESQAAGLSPERVLGQPLFTNVAPCLNNFMVAQRFEDALEDGTELDATI
DYVLTLRMRPVKVALRLLAGPGRANRYVLV
>WP_092761958.1:5-113 phosphonate transporter [Albidiferax sp. OV413]
LAACIPAELDALEFGVIGFDADTVVRIYSQTESQLSGLAPERVLGKRMFTVVAPCMNNFMVAQRFEDAEAQAEALDSTID
YVLTLRMRPIKVLLRLLAQPGQAMRYVLV
>WP_071363917.1:16-125 phosphonate transporter [Massilia timonae]
RLDQCTPEQLDALDFGVIGFGGDTNVTLYNAFESQAAGLSPQRVLGQPLFTNVAPCMNNFMVAQRFEDAQEDNSVLDDTI
DYVLTLRMRPVKVALRLLSTPGASRRYVLV
>WP_144111677.1:19-117 phosphonate transporter [Paraburkholderia sp. BCC1886]
ETLDALPFGVIGFGADGSVIVYNAFESAGAGLRAANVVGRHVFAEVAPCMNNFMVAQRFENEPELDATLPYVLTLRMRPT
AVRLRLLGSPDYPTRFVLI
>WP_056345463.1:15-125 hypothetical protein [Massilia sp. Leaf139]
ETLDASSQEQLDTLDYGVIGFDAESVVQRYNAFESQAAGLSPQRVLGEPLFTNVAPCLNNFLVAQRFEDAFDEGSELDDT
IDYVLTLRMRPVKVKLRLLASAGSAIRYVLV
>WP_049769971.1:16-114 phosphonate transporter [Methylotenera versatilis]
QTLDKLTNDQLNSLDFGVIGFDNEGMVKVYNAYESKVAGLSLESVIDSDLFNSVAPCMNNFMVAQKFEDAVDTSSELDEI
MDYVLTLKMKPTRVKLRLL
>WP_158292048.1:26-110 hypothetical protein [Paracraurococcus ruber]
[truncated: 345 more rows]
