# Supplementary material for: Photoactive Yellow Protein Represents a Distinct, Evolutionarily Novel Family of PAS Domains
Source: J Bacteriol. 2022 Oct 5;204(11):e00300-22. doi: 10.1128/jb.00300-22 (PMC9664959; doi:10.1128/jb.00300-22)
Supplement: Supplemental file 3 — Data Set S3. Download jb.00300-22-s0004.xlsx, XLSX file, 0.1 MB [file jb.00300-22-s0004.xlsx]

## Sheet: PYP homologs
Dataset S3. The PYP protein family.
Organism	Assembly	Clade	GTDB Taxonomy					PYP homolog	INSDC accession	TYR42	GLU46	CYS69	Isolation sources	Length (aa)	RefSeq annotation	Protein (CDvist; Trend)	Pfam (HMMER)	TIGRFAM	Gene neighborhood
Acanthopleuribacter pedis	GCF_017377855.1	A	No data available in table					WP_207861641.1	MBO1321668.1	Y	E	C		129	photoactive yellow protein	PAS	PAS	photo_yellow
Aggregicoccus sp009659535	GCF_009659535.1	A	g__Aggregicoccus	f__Myxococcaceae	o__Myxococcales	c__Myxococcia	p__Myxococcota	WP_153865046.1	MBF5041671.1,MRI87453.1	Y	E	C	Lichen thalli (Cladonia sp.)	365	MULTISPECIES PAS domain-containing protein	PAS:V4R	PAS	photo_yellow (< cutoff)
Aggregicoccus sp009659535	GCF_009659535.1	A	g__Aggregicoccus	f__Myxococcaceae	o__Myxococcales	c__Myxococcia	p__Myxococcota	WP_153864751.1	MBF5041488.1,MRI87272.1	F	E	C	biofilm on stones in a lake	140	MULTISPECIES PAS domain-containing protein	PAS	PAS	photo_yellow (< cutoff)
Aliidiomarina minuta	GCF_003987145.1	A	g__Aliidiomarina	f__Alteromonadaceae	o__Enterobacterales	c__Gammaproteobacteria	p__Proteobacteria	WP_126803739.1	RUO26926.1	Y	E	C		127	photoactive yellow protein	PAS	PAS	photo_yellow	GGDEF domain-containing protein	DUF1328 domain-containing protein	DUF442	DUF962 domain-containing protein	AMP-binding protein	photoactive yellow protein	bifunctional 2',3'-cyclic-nucleotide 2'-phosphodiesterase/3'-nucleotidase	M3 family metallopeptidase	ACT domain-containing protein	serine hydrolase	hydrolase
Aliidiomarina soli	GCF_003986975.1	A	g__Aliidiomarina	f__Alteromonadaceae	o__Enterobacterales	c__Gammaproteobacteria	p__Proteobacteria	WP_126790130.1	RUO28124.1,RUO31117.1	Y	E	C		127	MULTISPECIES photoactive yellow protein	PAS	PAS	photo_yellow	catalase family peroxidase	two pore domain potassium channel family protein	peroxiredoxin	class I SAM-dependent methyltransferase	D-2-hydroxyacid dehydrogenase	photoactive yellow protein	AMP-binding protein	aromatic amino acid lyase	DUF924 domain-containing protein	None	DUF4382 domain-containing protein
Aliidiomarina sp003290085	GCF_003290085.1	A	g__Aliidiomarina	f__Alteromonadaceae	o__Enterobacterales	c__Gammaproteobacteria	p__Proteobacteria	WP_111915483.1	RTE86606.1,TCZ90839.1	Y	E	C		127	MULTISPECIES photoactive yellow protein	PAS	PAS	photo_yellow	amidohydrolase	AraC family transcriptional regulator	short-chain dehydrogenase	aromatic amino acid lyase	4-coumarate--CoA ligase	photoactive yellow protein	TIGR03643 family protein	DNA-binding response regulator	sensor histidine kinase	ABC transporter ATP-binding protein	ABC transporter permease
Aliidiomarina sp003316875	GCF_003316875.1	A	g__Aliidiomarina	f__Alteromonadaceae	o__Enterobacterales	c__Gammaproteobacteria	p__Proteobacteria	WP_113907645.1	Not found	Y	E	C		127	photoactive yellow protein	PAS	PAS	photo_yellow	DoxX family protein	dioxygenase	DUF4236 domain-containing protein	aromatic amino acid lyase	4-coumarate--CoA ligase	photoactive yellow protein	tellurite resistance TerB family protein	thioesterase family protein	LLM class flavin-dependent oxidoreductase	phospholipase	ATP-binding protein
Alkalimonas amylolytica	GCF_900107845.1	A	g__Alkalimonas	f__Alteromonadaceae	o__Enterobacterales	c__Gammaproteobacteria	p__Proteobacteria	WP_091338811.1	SEA04523.1	Y	E	C		129	photoactive yellow protein	PAS	PAS	photo_yellow	BrnT family toxin	None	Peptidase_S51	50S ribosomal protein L31	primosomal protein N'	photoactive yellow protein	acyl-CoA synthetase	aromatic amino acid lyase	sporulation protein	ATP-dependent protease subunit HslV	HslU--HslV peptidase ATPase subunit
Allochromatium humboldtianum	GCF_013385175.1	A	g__Allochromatium	f__Chromatiaceae	o__Chromatiales	c__Gammaproteobacteria	p__Proteobacteria	WP_176976997.1	NVZ10257.1	Y	Q	C		1126	EAL domain-containing protein	PAS:PAS_2:GAF:PHY:GGDEF:EAL	PAS	photo_yellow (< cutoff)	exodeoxyribonuclease V subunit beta	exodeoxyribonuclease V subunit alpha	cytochrome b/b6 domain-containing protein	NAD-binding protein	shikimate dehydrogenase	EAL domain-containing protein	AMP-binding protein	porphobilinogen synthase	DEAD/DEAH box helicase	RNA-binding protein	hydroxylamine reductase
Allochromatium vinosum	GCF_016584135.1	A	No data available in table					WP_200157436.1	MBK1654406.1	Y	Q	C		1132	EAL domain-containing protein	PAS:PAS_2:GAF:PHY:GGDEF:EAL	PAS	photo_yellow (< cutoff)
Allochromatium warmingii	GCF_900107145.1	A	g__Allochromatium	f__Chromatiaceae	o__Chromatiales	c__Gammaproteobacteria	p__Proteobacteria	WP_091332420.1	SDX59516.1	Y	Q	C	shallow water, soft marine	318	PAS domain-containing protein	PAS:PAS_2	PAS	photo_yellow (< cutoff)	4Fe-4S dicluster domain-containing protein	4Fe-4S dicluster domain-containing protein	thiosulfate reductase	porphobilinogen synthase	4-coumarate--CoA ligase	PAS:PAS_2	EAL domain-containing protein	tRNA (N(6)-L-threonylcarbamoyladenosine(37)-C(2))- methylthiotransferase MtaB	ketosteroid isomerase	HSP20	UDP-N-acetylmuramoyl-L-alanyl-D-glutamate--2, 6-diaminopimelate ligase
Aquincola tertiaricarbonis	GCF_000969605.1	A	g__Aquincola	f__Burkholderiaceae	o__Burkholderiales	c__Gammaproteobacteria	p__Proteobacteria	WP_198156981.1	Not found	Y	E	C		137	photoactive yellow protein	PAS	PAS	photo_yellow
Aquisalimonas asiatica	GCF_900110585.1	A	g__Aquisalimonas	f__Aquisalimonadaceae	o__Nitrococcales	c__Gammaproteobacteria	p__Proteobacteria	WP_091645121.1	SEP04217.1	Y	E	C		127	photoactive yellow protein	PAS	PAS	photo_yellow	DUF1949 domain-containing protein	None	VOC family protein	exlusion protein FxsA	None	photoactive yellow protein	AMP-binding:AMP-binding_C	phasin family protein	None	alpha/beta hydrolase	VIT1
Arsukibacterium sp000987765	GCF_000987765.1	A	g__Arsukibacterium	f__Alteromonadaceae	o__Enterobacterales	c__Gammaproteobacteria	p__Proteobacteria	WP_200897883.1	KKO50221.1	Y	E	C	salt lake mud	127	photoactive yellow protein	PAS	PAS	photo_yellow
Azohydromonas sp009760915	GCF_009760915.1	A	g__Azohydromonas	f__Burkholderiaceae	o__Burkholderiales	c__Gammaproteobacteria	p__Proteobacteria	WP_157267410.1	PWC59419.1,PWC60287.1,PWC86385.1,QCG96481.1,PWC80000.1	Y	E	C		134	PAS domain-containing protein	PAS_4	PAS_4	photo_yellow (< cutoff)
Azospirillum sp. SYSU D00513	GCF_017356015.1	A	No data available in table					WP_207461633.1	Not found	Y	E	C	sediment	127	photoactive yellow protein	PAS	PAS	photo_yellow
Azospirillum sp. YIM B02556	GCF_016595245.1	A	No data available in table					WP_200191110.1	Not found	Y	E	C	octocoral _Antillogorgia	127	photoactive yellow protein	PAS	PAS	photo_yellow
Azospirillum sp003116035	GCF_003116035.1	A	g__Azospirillum	f__Azospirillaceae	o__Azospirillales	c__Alphaproteobacteria	p__Proteobacteria	WP_109453161.1	Not found	Y	E	C		127	photoactive yellow protein	PAS	PAS	photo_yellow	cobalamin biosynthesis bifunctional protein CbiET	cobalt-precorrin-6A reductase	arsenical-resistance protein	ArsR family transcriptional regulator	transcriptional regulator	photoactive yellow protein	4-coumarate--CoA ligase	LysR family transcriptional regulator	alcohol dehydrogenase	GNAT family N-acetyltransferase	GSDH
Azospirillum sp003116065	GCF_004923315.1	A	g__Azospirillum	f__Azospirillaceae	o__Azospirillales	c__Alphaproteobacteria	p__Proteobacteria	WP_109154258.1	Not found	Y	E	C		127	MULTISPECIES photoactive yellow protein	PAS	PAS	photo_yellow	GSDH	GNAT family N-acetyltransferase	alcohol dehydrogenase	LysR family transcriptional regulator	4-coumarate--CoA ligase	photoactive yellow protein	transcriptional regulator	ArsR family transcriptional regulator	arsenical-resistance protein	EmrB/QacA family drug resistance transporter	secretion protein HylD
Belnapia moabensis	GCF_000745835.1	A	g__Belnapia	f__Acetobacteraceae	o__Acetobacterales	c__Alphaproteobacteria	p__Proteobacteria	WP_043336938.1	Not found	Y	E	C		127	photoactive yellow protein	PAS	PAS	photo_yellow	murein biosynthesis integral membrane protein MurJ	None	None	None	AMP-binding:AMP-binding_C	photoactive yellow protein	chloride channel protein	None	[protein-PII] uridylyltransferase	DNA mismatch repair protein MutS	NADP-dependent malic enzyme
Belnapia sp. T18	GCF_016773205.1	A	No data available in table					WP_043366569.1	MBL6078578.1	Y	E	C	water cooling system	126	MULTISPECIES photoactive yellow protein	PAS	PAS	photo_yellow	glycosyltransferase family 9 protein	glycosyl transferase	Ldh_2	MCPsignal:PilZ	4-coumarate--CoA ligase	photoactive yellow protein	amidase	N-acetyltransferase	None	fumarylacetoacetate hydrolase	alpha/beta hydrolase
Belnapia sp000802185	GCF_000802185.1	A	g__Belnapia	f__Acetobacteraceae	o__Acetobacterales	c__Alphaproteobacteria	p__Proteobacteria	WP_052215130.1	Not found	Y	E	C		907	GAF domain-containing protein	PAS:PAS_2:GAF:PHY:HisKA_2:HATPase_c_2	PAS	photo_yellow (< cutoff)	DUF4142 domain-containing protein	None	None	transposase	IS701 family transposase	histidine kinase	IS5/IS1182 family transposase	IS5/IS1182 family transposase	PAS_3:MCPsignal	None	None
Caballeronia sp001557535	GCF_002141475.1	A	g__Caballeronia	f__Burkholderiaceae	o__Burkholderiales	c__Gammaproteobacteria	p__Proteobacteria	WP_062003808.1	AMM18478.1	Y	E	C		130	MULTISPECIES photoactive yellow protein	PAS	PAS	photo_yellow	cyanate hydratase	Tn3 family transposase	recombinase family protein	chromate transporter	PadR family transcriptional regulator	photoactive yellow protein	AMP-binding:AMP-binding_C	EAL domain-containing protein	sensor domain-containing diguanylate cyclase	phosphonate transporter	aromatic amino acid lyase
Caballeronia sp011493005	GCF_011493005.1	A	g__Caballeronia	f__Burkholderiaceae	o__Burkholderiales	c__Gammaproteobacteria	p__Proteobacteria	WP_206366207.1	Not found	Y	E	C	cyanobacterial mat from hot	127	MULTISPECIES photoactive yellow protein	PAS	PAS	photo_yellow
Caballeronia sp011493005	GCF_011039955.1	A	g__Caballeronia	f__Burkholderiaceae	o__Burkholderiales	c__Gammaproteobacteria	p__Proteobacteria	WP_206366176.1	QIE29681.1	Y	E	C		130	photoactive yellow protein	PAS	PAS	photo_yellow
Cereibacter_A johrii	GCF_003290005.1	A	g__Cereibacter_A	f__Rhodobacteraceae	o__Rhodobacterales	c__Alphaproteobacteria	p__Proteobacteria	WP_069332268.1	ODM42760.1,PTM78088.1,QCP87714.1,RAZ85239.1,RDS95306.1	Y	E	C		126	MULTISPECIES photoactive yellow protein	PAS	PAS	photo_yellow	twin-arginine translocation pathway signal protein	cytochrome B	4-coumarate--CoA ligase	None	None	photoactive yellow protein	None	response regulator	PAS_4:PAS_3:HisKA_2:HATPase_c_2	ammonia monooxygenase	short-chain dehydrogenase
Cereibacter_A sphaeroides	GCF_003547155.1	A	g__Cereibacter_A	f__Rhodobacteraceae	o__Rhodobacterales	c__Alphaproteobacteria	p__Proteobacteria	WP_009564877.1	ACM02996.1,EKX56858.1,RHZ92856.1	Y	E	C		126	MULTISPECIES photoactive yellow protein	PAS	PAS	photo_yellow	CDP-alcohol phosphatidyltransferase	cytochrome b	4-coumarate--CoA ligase	None	None	photoactive yellow protein	None	DoxX family protein	None	glutathione S-transferase family protein	4,5-DOPA dioxygenase extradiol
Cereibacter_A sphaeroides	GCF_009795945.1	A	g__Cereibacter_A	f__Rhodobacteraceae	o__Rhodobacterales	c__Alphaproteobacteria	p__Proteobacteria	WP_011842555.1	AZB57710.1,AZB65360.1,AZB70056.1,CAA05377.1,CAA67394.1,GEM94207.1,MWP38439.1,RHZ90496.1,SNT19919.1	Y	E	C		126	photoactive yellow protein	PAS	PAS	photo_yellow	CDP-alcohol phosphatidyltransferase	cytochrome b	4-coumarate--CoA ligase	None	None	photoactive yellow protein	None	None	None	DUF305 domain-containing protein	DUF4082 domain-containing protein
Chondromyces crocatus	GCF_001189295.1	A	g__Chondromyces	f__Polyangiaceae	o__Polyangiales	c__Polyangia	p__Myxococcota	WP_156338297.1	AKT37287.1	Y	E	C		143	PAS domain-containing protein	PAS	PAS	photo_yellow (< cutoff)
Chromatium okenii	GCF_016583745.1	A	No data available in table					WP_200154493.1	MBK1642105.1	Y	Q	C		1131	EAL domain-containing protein	PAS:PAS_2:GAF:PHY:GGDEF:EAL	PAS	photo_yellow (< cutoff)
Chromatium weissei	GCF_016583765.1	A	No data available in table					WP_200207337.1	MBK1694590.1	Y	H	C		1131	EAL domain-containing protein	PAS:PAS_2:GAF:PHY:GGDEF:EAL	PAS	photo_yellow (< cutoff)
Corallococcus aberystwythensis	GCF_003612165.1	A	g__Corallococcus	f__Myxococcaceae	o__Myxococcales	c__Myxococcia	p__Myxococcota	WP_120560163.1	RKH54886.1	F	E	C		149	PAS domain-containing protein	PAS	PAS	photo_yellow (< cutoff)	None	None	None	None	None	PAS domain-containing protein	glutathione S-transferase family protein	None	site-specific tyrosine recombinase XerD	None	None
Corallococcus coralloides	GCF_000255295.1	A	g__Corallococcus	f__Myxococcaceae	o__Myxococcales	c__Myxococcia	p__Myxococcota	WP_014396933.1	AFE05644.1	F	E	C		149	PAS domain-containing protein	PAS	PAS	photo_yellow (< cutoff)	None	site-specific tyrosine recombinase XerD	None	None	glutathione S-transferase family protein	PAS	None	None	DUF2019 domain-containing protein	None	None
Corallococcus coralloides	GCF_003611605.1	A	g__Corallococcus	f__Myxococcaceae	o__Myxococcales	c__Myxococcia	p__Myxococcota	WP_120563179.1	RKG59916.1	F	E	C		149	PAS domain-containing protein	PAS	PAS	photo_yellow (< cutoff)
Corallococcus coralloides	GCF_003611625.1	A	g__Corallococcus	f__Myxococcaceae	o__Myxococcales	c__Myxococcia	p__Myxococcota	WP_120590473.1	RKG65094.1,NOK11426.1	F	E	C		149	PAS domain-containing protein	PAS	PAS	photo_yellow (< cutoff)
Corallococcus coralloides	GCF_004104415.1	A	g__Corallococcus	f__Myxococcaceae	o__Myxococcales	c__Myxococcia	p__Myxococcota	WP_128797264.1	Not found	F	E	C		149	PAS domain-containing protein	PAS	PAS	photo_yellow (< cutoff)
Corallococcus exercitus	GCF_013116615.1	A	g__Corallococcus	f__Myxococcaceae	o__Myxococcales	c__Myxococcia	p__Myxococcota	WP_171417012.1	Not found	F	E	C		149	PAS domain-containing protein	PAS	PAS	photo_yellow (< cutoff)
Corallococcus exercitus	GCF_013116705.1	A	g__Corallococcus	f__Myxococcaceae	o__Myxococcales	c__Myxococcia	p__Myxococcota	WP_120524181.1	Not found	F	E	C		149	PAS domain-containing protein	PAS	PAS	photo_yellow (< cutoff)	alcohol dehydrogenase catalytic domain-containing protein	SDR family oxidoreductase	None	transcriptional regulator GcvA	None	PAS domain-containing protein	glutathione S-transferase family protein	None	site-specific tyrosine recombinase XerD	None	None
Corallococcus interemptor	GCF_003668875.1	A	g__Corallococcus	f__Myxococcaceae	o__Myxococcales	c__Myxococcia	p__Myxococcota	WP_121769564.1	RKH71057.1,NOJ95881.1,RKG85948.1,NOK37808.1,RKG81553.1	F	E	C		149	PAS domain-containing protein	PAS	PAS	photo_yellow (< cutoff)	None	None	site-specific tyrosine recombinase XerD	None	glutathione S-transferase family protein	PAS domain-containing protein	None	None	None	DUF4388 domain-containing protein	tryptophan--tRNA ligase
Corallococcus macrosporus	GCF_017302985.1	A	No data available in table					WP_207057003.1	MBN8232463.1	F	E	C		149	PAS domain-containing protein	PAS	PAS	photo_yellow (< cutoff)
Corallococcus sicarius	GCF_003611735.1	A	g__Corallococcus	f__Myxococcaceae	o__Myxococcales	c__Myxococcia	p__Myxococcota	WP_120625543.1	RKH43665.1,RKH90676.1	Y	E	C		348	hypothetical protein	PAS:V4R	PAS	photo_yellow (< cutoff)	TetR family transcriptional regulator	alpha/beta fold hydrolase	aldo/keto reductase	RibD_C	DUF4397 domain-containing protein	V4R	TIGR02452 family protein	None	AraC family transcriptional regulator	aldo/keto reductase	SDR family oxidoreductase
Corallococcus sicarius	GCF_003611735.1	A	g__Corallococcus	f__Myxococcaceae	o__Myxococcales	c__Myxococcia	p__Myxococcota	WP_120627190.1	RKH40122.1	F	E	C		159	PAS domain-containing protein	PAS	PAS	photo_yellow (< cutoff)	HAMP domain-containing protein	sigma-54-dependent Fis family transcriptional regulator	BamA/TamA family outer membrane protein	None	GNAT family N-acetyltransferase	PAS domain-containing protein
Corallococcus sp. NCSPR001	GCF_017309135.1	A	No data available in table					WP_206794579.1	MBN9685267.1	F	E	C		149	PAS domain-containing protein	PAS	PAS	photo_yellow (< cutoff)
Corallococcus sp003611675	GCF_003611675.1	A	g__Corallococcus	f__Myxococcaceae	o__Myxococcales	c__Myxococcia	p__Myxococcota	WP_120609356.1	RKH13855.1	F	E	C		157	PAS domain-containing protein	PAS	PAS	photo_yellow (< cutoff)
Desertibacter sp. SYSU D00532	GCF_017355985.1	A	No data available in table					WP_207481797.1	Not found	Y	E	C	sediment	131	photoactive yellow protein	PAS	PAS	photo_yellow
Desertibacter sp. SYSU D00532	GCF_017355985.1	A	No data available in table					WP_207486024.1	Not found	Y	E	C	sediment	882	GAF domain-containing protein	PAS:PAS_2:GAF:PHY:HisKA_2:HATPase_c	PAS	photo_yellow (< cutoff)
Desulfonema limicola	GCF_017377355.1	A	No data available in table					WP_207691308.1	QTA79571.1	Y	E	C		132	photoactive yellow protein	PAS	PAS	photo_yellow
Elstera cyanobacteriorum	GCF_002251735.1	A	g__Elstera	f__Elsteraceae	o__Elsterales	c__Alphaproteobacteria	p__Proteobacteria	WP_094410592.1	GFZ89717.1,OYQ16955.1	Y	E	C	cyanobacterial aggregate in	129	photoactive yellow protein	PAS	PAS	photo_yellow	alpha/beta hydrolase	methyl-accepting chemotaxis protein	DUF938 domain-containing protein	ferredoxin family protein	AMP-binding	photoactive yellow protein	DsbA family protein	Peptidase_M48	None	None	None
Elstera litoralis	GCF_000963705.1	A	g__Elstera	f__Elsteraceae	o__Elsterales	c__Alphaproteobacteria	p__Proteobacteria	WP_045777339.1	KJV08180.1	F	E	C		85	phosphonate transporter	PAS	PAS (< cutoff)	photo_yellow
Elstera litoralis	GCF_000963705.1	A	g__Elstera	f__Elsteraceae	o__Elsterales	c__Alphaproteobacteria	p__Proteobacteria	WP_045776926.1	KJV08552.1	F	E	C	sediment from a petroleum-	85	PAS domain-containing protein	PAS	PAS	photo_yellow
ETT8 sp002794355	GCF_002794355.1	A	g__ETT8	f__Rhodobacteraceae	o__Rhodobacterales	c__Alphaproteobacteria	p__Proteobacteria	WP_100196969.1	PJF08876.1,QIK39200.1	Y	E	C	coastal sediment	126	photoactive yellow protein	PAS	PAS	photo_yellow	None	None	None	None	None	photoactive yellow protein	None	None	4-coumarate--CoA ligase	AAA family ATPase	gas vesicle protein
GCA-011290485 sp011290485	GCF_011290485.1	A	g__GCA-011290485	f__Chromatiaceae	o__Chromatiales	c__Gammaproteobacteria	p__Proteobacteria	WP_166272637.1	Not found	Y	Q	C		1121	EAL domain-containing protein	PAS:PAS_2:GAF:PHY:GGDEF:EAL	PAS	photo_yellow (< cutoff)
Gemmatimonas aurantiaca	GCF_000010305.1	A	g__Gemmatimonas	f__Gemmatimonadaceae	o__Gemmatimonadales	c__Gemmatimonadetes	p__Gemmatimonadota	WP_156799086.1	Not found	Y	E	S		218	PAS domain-containing protein	PAS_4	PAS_4	photo_yellow (< cutoff)
Gemmatimonas phototrophica	GCF_000695095.2	A	g__Gemmatimonas	f__Gemmatimonadaceae	o__Gemmatimonadales	c__Gemmatimonadetes	p__Gemmatimonadota	WP_158514893.1	Not found	Y	E	S		179	hypothetical protein	PAS_4	PAS_4 (< cutoff)	photo_yellow (< cutoff)
Gemmatimonas phototrophica	GCF_000695095.2	A	g__Gemmatimonas	f__Gemmatimonadaceae	o__Gemmatimonadales	c__Gemmatimonadetes	p__Gemmatimonadota	WP_053333716.1	Not found	Y	E	C		145	PAS domain-containing protein	PAS	PAS	photo_yellow (< cutoff)	PBP_like_2	ATPase	universal stress protein	Na_Ca_ex:Na_Ca_ex	alkaline phosphatase family protein	PAS	error-prone DNA polymerase	hybrid sensor histidine kinase/response regulator	protein kinase	None	DNA-binding response regulator
Gemmatimonas sp013004105	GCF_013004105.1	A	g__Gemmatimonas	f__Gemmatimonadaceae	o__Gemmatimonadales	c__Gemmatimonadetes	p__Gemmatimonadota	WP_206044499.1	Not found	Y	E	S		150	hypothetical protein	PAS_4	PAS_4 (< cutoff)	photo_yellow (< cutoff)
Gemmatimonas sp013004105	GCF_013004105.1	A	g__Gemmatimonas	f__Gemmatimonadaceae	o__Gemmatimonadales	c__Gemmatimonadetes	p__Gemmatimonadota	WP_171223510.1	QJR34084.1	Y	E	C	Mediterranean forest soil	141	PAS domain-containing protein	PAS	PAS	photo_yellow (< cutoff)
Geothrix fermentans	GCF_000428885.1	A	g__Geothrix	f__Holophagaceae	o__Holophagales	c__Holophagae	p__Acidobacteriota	WP_052571869.1	Not found	Y	E	C	solar saltern	150	PAS domain-containing protein	PAS	PAS	photo_yellow (< cutoff)	aminotransferase class V-fold PLP-dependent enzyme	None	None	None	NADP-dependent malic enzyme	PAS	Transglut_core2:TPR_9	None	SpoIIE	adh_short_C2	radical SAM protein
Halochromatium roseum	GCF_016653315.1	A	No data available in table					WP_201218657.1	Not found	Y	Q	C		1177	EAL domain-containing protein	PAS:PAS_2:GAF:PHY:GGDEF:EAL	PAS	photo_yellow (< cutoff)
Halochromatium salexigens	GCF_016653295.1	A	No data available in table					WP_207190951.1	Not found	Y	E	C		109	photoactive yellow protein	PAS	PAS	photo_yellow
Halomonas andesensis	GCF_003989795.1	A	g__Halomonas	f__Halomonadaceae	o__Pseudomonadales	c__Gammaproteobacteria	p__Proteobacteria	WP_126948264.1	RUR29776.1	Y	E	C		129	photoactive yellow protein	PAS	PAS	photo_yellow	bifunctional isocitrate dehydrogenase kinase/phosphatase	transposase	IS607 family transposase	aromatic amino acid lyase	AMP-binding protein	photoactive yellow protein	CIA30 family protein	ethanolamine permease	ethanolamine ammonia-lyase subunit EutC	ethanolamine ammonia-lyase subunit EutB	helix-turn-helix domain-containing protein
Halomonas boliviensis	GCF_002265845.1	A	g__Halomonas	f__Halomonadaceae	o__Pseudomonadales	c__Gammaproteobacteria	p__Proteobacteria	WP_007111627.1	EHJ93691.1,MBT2773242.1,MBT2786820.1,MBT2798527.1,OAL58103.1,OZT75802.1,KPQ25309.1	Y	E	C		129	MULTISPECIES photoactive yellow protein	PAS	PAS	photo_yellow	adenosylmethionine--8-amino-7-oxononanoate transaminase	NAD-dependent deacylase	bifunctional isocitrate dehydrogenase kinase/phosphatase	aromatic amino acid lyase	acyl-CoA synthetase	photoactive yellow protein	CIA30 family protein	ethanolamine permease	ethanolamine ammonia-lyase subunit EutC	ethanolamine ammonia-lyase subunit EutB	DNA-binding protein
Halomonas boliviensis	GCF_002265845.1	A	g__Halomonas	f__Halomonadaceae	o__Pseudomonadales	c__Gammaproteobacteria	p__Proteobacteria	WP_176459005.1	Not found	Y	E	C		127	photoactive yellow protein	PAS	PAS	photo_yellow
Halomonas chromatireducens	GCF_001545155.1	A	g__Halomonas	f__Halomonadaceae	o__Pseudomonadales	c__Gammaproteobacteria	p__Proteobacteria	WP_066447085.1	AMD00564.1,MBZ0331216.1,QNI04686.1	Y	E	C		129	photoactive yellow protein	PAS	PAS	photo_yellow	DUF503 domain-containing protein	pirin family protein	metallo-dependent phosphatase	aromatic amino acid lyase	acyl-CoA synthetase	photoactive yellow protein	AraC family transcriptional regulator	acetyltransferase	carboxymuconolactone decarboxylase family protein	FAD-dependent oxidoreductase	AraC family transcriptional regulator
Halomonas jeotgali	GCF_000334215.1	A	g__Halomonas	f__Halomonadaceae	o__Pseudomonadales	c__Gammaproteobacteria	p__Proteobacteria	WP_017431221.1	Not found	Y	E	C	Saline water from a solar	127	photoactive yellow protein	PAS	PAS	photo_yellow	toxic anion resistance protein	None	None	WYL domain-containing protein	AMP-binding:AMP-binding_C	photoactive yellow protein	None	SrfB	Virul_Fac	None	VWA domain-containing protein
Halomonas massiliensis	GCF_900155385.1	A	g__Halomonas	f__Halomonadaceae	o__Pseudomonadales	c__Gammaproteobacteria	p__Proteobacteria	WP_075880815.1	Not found	Y	E	C		127	photoactive yellow protein	PAS	PAS	photo_yellow	response regulator	PAS domain S-box protein	PAS domain-containing sensor histidine kinase	hybrid sensor histidine kinase/response regulator	Response_reg	photoactive yellow protein	LysR family transcriptional regulator	None	aminopeptidase P family protein	IS256 family transposase	methylmalonate-semialdehyde dehydrogenase (CoA acylating)
Halomonas massiliensis	GCF_009856325.1	A	g__Halomonas	f__Halomonadaceae	o__Pseudomonadales	c__Gammaproteobacteria	p__Proteobacteria	WP_075879266.1	MYL24451.1	Y	E	C		127	MULTISPECIES photoactive yellow protein	PAS	PAS	photo_yellow	chemotaxis-specific protein-glutamate methyltransferase CheB	HAMP domain-containing protein	None	aromatic amino acid lyase	acyl-CoA synthetase	photoactive yellow protein	None	SPOR:SPOR	None	Caps_synth_CapC:Caps_synth_CapC	CHASE2 domain-containing protein
Halomonas massiliensis	GCF_009856325.1	A	g__Halomonas	f__Halomonadaceae	o__Pseudomonadales	c__Gammaproteobacteria	p__Proteobacteria	WP_160864655.1	MYL22189.1	Y	E	-		73	hypothetical protein	PAS	-	photo_yellow (< cutoff)
Halomonas salicampi	GCF_013415105.1	A	g__Halomonas	f__Halomonadaceae	o__Pseudomonadales	c__Gammaproteobacteria	p__Proteobacteria	WP_179929345.1	NYS60020.1	Y	E	C		127	photoactive yellow protein	PAS	PAS	photo_yellow	long-chain-fatty-acid--CoA ligase	beta-ketothiolase BktB	acyl-CoA dehydrogenase family protein	long-chain-fatty-acid--CoA ligase	ABC transporter substrate-binding protein	photoactive yellow protein	AMP-binding protein	DUF393 domain-containing protein	diguanylate cyclase	response regulator	iron ABC transporter permease
Halomonas sp. A40-4	GCF_015767635.1	A	No data available in table					WP_199284623.1	Not found	Y	E	C	sediment/water samples from the	129	photoactive yellow protein	PAS	PAS	photo_yellow
Halomonas sp001882345	GCF_001882345.1	A	g__Halomonas	f__Halomonadaceae	o__Pseudomonadales	c__Gammaproteobacteria	p__Proteobacteria	WP_071695341.1	OJA06745.1	Y	E	C		129	photoactive yellow protein	PAS	PAS	photo_yellow	AraC family transcriptional regulator	ethanolamine ammonia-lyase subunit EutB	ethanolamine ammonia-lyase subunit EutC	ethanolamine permease	CIA30 family protein	photoactive yellow protein	acyl-CoA synthetase	aromatic amino acid lyase	bifunctional isocitrate dehydrogenase kinase/phosphatase	NAD-dependent deacylase	adenosylmethionine--8-amino-7-oxononanoate transaminase
Halomonas sp002966495	GCF_002966495.1	A	g__Halomonas	f__Halomonadaceae	o__Pseudomonadales	c__Gammaproteobacteria	p__Proteobacteria	WP_009100820.1	AVI61343.1,EHK59941.1	Y	E	C		129	photoactive yellow protein	PAS	PAS	photo_yellow	TIGR03643 family protein	class I SAM-dependent methyltransferase	ethanolamine ammonia-lyase subunit EutB	ethanolamine ammonia-lyase subunit EutC	CIA30 family protein	photoactive yellow protein	acyl-CoA synthetase	aromatic amino acid lyase	bifunctional isocitrate dehydrogenase kinase/phosphatase	NAD-dependent deacylase	adenosylmethionine--8-amino-7-oxononanoate transaminase
Halomonas sp003336665	GCF_003336665.1	A	g__Halomonas	f__Halomonadaceae	o__Pseudomonadales	c__Gammaproteobacteria	p__Proteobacteria	WP_114488406.1	RCV86249.1	Y	E	C		127	photoactive yellow protein	PAS	PAS	photo_yellow	None	putative C-S lyase	co-chaperone YbbN	None	sulfurtransferase	photoactive yellow protein	acyl-CoA synthetase	aromatic amino acid lyase
Halomonas sp900086985	GCF_900086985.1	A	g__Halomonas	f__Halomonadaceae	o__Pseudomonadales	c__Gammaproteobacteria	p__Proteobacteria	WP_074397419.1	KPQ20826.1,SBR51213.1	Y	E	C		129	photoactive yellow protein	PAS	PAS	photo_yellow	dethiobiotin synthase	adenosylmethionine--8-amino-7-oxononanoate transaminase	NAD-dependent deacylase	bifunctional isocitrate dehydrogenase kinase/phosphatase	acyl-CoA synthetase	photoactive yellow protein	CIA30 family protein	ethanolamine permease	ethanolamine ammonia-lyase subunit EutC	ethanolamine ammonia-lyase subunit EutB	AraC family transcriptional regulator
Halomonas variabilis	GCF_007991175.1	A	g__Halomonas	f__Halomonadaceae	o__Pseudomonadales	c__Gammaproteobacteria	p__Proteobacteria	WP_146874836.1	GEN28040.1	Y	E	C		129	photoactive yellow protein	PAS	PAS	photo_yellow
Halomonas_C ilicicola	GCF_900128925.1	A	g__Halomonas_C	f__Halomonadaceae	o__Pseudomonadales	c__Gammaproteobacteria	p__Proteobacteria	WP_072818795.1	SHE34771.1	Y	E	C		127	photoactive yellow protein	PAS	PAS	photo_yellow	DUF1249 domain-containing protein	NUDIX domain-containing protein	None	transcription elongation factor GreB	AMP-binding:AMP-binding_C	photoactive yellow protein	class I SAM-dependent methyltransferase	methyltransferase domain-containing protein	None	None	None
Halomonas_C sp001039575	GCF_001039575.1	A	g__Halomonas_C	f__Halomonadaceae	o__Pseudomonadales	c__Gammaproteobacteria	p__Proteobacteria	WP_048308558.1	Not found	Y	E	C		127	photoactive yellow protein	PAS	PAS	photo_yellow	None	None	SAM-dependent methyltransferase	16S rRNA methyltransferase	SIMPL domain-containing protein	photoactive yellow protein	AMP-binding:AMP-binding_C	acriflavin resistance protein	efflux RND transporter periplasmic adaptor subunit	TetR/AcrR family transcriptional regulator	transcription elongation factor GreB
Halorhodospira halophila	GCF_000015585.1	A	g__Halorhodospira	f__Halorhodospiraceae	o__Nitrococcales	c__Gammaproteobacteria	p__Proteobacteria	WP_011814604.1	ABM62582.1	Y	E	C	salt lake mud	127	photoactive yellow protein	PAS	PAS	photo_yellow
Halorhodospira halophila	GCF_000015585.1	A	g__Halorhodospira	f__Halorhodospiraceae	o__Nitrococcales	c__Gammaproteobacteria	p__Proteobacteria	WP_011814122.1	ABM62100.1,MBK1729428.1	Y	E	C	water samples from the alkaline,	132	photoactive yellow protein	PAS	PAS	photo_yellow	PAS_4:HisKA:HATPase_c:Response_reg	short-chain dehydrogenase/reductase SDR	cytochrome c	cytochrome c	AsmA family protein	photoactive yellow protein	None	Thioredoxin_2	sel1 repeat family protein	PAS domain-containing protein	hybrid sensor histidine kinase/response regulator
Halorhodospira halophila	GCF_016653405.1	A	No data available in table					WP_201171625.1	protein	Y	E	C		127	photoactive yellow protein	PAS	PAS	photo_yellow
Halorhodospira halophila	GCF_016653275.1	A	No data available in table					WP_201242104.1	AAA61735.1,CAA67391.1,MCC3749830.1,MCG5527750.1,MCG5532742.1,MCG5537079.1,MCG5540941.1,MCG5542380.1,MCG5545301.1	Y	E	C		127	photoactive yellow protein	PAS	PAS	photo_yellow
Halorhodospira halophila	GCF_016653275.1	A	No data available in table					WP_201241917.1	MBK5935995.1,MCG5538750.1	Y	E	C		132	photoactive yellow protein	PAS	PAS	photo_yellow
Halorhodospira halophila	GCF_016653405.1	A	No data available in table					WP_201170371.1	MBK5943655.1,MCG5529169.1,MCG5532078.1,MCG5541595.1,MCG5543140.1,MCG5544658.1	Y	E	C		132	photoactive yellow protein	PAS	PAS	photo_yellow
Halorhodospira neutriphila	GCF_016584055.1	A	No data available in table					WP_200261175.1	MBK1727600.1	Y	E	C		127	photoactive yellow protein	PAS	PAS	photo_yellow
Halorhodospira neutriphila	GCF_016584055.1	A	No data available in table					WP_200258325.1	Not found	Y	E	C		195	photoactive yellow protein	PAS	PAS	photo_yellow
Halospina sp002286965	GCF_002286965.1	A	g__Halospina	f__Oleiphilaceae	o__Pseudomonadales	c__Gammaproteobacteria	p__Proteobacteria	WP_095616845.1	PAU81119.1,KAA8984507.1,MYL26735.1,MYL75552.1,MYL26335.1,MYL73672.1	Y	E	C		127	photoactive yellow protein	PAS	PAS	photo_yellow	permease	thioredoxin family protein	TrpB-like pyridoxal phosphate-dependent enzyme	aromatic amino acid lyase	4-coumarate--CoA ligase	photoactive yellow protein	None	None	PLP-dependent aminotransferase family protein	class I SAM-dependent methyltransferase	None
Halospina utahensis_A	GCF_900162675.1	A	g__Halospina	f__Oleiphilaceae	o__Pseudomonadales	c__Gammaproteobacteria	p__Proteobacteria	WP_077531353.1	Not found	Y	E	C		127	photoactive yellow protein	PAS	PAS	photo_yellow	TrpB-like pyridoxal phosphate-dependent enzyme	DUF2892 domain-containing protein	DNA starvation/stationary phase protection protein	aromatic amino acid lyase	AMP-binding_C	photoactive yellow protein	DUF3365 domain-containing protein	None	None	cold shock domain-containing protein	DUF2384 domain-containing protein
HLUCCA09 sp003340565	GCF_003340565.1	A	g__HLUCCA09	f__Rhodobacteraceae	o__Rhodobacterales	c__Alphaproteobacteria	p__Proteobacteria	WP_115393023.1	RDC73058.1	Y	E	C		126	photoactive yellow protein	PAS	PAS	photo_yellow	superoxide dismutase	isoprenylcysteine carboxylmethyltransferase family protein	Re/Si-specific NAD(P)(+) transhydrogenase subunit alpha	NAD(P)(+) transhydrogenase (Re/Si-specific) subunit beta	None	photoactive yellow protein	None	AMP-binding	None	None	RsmB/NOP family class I SAM-dependent RNA methyltransferase
Hyalangium minutum	GCF_000737315.1	A	g__Hyalangium	f__Myxococcaceae	o__Myxococcales	c__Myxococcia	p__Myxococcota	WP_157232249.1	Not found	F	E	C		114	PAS domain-containing protein	PAS	PAS	photo_yellow (< cutoff)
Hydrogenophaga sp001713375	GCF_001713375.1	A	g__Hydrogenophaga	f__Burkholderiaceae	o__Burkholderiales	c__Gammaproteobacteria	p__Proteobacteria	WP_069049047.1	Not found	Y	E	C		127	photoactive yellow protein	PAS	PAS	photo_yellow	HAMP domain-containing protein	hybrid sensor histidine kinase/response regulator	PAS domain S-box protein	PAS domain S-box protein	response regulator	photoactive yellow protein	4-coumarate--CoA ligase	IclR family transcriptional regulator	aromatic ring-hydroxylating dioxygenase subunit alpha	tripartite tricarboxylate transporter substrate binding protein	SDR family NAD(P)-dependent oxidoreductase
Idiomarina abyssalis	GCF_900116625.1	A	g__Idiomarina	f__Alteromonadaceae	o__Enterobacterales	c__Gammaproteobacteria	p__Proteobacteria	WP_054490088.1	HAS14398.1,KPD21117.1,MAL84633.1,MAO68776.1,MBE91550.1,MBF79260.1,MBH93249.1,MBJ7265925.1,MBJ7273489.1,MBJ7314525.1,MBP58258.1,QZN90724.1,RDX34386.1,SFT74391.1	Y	E	C	hypersaline water	127	photoactive yellow protein	PAS	PAS	photo_yellow	amidohydrolase family protein	acyl dehydratase	BCCT family transporter	intracellular signaling protein	4-coumarate--CoA ligase	photoactive yellow protein	TetR/AcrR family transcriptional regulator	cyanate transporter	guanylate kinase	DNA-directed RNA polymerase subunit omega	guanosine-3',5'-bis(diphosphate) 3'-pyrophosphohydrolase
Idiomarina aquatica	GCF_003987185.1	A	g__Idiomarina	f__Alteromonadaceae	o__Enterobacterales	c__Gammaproteobacteria	p__Proteobacteria	WP_126819944.1	RUO43255.1	Y	E	C		127	photoactive yellow protein	PAS	PAS	photo_yellow	cytochrome b/b6 domain-containing protein	D-2-hydroxyacid dehydrogenase	DedA family protein	DUF502 domain-containing protein	S8 family serine peptidase	photoactive yellow protein	None	aromatic amino acid lyase	None	LemA family protein	OmpA family protein
Idiomarina loihiensis	GCF_004362265.1	A	g__Idiomarina	f__Alteromonadaceae	o__Enterobacterales	c__Gammaproteobacteria	p__Proteobacteria	WP_114982259.1	RDK82729.1,TDO46974.1	Y	E	C		127	photoactive yellow protein	PAS	PAS	photo_yellow	amidohydrolase family protein	acyl dehydratase	BCCT family transporter	PAS domain S-box protein	4-coumarate--CoA ligase	photoactive yellow protein	TetR/AcrR family transcriptional regulator	MFS transporter	guanylate kinase	DNA-directed RNA polymerase subunit omega	guanosine-3',5'-bis(diphosphate) 3'-diphosphatase
Idiomarina loihiensis	GCF_009659395.1	A	g__Idiomarina	f__Alteromonadaceae	o__Enterobacterales	c__Gammaproteobacteria	p__Proteobacteria	WP_034822699.1	MRJ45654.1,NWO03754.1,PHQ88837.1,PWW38415.1,TDP48511.1,TDS23677.1,UTW32905.1	Y	E	C	hydrothermal vent fluids mixed	127	MULTISPECIES photoactive yellow protein	PAS	PAS	photo_yellow	guanosine-3',5'-bis(diphosphate) 3'-diphosphatase	DNA-directed RNA polymerase subunit omega	guanylate kinase	cyanate transporter	TetR/AcrR family transcriptional regulator	photoactive yellow protein	4-coumarate--CoA ligase	intracellular signaling protein	choline transporter	acyl dehydratase	amidohydrolase
Idiomarina loihiensis	GCF_000401175.1	A	g__Idiomarina	f__Alteromonadaceae	o__Enterobacterales	c__Gammaproteobacteria	p__Proteobacteria	WP_011235611.1	AAV83217.1,AGM37260.1	Y	E	C	surface seawater collected at	127	photoactive yellow protein	PAS	PAS	photo_yellow	guanosine-3',5'-bis(diphosphate) 3'-diphosphatase	DNA-directed RNA polymerase subunit omega	guanylate kinase	cyanate transporter	TetR/AcrR family transcriptional regulator	photoactive yellow protein	4-coumarate--CoA ligase	PAS domain S-box protein	BCCT family transporter	acyl dehydratase	amidohydrolase family protein
Idiomarina piscisalsi_A	GCF_002211765.1	A	g__Idiomarina	f__Alteromonadaceae	o__Enterobacterales	c__Gammaproteobacteria	p__Proteobacteria	WP_088767303.1	ASG64847.1	Y	E	C	hypersaline water from a solar	127	photoactive yellow protein	PAS	PAS	photo_yellow	amidohydrolase family protein	acyl dehydratase	BCCT family transporter	PAS domain S-box protein	4-coumarate--CoA ligase	photoactive yellow protein	TetR/AcrR family transcriptional regulator	cyanate transporter	guanylate kinase	DNA-directed RNA polymerase subunit omega	guanosine-3',5'-bis(diphosphate) 3'-diphosphatase
Idiomarina ramblicola	GCF_003987255.1	A	g__Idiomarina	f__Alteromonadaceae	o__Enterobacterales	c__Gammaproteobacteria	p__Proteobacteria	WP_126782828.1	RUO66998.1	Y	E	C		127	photoactive yellow protein	PAS	PAS	photo_yellow	amidohydrolase family protein	acyl dehydratase	BCCT family transporter	PAS domain-containing protein	AMP-binding protein	photoactive yellow protein	TetR/AcrR family transcriptional regulator	cyanate transporter	guanylate kinase	DNA-directed RNA polymerase subunit omega	bifunctional GTP diphosphokinase/guanosine-3',5'-bis pyrophosphate 3'-pyrophosphohydrolase
Idiomarina seosinensis	GCF_003987275.1	A	g__Idiomarina	f__Alteromonadaceae	o__Enterobacterales	c__Gammaproteobacteria	p__Proteobacteria	WP_126784469.1	Not found	Y	E	C		127	photoactive yellow protein	PAS	PAS	photo_yellow	deoxyribodipyrimidine photo-lyase	DUF2256 domain-containing protein	OmpA family protein	aromatic amino acid lyase	AMP-binding protein	photoactive yellow protein	DUF502 domain-containing protein	DUF4199 domain-containing protein	M24 family metallopeptidase	SEC-C domain-containing protein	None
Idiomarina sp001870515	GCF_001870515.1	A	g__Idiomarina	f__Alteromonadaceae	o__Enterobacterales	c__Gammaproteobacteria	p__Proteobacteria	WP_071463396.1	OIM99642.1	Y	E	C		127	photoactive yellow protein	PAS	PAS	photo_yellow	methyltransferase domain-containing protein	alpha/beta hydrolase	DNA-binding response regulator	sensor histidine kinase	alpha/beta hydrolase	photoactive yellow protein	AMP-binding	aromatic amino acid lyase	DUF4282 domain-containing protein	None	GFA family protein
Idiomarina sp002729675	GCF_004362895.1	A	g__Idiomarina	f__Alteromonadaceae	o__Enterobacterales	c__Gammaproteobacteria	p__Proteobacteria	WP_133539343.1	TDP38301.1,RUO77846.1	Y	E	C		127	photoactive yellow protein	PAS	PAS	photo_yellow
Idiomarina sp002808045	GCF_004123135.1	A	g__Idiomarina	f__Alteromonadaceae	o__Enterobacterales	c__Gammaproteobacteria	p__Proteobacteria	WP_129497596.1	RXS41566.1	Y	E	C		127	photoactive yellow protein	PAS	PAS	photo_yellow
Idiomarina sp002808045	GCF_002808045.1	A	g__Idiomarina	f__Alteromonadaceae	o__Enterobacterales	c__Gammaproteobacteria	p__Proteobacteria	WP_100691326.1	ATZ73421.1	Y	E	C	seawater	127	photoactive yellow protein	PAS	PAS	photo_yellow	amidohydrolase	acyl dehydratase	choline transporter	PAS domain S-box protein	4-coumarate--CoA ligase	photoactive yellow protein	TetR/AcrR family transcriptional regulator	cyanate transporter	guanylate kinase	DNA-directed RNA polymerase subunit omega	guanosine-3',5'-bis(diphosphate) 3'-diphosphatase
Idiomarina tyrosinivorans	GCF_003987475.1	A	g__Idiomarina	f__Alteromonadaceae	o__Enterobacterales	c__Gammaproteobacteria	p__Proteobacteria	WP_126841268.1	RUO80736.1	Y	E	C		127	photoactive yellow protein	PAS	PAS	photo_yellow	None	None	NirD/YgiW/YdeI family stress tolerance protein	aromatic amino acid lyase	AMP-binding protein	photoactive yellow protein	DUF4010 domain-containing protein	OsmC domain/YcaO domain-containing protein	methyl-accepting chemotaxis protein	None	DUF418 domain-containing protein
Indioceanicola profundi	GCF_003568845.1	A	g__Indioceanicola	f__Azospirillaceae	o__Azospirillales	c__Alphaproteobacteria	p__Proteobacteria	WP_119681757.1	GAK34475.1,GER04039.1	Y	E	C		127	photoactive yellow protein	PAS	PAS	photo_yellow	SDR family oxidoreductase	GGDEF domain-containing protein	phosphonate transporter	aromatic amino acid lyase	4-coumarate--CoA ligase	photoactive yellow protein	None	MFS transporter	None	DDE-type integrase/transposase/recombinase	TonB-dependent receptor
JABDRC01 sp012044895	GCF_012044895.1	A	g__JABDRC01	f__JABDRC01	o__JABDRC01	c__JABDRC01	p__Thermoplasmatota	WP_167783536.1	QIT56533.1	Y	E	C		127	photoactive yellow protein	PAS	PAS	photo_yellow	helix-turn-helix domain-containing protein	type II toxin-antitoxin system mRNA interferase toxin, RelE/StbE family	group II intron reverse transcriptase/maturase	HigA family addiction module antidote protein	type II toxin-antitoxin system RelE/ParE family toxin	photoactive yellow protein	AMP-binding protein	aromatic amino acid lyase	acyl carrier protein	acyl-CoA ligase (AMP-forming), exosortase A system-associated	pyridoxal-dependent decarboxylase, exosortase A system-associated
Kordiimonas lipolytica	GCF_001550065.1	A	g__Kordiimonas	f__Kordiimonadaceae	o__Sphingomonadales	c__Alphaproteobacteria	p__Proteobacteria	WP_068150567.1	Not found	Y	E	C	alpine meadow soil	127	photoactive yellow protein	PAS	PAS	photo_yellow	ArsR family transcriptional regulator	None	Sulfotransfer_2	Gly_transf_sug:TPR_19	TonB-dependent receptor	photoactive yellow protein	AMP-binding	None	dCTP deaminase	UDP-N-acetylglucosamine 1-carboxyvinyltransferase	DUF2948 domain-containing protein
Lamprocystis purpurea	GCF_000379525.1	A	g__Lamprocystis	f__Chromatiaceae	o__Chromatiales	c__Gammaproteobacteria	p__Proteobacteria	WP_020504190.1	Not found	Y	Q	C	brackish pond	1129	EAL domain-containing protein	PAS:PAS_2:GAF:PHY:GGDEF:EAL	PAS	photo_yellow (< cutoff)	None	DUF29 domain-containing protein	2OG-FeII_Oxy_4	None	None	diguanylate cyclase	AMP-binding:AMP-binding_C	None	SIR2_2	Hemerythrin	ADP-ribosyl-[dinitrogen reductase] hydrolase
Leptothrix mobilis	GCF_004216565.1	A	g__Leptothrix	f__Burkholderiaceae	o__Burkholderiales	c__Gammaproteobacteria	p__Proteobacteria	WP_207224879.1	RZS46740.1	Y	E	C		137	photoactive yellow protein	PAS	PAS	photo_yellow
Limimonas halophila	GCF_900100655.1	A	g__Limimonas	f__Rhodovibrionaceae	o__Kiloniellales	c__Alphaproteobacteria	p__Proteobacteria	WP_090021468.1	SDG42449.1	Y	E	C		127	photoactive yellow protein	PAS	PAS	photo_yellow	None	None	sterol desaturase family protein	aromatic amino acid lyase	AMP-binding:AMP-binding_C	photoactive yellow protein	NAD-dependent DNA ligase LigA	DNA repair protein RecN	outer membrane protein assembly factor BamD	cell division protein FtsZ	cell division protein FtsA
LMUY01 sp009765685	GCF_009765685.1	A	g__LMUY01	f__Acetobacteraceae	o__Acetobacterales	c__Alphaproteobacteria	p__Proteobacteria	WP_216851145.1	Not found	Y	E	C		130	photoactive yellow protein	PAS	PAS	photo_yellow
LMUY01 sp009765685	GCF_009765685.1	A	g__LMUY01	f__Acetobacteraceae	o__Acetobacterales	c__Alphaproteobacteria	p__Proteobacteria	WP_158742985.1	Not found	Y	E	C	submerged paddy field	127	photoactive yellow protein	PAS	PAS	photo_yellow
LMUY01 sp009765685	GCF_009765685.1	A	g__LMUY01	f__Acetobacteraceae	o__Acetobacterales	c__Alphaproteobacteria	p__Proteobacteria	WP_158746924.1	Not found	Y	E	C	submerged paddy field	130	photoactive yellow protein	PAS	PAS	photo_yellow
LMUY01 sp009765685	GCF_009765685.1	A	g__LMUY01	f__Acetobacteraceae	o__Acetobacterales	c__Alphaproteobacteria	p__Proteobacteria	WP_216851298.1	Not found	F	E	C		130	photoactive yellow protein	PAS	PAS	photo_yellow
LMUY01 sp009765685	GCF_009765685.1	A	g__LMUY01	f__Acetobacteraceae	o__Acetobacterales	c__Alphaproteobacteria	p__Proteobacteria	WP_216851213.1	Not found	-	S	C		71	hypothetical protein	-	-	photo_yellow
Longimicrobium terrae	GCF_014202995.1	A	g__Longimicrobium	f__Longimicrobiaceae	o__Longimicrobiales	c__Gemmatimonadetes	p__Gemmatimonadota	WP_170039014.1	MBB4639486.1,MBB6073858.1,NNC32534.1	Y	E	C	Mediterranean forest soil	125	PAS domain-containing protein	PAS	PAS	photo_yellow (< cutoff)	None	LytTR family transcriptional regulator DNA-binding domain-containing protein	histidine kinase	DHH family phosphoesterase	amino acid permease	PAS domain-containing protein	None	pyruvate, phosphate dikinase	None	MarR family transcriptional regulator	DoxX family membrane protein
Longimicrobium terrae	GCF_014202995.1	A	g__Longimicrobium	f__Longimicrobiaceae	o__Longimicrobiales	c__Gemmatimonadetes	p__Gemmatimonadota	WP_205761333.1	MBB4636538.1,MBB6070938.1,NNC28960.1	F	E	C		131	PAS domain-containing protein	PAS	PAS	photo_yellow (< cutoff)	DUF4097 family beta strand repeat protein	transaldolase	transketolase	carbohydrate kinase	PRC-barrel domain-containing protein	PAS domain-containing protein	UV DNA damage repair endonuclease UvsE	None	None	DUF4394 domain-containing protein	TetR family transcriptional regulator
Longimicrobium terrae	GCF_014202995.1	A	g__Longimicrobium	f__Longimicrobiaceae	o__Longimicrobiales	c__Gemmatimonadetes	p__Gemmatimonadota	WP_170032282.1	MBB4637261.1,MBB6071659.1,NNC28420.1	F	E	C	soil	161	PAS domain-containing protein	PAS_4	PAS_4	photo_yellow (< cutoff)	rhomboid family intramembrane serine protease	rhomboid family intramembrane serine protease	aldehyde dehydrogenase family protein	SgcJ/EcaC family oxidoreductase	transposase	PAS domain-containing protein	response regulator	sensor histidine kinase	FCD domain-containing protein	None	PAS domain-containing protein
Mangrovitalea sediminis	GCF_002514725.1	A	g__Mangrovitalea	f__Oleiphilaceae	o__Pseudomonadales	c__Gammaproteobacteria	p__Proteobacteria	WP_097461249.1	ROQ47483.1	Y	E	C		127	photoactive yellow protein	PAS	PAS	photo_yellow	PEP-CTERM-box response regulator transcription factor	PEP-CTERM system histidine kinase PrsK	NAD-dependent epimerase	glycerol acyltransferase	AMP-binding	photoactive yellow protein	chaperonin GroEL	co-chaperone GroES	None	Peptidase_C92	poly(hydroxyalkanoate) granule-associated protein
Marinobacter confluentis	GCF_008795935.1	A	g__Marinobacter	f__Oleiphilaceae	o__Pseudomonadales	c__Gammaproteobacteria	p__Proteobacteria	WP_135803444.1	TGN39135.1	Y	E	C		131	photoactive yellow protein	PAS	PAS	photo_yellow	NAD(P)/FAD-dependent oxidoreductase	RNA methyltransferase	methyl-accepting chemotaxis protein	EAL domain-containing protein	acyl-CoA thioesterase	photoactive yellow protein	aromatic amino acid lyase	AMP-binding protein	NAD-dependent succinate-semialdehyde dehydrogenase	aminopeptidase P family protein	LacI family DNA-binding transcriptional regulator
Marinobacter hydrocarbonoclasticus	GCF_003337515.1	A	g__Marinobacter	f__Oleiphilaceae	o__Pseudomonadales	c__Gammaproteobacteria	p__Proteobacteria	WP_114433654.1	RCW75404.1	Y	E	C		145	photoactive yellow protein	PAS	PAS	photo_yellow	LysR family transcriptional regulator	S-(hydroxymethyl)glutathione dehydrogenase/class III alcohol dehydrogenase	S-formylglutathione hydrolase	aromatic amino acid lyase	AMP-binding:AMP-binding_C	photoactive yellow protein	IS66 family transposase	transposase	IS3 family transposase	helix-turn-helix domain-containing protein
Marinospirillum alkaliphilum	GCF_900119735.1	A	g__Marinospirillum	f__Halomonadaceae	o__Pseudomonadales	c__Gammaproteobacteria	p__Proteobacteria	WP_072326338.1	SFX54532.1	Y	E	C	the alkaline water of Zab-szek	127	photoactive yellow protein	PAS	PAS	photo_yellow	CoA transferase	phosphodiesterase	octaprenyl diphosphate synthase	MASE1:GGDEF:EAL	AMP-binding:AMP-binding_C	photoactive yellow protein	50S ribosomal protein L21	50S ribosomal protein L27	Obg family GTPase CgtA	glutamate 5-kinase	DUF2132 domain-containing protein
Marinospirillum celere	GCF_900112235.1	A	g__Marinospirillum	f__Halomonadaceae	o__Pseudomonadales	c__Gammaproteobacteria	p__Proteobacteria	WP_091957642.1	SFB78407.1	Y	E	C	Hoaji soda lake	127	photoactive yellow protein	PAS	PAS	photo_yellow	HPP	paraslipin	NfeD family protein	aromatic amino acid lyase	AMP-binding:AMP-binding_C	photoactive yellow protein	heat-shock protein	methyltransferase	DUF3641 domain-containing protein	sterol desaturase family protein	ArsP_1
Marinospirillum perlucidum	GCF_003336805.1	A	g__Marinospirillum	f__Halomonadaceae	o__Pseudomonadales	c__Gammaproteobacteria	p__Proteobacteria	WP_114416189.1	Not found	F	E	C	water–sediment slurry from a hot	127	photoactive yellow protein	PAS	PAS	photo_yellow	TauE	D-amino acid dehydrogenase	None	HPP family protein	4-coumarate--CoA ligase	photoactive yellow protein	radical SAM/Cys-rich domain protein	sterol desaturase family protein	permease	ATP-binding cassette domain-containing protein	ABC transporter permease subunit
Massilia psychrophila	GCF_002760665.1	A	g__Massilia	f__Burkholderiaceae	o__Burkholderiales	c__Gammaproteobacteria	p__Proteobacteria	WP_099914574.1	GGE66773.1,PIL41130.1	Y	E	C		130	photoactive yellow protein	PAS	PAS	photo_yellow	bPH_2	cytochrome C	cytochrome C biogenesis protein	MerR family transcriptional regulator	aromatic amino acid lyase	photoactive yellow protein	4-coumarate--CoA ligase	alkene reductase	High potential iron-sulfur protein	MerR family transcriptional regulator	cryptochrome/photolyase family protein
Massilia sp000759615	GCF_000759615.1	A	g__Massilia	f__Burkholderiaceae	o__Burkholderiales	c__Gammaproteobacteria	p__Proteobacteria	WP_197071516.1	KGF82396.1	Y	E	C		132	photoactive yellow protein	PAS	PAS	photo_yellow
Massilia sp001412595	GCF_001412595.2	A	g__Massilia	f__Burkholderiaceae	o__Burkholderiales	c__Gammaproteobacteria	p__Proteobacteria	WP_047824002.1	ALK98243.1,KLU37180.1,PIK72949.1,GJD53958.1,KMO30162.1,AWB25112.1	Y	E	C	ice core sample	131	MULTISPECIES photoactive yellow protein	PAS	PAS	photo_yellow	proline iminopeptidase	SnoaL_3	GGDEF domain-containing protein	MerR family transcriptional regulator	AMP-binding:AMP-binding_C	photoactive yellow protein	tRNA glutamyl-Q(34) synthetase GluQRS	PEP-CTERM sorting domain-containing protein	DUF421 domain-containing protein	acetyltransferase	voltage-gated chloride channel protein ClcB
Massilia sp902506415	GCF_902506415.1	A	g__Massilia	f__Burkholderiaceae	o__Burkholderiales	c__Gammaproteobacteria	p__Proteobacteria	WP_159697908.1	VXC02864.1,VXC02864.1	Y	E	C		132	photoactive yellow protein	PAS	PAS	photo_yellow
Methylobacterium aquaticum	GCF_001043915.1	A	g__Methylobacterium	f__Beijerinckiaceae	o__Rhizobiales	c__Alphaproteobacteria	p__Proteobacteria	WP_048463351.1	KMO37126.1,TNC05361.1	Y	E	C		878	GAF domain-containing protein	PAS:PAS_2:GAF:PHY:HisKA_2:HATPase_c	PAS	photo_yellow (< cutoff)	None	None	None	None	Heme_oxygenase	histidine kinase	dihydrolipoyl dehydrogenase	guanylate kinase	YicC family protein	endolytic transglycosylase MltG	beta-ketoacyl-[acyl-carrier-protein] synthase II
Methylobacterium aquaticum	GCF_016804325.1	A	No data available in table					WP_203159219.1	QRE77953.1	Y	E	C		876	GAF domain-containing protein	PAS:PAS_2:GAF:PHY:HisKA_2:HATPase_c	PAS	photo_yellow (< cutoff)
Methylobacterium aquaticum_B	GCF_900110515.1	A	g__Methylobacterium	f__Beijerinckiaceae	o__Rhizobiales	c__Alphaproteobacteria	p__Proteobacteria	WP_091752576.1	Not found	Y	E	C		869	GAF domain-containing protein	PAS:PAS_2:GAF:PHY:HisKA_2:HATPase_c	PAS	photo_yellow (< cutoff)	None	None	None	None	biliverdin-producing heme oxygenase	histidine kinase	dihydrolipoyl dehydrogenase	guanylate kinase	YicC family protein	endolytic transglycosylase MltG	beta-ketoacyl-[acyl-carrier-protein] synthase II
Methylobacterium aquaticum_B	GCF_900112945.1	A	g__Methylobacterium	f__Beijerinckiaceae	o__Rhizobiales	c__Alphaproteobacteria	p__Proteobacteria	WP_091889923.1	MBK3400231.1,MBK3407853.1,MBK3422340.1,MBZ6415035.1	Y	E	C		869	MULTISPECIES GAF domain-containing protein	PAS:PAS_2:GAF:PHY:HisKA_2:HATPase_c	PAS	photo_yellow (< cutoff)	beta-ketoacyl-[acyl-carrier-protein] synthase II	endolytic transglycosylase MltG	YicC family protein	guanylate kinase	dihydrolipoyl dehydrogenase	histidine kinase	Heme_oxygenase
Methylobacterium aquaticum_B	GCF_001548015.1	A	g__Methylobacterium	f__Beijerinckiaceae	o__Rhizobiales	c__Alphaproteobacteria	p__Proteobacteria	WP_060848240.1	BAQ47261.1,KMO14045.1,KMO22948.1,KTS14630.1,KTS38923.1,KTS52239.1	Y	E	C		869	GAF domain-containing protein	PAS:PAS_2:GAF:PHY:HisKA_2:HATPase_c	PAS	photo_yellow (< cutoff)	None	None	None	None	biliverdin-producing heme oxygenase	histidine kinase	dihydrolipoyl dehydrogenase	guanylate kinase	YicC family protein	endolytic transglycosylase MltG	beta-ketoacyl-[acyl-carrier-protein] synthase II
Methylobacterium brachiatum	GCF_000272495.1	A	g__Methylobacterium	f__Beijerinckiaceae	o__Rhizobiales	c__Alphaproteobacteria	p__Proteobacteria	WP_007559684.1	EIZ86425.1	F	A	G		885	GAF domain-containing protein	PAS:PAS_2:GAF:PHY:HisKA_2:HATPase_c	PAS	photo_yellow (< cutoff)
Methylobacterium brachiatum	GCF_003697185.1	A	g__Methylobacterium	f__Beijerinckiaceae	o__Rhizobiales	c__Alphaproteobacteria	p__Proteobacteria	WP_122162106.1	AYO85042.1	F	A	G		885	GAF domain-containing protein	PAS:PAS_2:GAF:PHY:HisKA_2:HATPase_c	PAS	photo_yellow (< cutoff)
Methylobacterium brachiatum	GCF_001262595.1	A	g__Methylobacterium	f__Beijerinckiaceae	o__Rhizobiales	c__Alphaproteobacteria	p__Proteobacteria	WP_050734452.1	KNY21462.1	F	A	G		885	GAF domain-containing protein	PAS:PAS_2:GAF:PHY:HisKA_2:HATPase_c	PAS	photo_yellow (< cutoff)
Methylobacterium brachiatum	GCF_900113845.1	A	g__Methylobacterium	f__Beijerinckiaceae	o__Rhizobiales	c__Alphaproteobacteria	p__Proteobacteria	WP_091858198.1	SFI03708.1	F	A	G		885	GAF domain-containing protein	PAS:PAS_2:GAF:PHY:HisKA_2:HATPase_c	PAS	photo_yellow (< cutoff)
Methylobacterium brachythecii	GCF_014196345.1	A	g__Methylobacterium	f__Beijerinckiaceae	o__Rhizobiales	c__Alphaproteobacteria	p__Proteobacteria	WP_183503707.1	MBB3902087.1	Y	A	S		884	GAF domain-containing protein	PAS:PAS_2:GAF:PHY:HisKA_2:HATPase_c	PAS	photo_yellow (< cutoff)
Methylobacterium crusticola	GCF_003574465.1	A	g__Methylobacterium	f__Beijerinckiaceae	o__Rhizobiales	c__Alphaproteobacteria	p__Proteobacteria	WP_128564925.1	Not found	Y	E	C		877	GAF domain-containing protein	PAS:PAS_2:GAF:PHY:HisKA_2:HATPase_c	PAS	photo_yellow (< cutoff)	None	None	None	None	biliverdin-producing heme oxygenase	GAF domain-containing protein	dihydrolipoyl dehydrogenase	SDR family oxidoreductase	guanylate kinase	YicC family protein	endolytic transglycosylase MltG
Methylobacterium currus	GCF_003058325.1	A	g__Methylobacterium	f__Beijerinckiaceae	o__Rhizobiales	c__Alphaproteobacteria	p__Proteobacteria	WP_099956816.1	Not found	Y	E	C		876	GAF domain-containing protein	PAS:PAS_2:GAF:PHY:HisKA_2:HATPase_c	PAS	photo_yellow (< cutoff)	PilZ domain-containing protein	endolytic transglycosylase MltG	YicC family protein	guanylate kinase	dihydrolipoyl dehydrogenase	histidine kinase	biliverdin-producing heme oxygenase	None	None	None	None
Methylobacterium dankookense	GCF_902141855.1	A	g__Methylobacterium	f__Beijerinckiaceae	o__Rhizobiales	c__Alphaproteobacteria	p__Proteobacteria	WP_144765677.1	GJD57094.1,VUF13548.1	F	A	G		910	GAF domain-containing protein	PAS:PAS_2:GAF:PHY:HisKA_2:HATPase_c_2	PAS	photo_yellow (< cutoff)
Methylobacterium extorquens	GCF_007989205.1	A	g__Methylobacterium	f__Beijerinckiaceae	o__Rhizobiales	c__Alphaproteobacteria	p__Proteobacteria	WP_004447074.1	ACS42102.1,ARO53097.1,BDL41491.1,CAX26691.1,EHP91451.1,GEL40681.1,KQO77334.1,KQQ15057.1,MCP1538519.1,MCP1544846.1,MCP1587807.1,SOR27981.1	C	A	S		889	MULTISPECIES GAF domain-containing protein	PAS:PAS_2:GAF:PHY:HisKA_2:HATPase_c	PAS	photo_yellow (< cutoff)
Methylobacterium extorquens	GCF_001971665.1	A	g__Methylobacterium	f__Beijerinckiaceae	o__Rhizobiales	c__Alphaproteobacteria	p__Proteobacteria	WP_076642174.1	APX85389.1	C	A	S		889	GAF domain-containing protein	PAS:PAS_2:GAF:PHY:HisKA_2:HATPase_c	PAS	photo_yellow (< cutoff)
Methylobacterium extorquens	GCF_000018845.1	A	g__Methylobacterium	f__Beijerinckiaceae	o__Rhizobiales	c__Alphaproteobacteria	p__Proteobacteria	WP_042509000.1	KQP95832.1	C	A	S		889	GAF domain-containing protein	PAS:PAS_2:GAF:PHY:HisKA_2:HATPase_c	PAS	photo_yellow (< cutoff)
Methylobacterium extorquens	GCF_000021845.1	A	g__Methylobacterium	f__Beijerinckiaceae	o__Rhizobiales	c__Alphaproteobacteria	p__Proteobacteria	WP_015952289.1	ACK85225.1,MBA9069036.1	C	A	S		889	GAF domain-containing protein	PAS:PAS_2:GAF:PHY:HisKA_2:HATPase_c	PAS	photo_yellow (< cutoff)
Methylobacterium frigidaeris	GCF_002759055.1	A	g__Methylobacterium	f__Beijerinckiaceae	o__Rhizobiales	c__Alphaproteobacteria	p__Proteobacteria	WP_133123314.1	Not found	Y	E	C		480	GAF domain-containing protein	PAS:PAS_2:GAF	PAS	photo_yellow (< cutoff)
Methylobacterium fujisawaense	GCF_014138435.1	A	g__Methylobacterium	f__Beijerinckiaceae	o__Rhizobiales	c__Alphaproteobacteria	p__Proteobacteria	WP_043354636.1	APT32498.1,AWV16289.1,KOX50598.1,MBA9065011.1,SFG44006.1	F	A	G		885	MULTISPECIES GAF domain-containing protein	PAS:PAS_2:GAF:PHY:HisKA_2:HATPase_c	PAS	photo_yellow (< cutoff)
Methylobacterium fujisawaense	GCF_900116795.1	A	g__Methylobacterium	f__Beijerinckiaceae	o__Rhizobiales	c__Alphaproteobacteria	p__Proteobacteria	WP_043385094.1	RUP15032.1,SFU64127.1,MBP28868.1	F	A	G		885	MULTISPECIES GAF domain-containing protein	PAS:PAS_2:GAF:PHY:HisKA_2:HATPase_c	PAS	photo_yellow (< cutoff)
Methylobacterium fujisawaense	GCF_000757795.1	A	g__Methylobacterium	f__Beijerinckiaceae	o__Rhizobiales	c__Alphaproteobacteria	p__Proteobacteria	WP_043759019.1	Not found	F	A	G		885	GAF domain-containing protein	PAS:PAS_2:GAF:PHY:HisKA_2:HATPase_c	PAS	photo_yellow (< cutoff)
Methylobacterium gnaphalii	GCF_007992215.1	A	g__Methylobacterium	f__Beijerinckiaceae	o__Rhizobiales	c__Alphaproteobacteria	p__Proteobacteria	WP_147048482.1	GEP12081.1,GJD71027.1	Y	A	S		884	GAF domain-containing protein	PAS:PAS_2:GAF:PHY:HisKA_2:HATPase_c	PAS	photo_yellow (< cutoff)
Methylobacterium gossipiicola	GCF_900113485.1	A	g__Methylobacterium	f__Beijerinckiaceae	o__Rhizobiales	c__Alphaproteobacteria	p__Proteobacteria	WP_091970125.1	SFG55479.1	A	A	G		878	GAF domain-containing protein	PAS_2:GAF:PHY:HisKA_2:HATPase_c	PAS_4	photo_yellow (< cutoff)
Methylobacterium haplocladii	GCF_007992175.1	A	g__Methylobacterium	f__Beijerinckiaceae	o__Rhizobiales	c__Alphaproteobacteria	p__Proteobacteria	WP_147077461.1	GEO98756.1,GJD85067.1	F	A	S		886	GAF domain-containing protein	PAS:PAS_2:GAF:PHY:HisKA_2:HATPase_c	PAS	photo_yellow (< cutoff)
Methylobacterium indicum	GCF_001043875.1	A	g__Methylobacterium	f__Beijerinckiaceae	o__Rhizobiales	c__Alphaproteobacteria	p__Proteobacteria	WP_048430126.1	Not found	Y	E	C		875	GAF domain-containing protein	PAS:PAS_2:GAF:PHY:HisKA_2:HATPase_c	PAS	photo_yellow (< cutoff)	None	None	None	None	biliverdin-producing heme oxygenase	histidine kinase	dihydrolipoyl dehydrogenase	guanylate kinase	YicC family protein	endolytic transglycosylase MltG	beta-ketoacyl-[acyl-carrier-protein] synthase II
Methylobacterium indicum	GCF_001477085.1	A	g__Methylobacterium	f__Beijerinckiaceae	o__Rhizobiales	c__Alphaproteobacteria	p__Proteobacteria	WP_058618994.1	Not found	Y	E	C		875	GAF domain-containing protein	PAS:PAS_2:GAF:PHY:HisKA_2:HATPase_c	PAS	photo_yellow (< cutoff)	None	None	None	None	biliverdin-producing heme oxygenase	histidine kinase	dihydrolipoyl dehydrogenase	guanylate kinase	YicC family protein	endolytic transglycosylase MltG	beta-ketoacyl-[acyl-carrier-protein] synthase II
Methylobacterium indicum	GCF_017347565.1	A	No data available in table					WP_207183524.1	Not found	Y	E	C		875	GAF domain-containing protein	PAS:PAS_2:GAF:PHY:HisKA_2:HATPase_c	PAS	photo_yellow (< cutoff)
Methylobacterium mesophilicum	GCF_000364445.2	A	g__Methylobacterium	f__Beijerinckiaceae	o__Rhizobiales	c__Alphaproteobacteria	p__Proteobacteria	WP_010687055.1	QGY04106.1	F	A	G		885	GAF domain-containing protein	PAS:PAS_2:GAF:PHY:HisKA_2:HATPase_c	PAS	photo_yellow (< cutoff)
Methylobacterium organophilum	GCF_903971015.1	A	g__Methylobacterium	f__Beijerinckiaceae	o__Rhizobiales	c__Alphaproteobacteria	p__Proteobacteria	WP_012320657.1	ACB25698.1,GAN50397.1,GEM97135.1,KIU30827.1,KZB99237.1,MBN6823785.1,ONF46850.1,OXE41124.1	F	A	G		885	MULTISPECIES GAF domain-containing protein	PAS:PAS_2:GAF:PHY:HisKA_2:HATPase_c	PAS	photo_yellow (< cutoff)
Methylobacterium oxalidis	GCF_007992195.1	A	g__Methylobacterium	f__Beijerinckiaceae	o__Rhizobiales	c__Alphaproteobacteria	p__Proteobacteria	WP_147023726.1	GEP02049.1,GJE31896.1,AMB47300.1	Y	A	A		880	GAF domain-containing protein	PAS:PAS_2:GAF:PHY:HisKA_2:HATPase_c	PAS	photo_yellow (< cutoff)
Methylobacterium phyllostachyos	GCF_900103445.1	A	g__Methylobacterium	f__Beijerinckiaceae	o__Rhizobiales	c__Alphaproteobacteria	p__Proteobacteria	WP_091718902.1	SDN87246.1	F	A	G		885	GAF domain-containing protein	PAS:PAS_2:GAF:PHY:HisKA_2:HATPase_c	PAS	photo_yellow (< cutoff)
Methylobacterium platani	GCF_001653715.1	A	g__Methylobacterium	f__Beijerinckiaceae	o__Rhizobiales	c__Alphaproteobacteria	p__Proteobacteria	WP_048437039.1	KMO11188.1,OAS18266.1	Y	E	C	air conditioning system in a	876	GAF domain-containing protein	PAS:PAS_2:GAF:PHY:HisKA_2:HATPase_c_2	PAS	photo_yellow (< cutoff)	beta-ketoacyl-[acyl-carrier-protein] synthase II	endolytic transglycosylase MltG	YicC family protein	guanylate kinase	dihydrolipoyl dehydrogenase	histidine kinase	biliverdin-producing heme oxygenase
Methylobacterium populi_A	GCF_002355515.1	A	g__Methylobacterium	f__Beijerinckiaceae	o__Rhizobiales	c__Alphaproteobacteria	p__Proteobacteria	WP_096486853.1	BAU93051.1	C	A	S		888	GAF domain-containing protein	PAS:PAS_2:GAF:PHY:HisKA_2:HATPase_c	PAS	photo_yellow (< cutoff)
Methylobacterium pseudosasicola	GCF_900114535.1	A	g__Methylobacterium	f__Beijerinckiaceae	o__Rhizobiales	c__Alphaproteobacteria	p__Proteobacteria	WP_092036257.1	SFL14234.1	F	A	G		885	GAF domain-containing protein	PAS:PAS_2:GAF:PHY:HisKA_2:HATPase_c	PAS	photo_yellow (< cutoff)
Methylobacterium rhodesianum	GCF_014199985.1	A	g__Methylobacterium	f__Beijerinckiaceae	o__Rhizobiales	c__Alphaproteobacteria	p__Proteobacteria	WP_183667096.1	MBB5761614.1,MBI1687495.1,MRI54133.1,AWI90731.1,QIJ81583.1,QIJ76681.1	C	A	S		889	MULTISPECIES GAF domain-containing protein	PAS:PAS_2:GAF:PHY:HisKA_2:HATPase_c	PAS	photo_yellow (< cutoff)
Methylobacterium rhodinum	GCF_014199935.1	A	g__Methylobacterium	f__Beijerinckiaceae	o__Rhizobiales	c__Alphaproteobacteria	p__Proteobacteria	WP_183572379.1	MBB5759387.1	C	G	S		903	GAF domain-containing protein	PAS:PAS_2:GAF:PHY:HisKA_2:HATPase_c	PAS	photo_yellow (< cutoff)
Methylobacterium salsuginis	GCF_900114375.1	A	g__Methylobacterium	f__Beijerinckiaceae	o__Rhizobiales	c__Alphaproteobacteria	p__Proteobacteria	WP_091941021.1	SFK30570.1	C	A	S		922	GAF domain-containing protein	PAS:PAS_2:GAF:PHY:HisKA_2:HATPase_c	PAS	photo_yellow (< cutoff)
Methylobacterium segetis	GCF_004348265.1	A	g__Methylobacterium	f__Beijerinckiaceae	o__Rhizobiales	c__Alphaproteobacteria	p__Proteobacteria	WP_132254570.1	AWN39406.1	Y	A	A		881	GAF domain-containing protein	PAS:PAS_2:GAF:PHY:HisKA_2:HATPase_c	PAS	photo_yellow (< cutoff)
Methylobacterium soli	GCF_008806385.1	A	g__Methylobacterium	f__Beijerinckiaceae	o__Rhizobiales	c__Alphaproteobacteria	p__Proteobacteria	WP_150999129.1	Not found	Y	A	S		883	GAF domain-containing protein	PAS:PAS_2:GAF:PHY:HisKA_2:HATPase_c	PAS	photo_yellow (< cutoff)
Methylobacterium sp. B34	GCF_000333475.1	A	Undefined (Failed Quality Check)				Aggregicoccus sp009659535	WP_042671429.1	Not found	F	A	G		884	GAF domain-containing protein	PAS:PAS_2:GAF:PHY:HisKA_2:HATPase_c	PAS	photo_yellow (< cutoff)
Methylobacterium sp. CCH5-D2	GCF_001556475.1	A	Undefined (Failed Quality Check)					WP_066921553.1	GJD87022.1	F	A	S		876	GAF domain-containing protein	PAS:PAS_2:GAF:PHY:HisKA_2:HATPase_c_2	PAS	photo_yellow (< cutoff)
Methylobacterium sp. PvP105	GCF_017877035.1	A	No data available in table					WP_209650802.1	MBP2496712.1,MBP2503417.1	F	A	G		885	MULTISPECIES GAF domain-containing protein	PAS:PAS_2:GAF:PHY:HisKA_2:HATPase_c	PAS	photo_yellow (< cutoff)
Methylobacterium sp. PvR107	GCF_017833295.1	A	No data available in table					WP_210032148.1	MBP1181984.1	F	A	G		885	GAF domain-containing protein	PAS:PAS_2:GAF:PHY:HisKA_2:HATPase_c	PAS	photo_yellow (< cutoff)
Methylobacterium sp. WL103	GCF_008039885.1	A	Undefined (Failed Quality Check)					WP_147814676.1	TXM98841.1	F	A	S		883	GAF domain-containing protein	PAS:PAS_2:GAF:PHY:HisKA_2:HATPase_c	PAS	photo_yellow (< cutoff)
Methylobacterium sp. WL18	GCF_008040015.1	A	Undefined (Failed Quality Check)					WP_147857817.1	TXN47687.1	F	A	G		215	PAS domain-containing protein	PAS:PAS_2	PAS	photo_yellow (< cutoff)
Methylobacterium sp000019365	GCF_000379105.1	A	g__Methylobacterium	f__Beijerinckiaceae	o__Rhizobiales	c__Alphaproteobacteria	p__Proteobacteria	WP_012332998.1	ACA17598.1,TGD92898.1,AWN49930.1	Y	E	C		878	MULTISPECIES GAF domain-containing protein	PAS:PAS_2:GAF:PHY:HisKA_2:HATPase_c	PAS	photo_yellow (< cutoff)	beta-ketoacyl-[acyl-carrier-protein] synthase II	None	endolytic transglycosylase MltG	YicC family protein	guanylate kinase	histidine kinase	BMP family ABC transporter substrate-binding protein	ABC transporter ATP-binding protein	None	tyrosine recombinase XerC	aldose 1-epimerase family protein
Methylobacterium sp001455965	GCF_001455965.1	A	g__Methylobacterium	f__Beijerinckiaceae	o__Rhizobiales	c__Alphaproteobacteria	p__Proteobacteria	WP_058190933.1	KST60859.1	F	A	G		885	GAF domain-containing protein	PAS:PAS_2:GAF:PHY:HisKA_2:HATPase_c	PAS	photo_yellow (< cutoff)
Methylobacterium sp001542815	GCF_004683995.1	A	g__Methylobacterium	f__Beijerinckiaceae	o__Rhizobiales	c__Alphaproteobacteria	p__Proteobacteria	WP_135297561.1	TFZ60401.1	S	A	S		889	GAF domain-containing protein	PAS:PAS_2:GAF:PHY:HisKA_2:HATPase_c	PAS	photo_yellow (< cutoff)
Methylobacterium sp003173735	GCF_003173735.1	A	g__Methylobacterium	f__Beijerinckiaceae	o__Rhizobiales	c__Alphaproteobacteria	p__Proteobacteria	WP_109951552.1	AWN36450.1	F	A	S		876	GAF domain-containing protein	PAS:PAS_2:GAF:PHY:HisKA_2:HATPase_c_2	PAS	photo_yellow (< cutoff)
Methylobacterium sp003173775	GCF_900116815.1	A	g__Methylobacterium	f__Beijerinckiaceae	o__Rhizobiales	c__Alphaproteobacteria	p__Proteobacteria	WP_093568326.1	Not found	Y	E	C		871	GAF domain-containing protein	PAS:PAS_2:GAF:PHY:HisKA_2:HATPase_c	PAS	photo_yellow (< cutoff)	None	None	None	None	biliverdin-producing heme oxygenase	histidine kinase	dihydrolipoyl dehydrogenase	guanylate kinase	YicC family protein	endolytic transglycosylase MltG	beta-ketoacyl-[acyl-carrier-protein] synthase II
Methylobacterium sp003173775	GCF_003173775.1	A	g__Methylobacterium	f__Beijerinckiaceae	o__Rhizobiales	c__Alphaproteobacteria	p__Proteobacteria	WP_204165583.1	Not found	-	-	C		822	GAF domain-containing protein	PAS_2:GAF:PHY:HisKA_2:HATPase_c	-	photo_yellow (< cutoff)
Methylobacterium sp003201865	GCF_003201865.1	A	g__Methylobacterium	f__Beijerinckiaceae	o__Rhizobiales	c__Alphaproteobacteria	p__Proteobacteria	WP_110352415.1	PXW59142.1	C	A	S		888	GAF domain-containing protein	PAS:PAS_2:GAF:PHY:HisKA_2:HATPase_c	PAS	photo_yellow (< cutoff)
Methylobacterium sp004004555	GCF_004004555.2	A	g__Methylobacterium	f__Beijerinckiaceae	o__Rhizobiales	c__Alphaproteobacteria	p__Proteobacteria	WP_127733838.1	RVU13794.1	Y	E	C		878	GAF domain-containing protein	PAS:PAS_2:GAF:PHY:HisKA_2:HATPase_c	PAS	photo_yellow (< cutoff)
Methylobacterium sp004745635	GCF_004745635.1	A	g__Methylobacterium	f__Beijerinckiaceae	o__Rhizobiales	c__Alphaproteobacteria	p__Proteobacteria	WP_135419769.1	Not found	Y	E	C		889	GAF domain-containing protein	PAS:PAS_2:GAF:PHY:HisKA_2:HATPase_c_2	PAS	photo_yellow (< cutoff)
Methylobacterium sp005502455	GCF_005502455.1	A	g__Methylobacterium	f__Beijerinckiaceae	o__Rhizobiales	c__Alphaproteobacteria	p__Proteobacteria	WP_171015564.1	KAB1074790.1,KQQ18227.1	C	A	S		860	GAF domain-containing protein	PAS:PAS_2:GAF:PHY:HisKA_2	PAS	photo_yellow (< cutoff)
Methylobacterium sp006151805	GCF_006151805.1	A	g__Methylobacterium	f__Beijerinckiaceae	o__Rhizobiales	c__Alphaproteobacteria	p__Proteobacteria	WP_139040764.1	Not found	Y	E	C		876	GAF domain-containing protein	PAS:PAS_2:GAF:PHY:HisKA_2:HATPase_c	PAS	photo_yellow (< cutoff)
Methylobacterium sp008000895	GCF_008040115.1	A	g__Methylobacterium	f__Beijerinckiaceae	o__Rhizobiales	c__Alphaproteobacteria	p__Proteobacteria	WP_147910549.1	QEE42059.1,TXN53494.1	F	A	G		885	MULTISPECIES GAF domain-containing protein	PAS:PAS_2:GAF:PHY:HisKA_2:HATPase_c	PAS	photo_yellow (< cutoff)
Methylobacterium sp008000895	GCF_008039945.1	A	g__Methylobacterium	f__Beijerinckiaceae	o__Rhizobiales	c__Alphaproteobacteria	p__Proteobacteria	WP_147939058.1	TXN03326.1	F	A	G		885	GAF domain-containing protein	PAS:PAS_2:GAF:PHY:HisKA_2:HATPase_c	PAS	photo_yellow (< cutoff)
Methylobacterium sp008039875	GCF_008040095.1	A	g__Methylobacterium	f__Beijerinckiaceae	o__Rhizobiales	c__Alphaproteobacteria	p__Proteobacteria	WP_147841446.1	MCJ2077142.1,MCJ2105462.1,TXN72523.1	F	A	S		883	GAF domain-containing protein	PAS:PAS_2:GAF:PHY:HisKA_2:HATPase_c	PAS	photo_yellow (< cutoff)
Methylobacterium sp008039875	GCF_008039935.1	A	g__Methylobacterium	f__Beijerinckiaceae	o__Rhizobiales	c__Alphaproteobacteria	p__Proteobacteria	WP_147728707.1	TXM89873.1,TXN28440.1,TXN52066.1,TXN70400.1	F	A	S		883	MULTISPECIES GAF domain-containing protein	PAS:PAS_2:GAF:PHY:HisKA_2:HATPase_c	PAS	photo_yellow (< cutoff)
Methylobacterium sp008040035	GCF_008040035.1	A	g__Methylobacterium	f__Beijerinckiaceae	o__Rhizobiales	c__Alphaproteobacteria	p__Proteobacteria	WP_147814340.1	GJE53836.1,TXN24280.1	F	A	S		886	GAF domain-containing protein	PAS:PAS_2:GAF:PHY:HisKA_2:HATPase_c	PAS	photo_yellow (< cutoff)
Methylobacterium sp008040045	GCF_008039475.1	A	g__Methylobacterium	f__Beijerinckiaceae	o__Rhizobiales	c__Alphaproteobacteria	p__Proteobacteria	WP_147763691.1	TXM71050.1	F	A	S		883	GAF domain-containing protein	PAS:PAS_2:GAF:PHY:HisKA_2:HATPase_c	PAS	photo_yellow (< cutoff)
Methylobacterium sp008040045	GCF_008040045.1	A	g__Methylobacterium	f__Beijerinckiaceae	o__Rhizobiales	c__Alphaproteobacteria	p__Proteobacteria	WP_147753823.1	GJD44350.1,TXM63810.1,TXN06836.1,TXN84247.1	F	A	S		883	MULTISPECIES GAF domain-containing protein	PAS:PAS_2:GAF:PHY:HisKA_2:HATPase_c	PAS	photo_yellow (< cutoff)
Methylobacterium sp008040085	GCF_008040085.1	A	g__Methylobacterium	f__Beijerinckiaceae	o__Rhizobiales	c__Alphaproteobacteria	p__Proteobacteria	WP_147899216.1	TXN40954.1	F	A	G		885	GAF domain-containing protein	PAS:PAS_2:GAF:PHY:HisKA_2:HATPase_c	PAS	photo_yellow (< cutoff)
Methylobacterium sp008806345	GCF_008806345.1	A	g__Methylobacterium	f__Beijerinckiaceae	o__Rhizobiales	c__Alphaproteobacteria	p__Proteobacteria	WP_150962429.1	Not found	C	A	S		882	GAF domain-containing protein	PAS:PAS_2:GAF:PHY:HisKA_2:HATPase_c	PAS	photo_yellow (< cutoff)
Methylobacterium sp009806555	GCF_009806555.1	A	g__Methylobacterium	f__Beijerinckiaceae	o__Rhizobiales	c__Alphaproteobacteria	p__Proteobacteria	WP_160535228.1	MWV23783.1	F	A	G		885	GAF domain-containing protein	PAS_2:GAF:PHY:HisKA_2:HATPase_c	PAS	photo_yellow (< cutoff)
Methylobacterium sp011043735	GCF_011043735.1	A	g__Methylobacterium	f__Beijerinckiaceae	o__Rhizobiales	c__Alphaproteobacteria	p__Proteobacteria	WP_206290127.1	Not found	Y	E	C		865	GAF domain-containing protein	PAS:PAS_2:GAF:PHY:HisKA_2:HATPase_c	PAS	photo_yellow (< cutoff)
Methylobacterium sp014191355	GCF_014191355.1	A	g__Methylobacterium	f__Beijerinckiaceae	o__Rhizobiales	c__Alphaproteobacteria	p__Proteobacteria	WP_183436069.1	MBB2962053.1	C	A	S		889	GAF domain-containing protein	PAS:PAS_2:GAF:PHY:HisKA_2:HATPase_c	PAS	photo_yellow (< cutoff)
Methylobacterium sp900103195	GCF_008329595.1	A	g__Methylobacterium	f__Beijerinckiaceae	o__Rhizobiales	c__Alphaproteobacteria	p__Proteobacteria	WP_149310273.1	KAA0124626.1	F	A	G		884	GAF domain-containing protein	PAS:PAS_2:GAF:PHY:HisKA_2:HATPase_c	PAS	photo_yellow (< cutoff)
Methylobacterium sp900103195	GCF_900103195.1	A	g__Methylobacterium	f__Beijerinckiaceae	o__Rhizobiales	c__Alphaproteobacteria	p__Proteobacteria	WP_091778184.1	SDA16423.1	F	A	G		884	GAF domain-containing protein	PAS:PAS_2:GAF:PHY:HisKA_2:HATPase_c	PAS	photo_yellow (< cutoff)
Methylobacterium sp900112625	GCF_001424445.1	A	g__Methylobacterium	f__Beijerinckiaceae	o__Rhizobiales	c__Alphaproteobacteria	p__Proteobacteria	WP_056525774.1	KQS82020.1	F	A	G		884	GAF domain-containing protein	PAS:PAS_2:GAF:PHY:HisKA_2:HATPase_c	PAS	photo_yellow (< cutoff)
Methylobacterium sp900112625	GCF_900116245.1	A	g__Methylobacterium	f__Beijerinckiaceae	o__Rhizobiales	c__Alphaproteobacteria	p__Proteobacteria	WP_091926090.1	SFS63287.1	F	A	G		884	GAF domain-containing protein	PAS:PAS_2:GAF:PHY:HisKA_2:HATPase_c	PAS	photo_yellow (< cutoff)
Methylobacterium sp900112625	GCF_900110155.1	A	g__Methylobacterium	f__Beijerinckiaceae	o__Rhizobiales	c__Alphaproteobacteria	p__Proteobacteria	WP_091679711.1	SEH44841.1,SEN61178.1	F	A	G		884	MULTISPECIES GAF domain-containing protein	PAS:PAS_2:GAF:PHY:HisKA_2:HATPase_c	PAS	photo_yellow (< cutoff)
Methylobacterium sp900112625	GCF_900107945.1	A	g__Methylobacterium	f__Beijerinckiaceae	o__Rhizobiales	c__Alphaproteobacteria	p__Proteobacteria	WP_103984958.1	SEF79978.1	F	A	G		884	GAF domain-containing protein	PAS:PAS_2:GAF:PHY:HisKA_2:HATPase_c	PAS	photo_yellow (< cutoff)
Methylobacterium sp900112625	GCF_000383455.1	A	g__Methylobacterium	f__Beijerinckiaceae	o__Rhizobiales	c__Alphaproteobacteria	p__Proteobacteria	WP_020092712.1	MBN4092989.1	F	A	G		884	MULTISPECIES GAF domain-containing protein	PAS:PAS_2:GAF:PHY:HisKA_2:HATPase_c	PAS	photo_yellow (< cutoff)
Methylobacterium sp900112625	GCF_900112625.1	A	g__Methylobacterium	f__Beijerinckiaceae	o__Rhizobiales	c__Alphaproteobacteria	p__Proteobacteria	WP_091976708.1	SFD40821.1	F	A	G		884	GAF domain-containing protein	PAS_2:GAF:PHY:HisKA_2:HATPase_c	PAS	photo_yellow (< cutoff)
Methylobacterium symbioticum	GCF_902141845.1	A	g__Methylobacterium	f__Beijerinckiaceae	o__Rhizobiales	c__Alphaproteobacteria	p__Proteobacteria	WP_142585668.1	VUD74364.1	F	A	G		877	GAF domain-containing protein	PAS:PAS_2:GAF:PHY:HisKA_2:HATPase_c	PAS	photo_yellow (< cutoff)
Methylobacterium tarhaniae	GCF_001043955.1	A	g__Methylobacterium	f__Beijerinckiaceae	o__Rhizobiales	c__Alphaproteobacteria	p__Proteobacteria	WP_048454351.1	Not found	Y	E	C		875	GAF domain-containing protein	PAS:PAS_2:GAF:PHY:HisKA_2:HATPase_c	PAS	photo_yellow (< cutoff)	beta-ketoacyl-[acyl-carrier-protein] synthase II	endolytic transglycosylase MltG	YicC family protein	guanylate kinase	dihydrolipoyl dehydrogenase	histidine kinase	biliverdin-producing heme oxygenase
Methylobacterium terrae	GCF_003173755.1	A	g__Methylobacterium	f__Beijerinckiaceae	o__Rhizobiales	c__Alphaproteobacteria	p__Proteobacteria	WP_109962186.1	Not found	Y	E	C		876	GAF domain-containing protein	PAS:PAS_2:GAF:PHY:HisKA_2:HATPase_c_2	PAS	photo_yellow (< cutoff)	None	None	None	None	biliverdin-producing heme oxygenase	histidine kinase	dihydrolipoyl dehydrogenase	guanylate kinase	YicC family protein	endolytic transglycosylase MltG	beta-ketoacyl-[acyl-carrier-protein] synthase II
Methylobacterium thiocyanatum	GCF_009193375.1	A	g__Methylobacterium	f__Beijerinckiaceae	o__Rhizobiales	c__Alphaproteobacteria	p__Proteobacteria	WP_141953484.1	KAB7783155.1,QDI82714.1,KQT60863.1	C	A	S		888	GAF domain-containing protein	PAS:PAS_2:GAF:PHY:HisKA_2:HATPase_c	PAS	photo_yellow (< cutoff)
Methylomicrobium_A alcaliphilum	GCF_000968535.2	A	g__Methylomicrobium_A	f__Methylomonadaceae	o__Methylococcales	c__Gammaproteobacteria	p__Proteobacteria	WP_014148153.1	CCE23360.1	Y	E	C		493	photoactive yellow protein	MCPsignal:PAS	PAS	photo_yellow
Methylomicrobium_A buryatense	GCF_005931095.1	A	g__Methylomicrobium_A	f__Methylomonadaceae	o__Methylococcales	c__Gammaproteobacteria	p__Proteobacteria	WP_017841657.1	QCW84450.1	Y	E	C		543	photoactive yellow protein	MCPsignal:PAS	PAS	photo_yellow	DUF1365 domain-containing protein	class I SAM-dependent methyltransferase	DUF2878 domain-containing protein	DUF1295 domain-containing protein	sensor histidine kinase	photoactive yellow protein	AMP-binding:AMP-binding_C	SGNH/GDSL hydrolase family protein	None	FAD-binding oxidoreductase	TIGR00730 family Rossman fold protein
Methylomonas koyamae	GCF_001644685.1	A	g__Methylomonas	f__Methylomonadaceae	o__Methylococcales	c__Gammaproteobacteria	p__Proteobacteria	WP_064021206.1	ANE55103.1	Y	E	C		520	photoactive yellow protein	HAMP:MCPsignal:PAS	PAS	photo_yellow
Methylomonas koyamae	GCF_002441955.1	A	g__Methylomonas	f__Methylomonadaceae	o__Methylococcales	c__Gammaproteobacteria	p__Proteobacteria	WP_064024166.1	Not found	Y	E	C		520	photoactive yellow protein	HAMP:MCPsignal:PAS	PAS	photo_yellow
Methylomonas koyamae	GCF_001644135.1	A	g__Methylomonas	f__Methylomonadaceae	o__Methylococcales	c__Gammaproteobacteria	p__Proteobacteria	WP_197488416.1	Not found	Y	E	C		448	photoactive yellow protein	MCPsignal:PAS	PAS	photo_yellow
Methylorubrum rhodesianum	GCF_016613295.1	A	No data available in table					WP_200672302.1	MBK3405778.1,MBY0139035.1	C	A	S		889	GAF domain-containing protein	PAS:PAS_2:GAF:PHY:HisKA_2:HATPase_c	PAS	photo_yellow (< cutoff)
Methylorubrum zatmanii	GCF_014845115.1	A	No data available in table					WP_192282267.1	MBD8906080.1	C	A	S		888	GAF domain-containing protein	PAS:PAS_2:GAF:PHY:HisKA_2:HATPase_c	PAS	photo_yellow (< cutoff)
Minwuia thermotolerans	GCF_002924445.1	A	g__Minwuia	f__Minwuiaceae	o__Minwuiales	c__Alphaproteobacteria	p__Proteobacteria	WP_125182752.1	Not found	Y	E	C	Solar saltern	528	PAS domain-containing protein	PAS_4:HisKA:HATPase_c:PAS	PAS	photo_yellow (< cutoff)
Myxococcus fallax	GCF_012933655.1	A	g__Myxococcus	f__Myxococcaceae	o__Myxococcales	c__Myxococcia	p__Myxococcota	WP_169352144.1	NMO23032.1,NPC85584.1	Y	E	C		149	PAS domain-containing protein	PAS_4	PAS_4	photo_yellow (< cutoff)	alpha/beta fold hydrolase	peptidoglycan DD-metalloendopeptidase family protein	ABC transporter permease	cell division ATP-binding protein FtsE	SLC13 family permease	PAS domain-containing protein	None
Myxococcus fallax	GCF_012933655.1	A	g__Myxococcus	f__Myxococcaceae	o__Myxococcales	c__Myxococcia	p__Myxococcota	WP_211194559.1	Not found	F	E	C		153	PAS domain-containing protein	PAS	PAS	photo_yellow (< cutoff)
Nitrincola alkalilacustris	GCF_008973755.1	A	g__Nitrincola	f__Nitrincolaceae	o__Pseudomonadales	c__Gammaproteobacteria	p__Proteobacteria	WP_151703208.1	Not found	Y	E	C	mangrove sediment sample	525	photoactive yellow protein	MCPsignal:PAS	PAS	photo_yellow	carboxy terminal-processing peptidase	M18 family aminopeptidase	DMT family transporter	beta-aspartyl-peptidase	AMP-binding protein	photoactive yellow protein	nitronate monooxygenase	LysR family transcriptional regulator	Gcw_chp	GNAT family N-acetyltransferase	LysR family transcriptional regulator
Niveispirillum cyanobacteriorum	GCF_002868735.1	A	g__Niveispirillum	f__Azospirillaceae	o__Azospirillales	c__Alphaproteobacteria	p__Proteobacteria	WP_102114883.1	AUN33370.1,GGE49309.1	Y	E	C	marine sediment	131	photoactive yellow protein	PAS	PAS	photo_yellow	None	bacterioferritin-associated ferredoxin	HTH_38	alpha/beta hydrolase	4-coumarate--CoA ligase	photoactive yellow protein	S-formylglutathione hydrolase	S-(hydroxymethyl)glutathione dehydrogenase/class III alcohol dehydrogenase	LysR family transcriptional regulator	hybrid sensor histidine kinase/response regulator	saccharopine dehydrogenase
Niveispirillum lacus	GCF_002251795.1	A	g__Niveispirillum	f__Azospirillaceae	o__Azospirillales	c__Alphaproteobacteria	p__Proteobacteria	WP_094456343.1	OYQ34493.1	Y	E	C	marine sediment	131	photoactive yellow protein	PAS	PAS	photo_yellow	None	EAL domain-containing protein	LysR family transcriptional regulator	oxidoreductase	DUF2309 domain-containing protein	photoactive yellow protein	AMP-binding:AMP-binding_C	pectate lyase	Lrp/AsnC family transcriptional regulator	kynureninase	tryptophan 2,3-dioxygenase
Noviherbaspirillum humi	GCF_900188095.1	A	g__Noviherbaspirillum	f__Burkholderiaceae	o__Burkholderiales	c__Gammaproteobacteria	p__Proteobacteria	WP_089397483.1	SNS15034.1	Y	E	C		130	photoactive yellow protein	PAS	PAS	photo_yellow	DNA polymerase III subunit beta	DNA topoisomerase (ATP-hydrolyzing) subunit B	nucleotide pyrophosphohydrolase	Tim44 domain-containing protein	4-coumarate--CoA ligase	photoactive yellow protein	None	None	None	2-dehydropantoate 2-reductase	tetratricopeptide repeat protein
Noviherbaspirillum pedocola	GCF_016632335.1	A	No data available in table					WP_200593641.1	MBK4736308.1	Y	E	C	salt lake mud	170	photoactive yellow protein	PAS	PAS	photo_yellow
Noviherbaspirillum sp. L7-7A	GCF_019052805.1	A	No data available in table					WP_217348004.1	MBV0882216.1	Y	E	C		127	photoactive yellow protein	PAS	PAS	photo_yellow
Noviherbaspirillum sp010974945	GCF_010974945.1	A	g__Noviherbaspirillum	f__Burkholderiaceae	o__Burkholderiales	c__Gammaproteobacteria	p__Proteobacteria	WP_163968707.1	NEX64779.1	Y	E	C		130	photoactive yellow protein	PAS	PAS	photo_yellow
Novosphingobium sp012927405	GCF_012927405.1	A	g__Novosphingobium	f__Sphingomonadaceae	o__Sphingomonadales	c__Alphaproteobacteria	p__Proteobacteria	WP_169493239.1	NML93989.1	Y	E	C		129	hypothetical protein	PAS_4	-	photo_yellow (< cutoff)
Pandoraea eparura	GCF_902459725.1	A	g__Pandoraea	f__Burkholderiaceae	o__Burkholderiales	c__Gammaproteobacteria	p__Proteobacteria	WP_150587395.1	VVD60434.1	Y	E	C		127	photoactive yellow protein	PAS	PAS	photo_yellow	EAL domain-containing protein	HD domain-containing protein	phosphonate transporter	diguanylate cyclase	EAL domain-containing protein	photoactive yellow protein	IS3 family transposase	AMP-binding_C	IS3 family transposase	diguanylate cyclase	ornithine cyclodeaminase family protein
Paraburkholderia sp005503145	GCF_005503145.1	A	g__Paraburkholderia	f__Burkholderiaceae	o__Burkholderiales	c__Gammaproteobacteria	p__Proteobacteria	WP_137954073.1	Not found	Y	E	C		127	photoactive yellow protein	PAS	PAS	photo_yellow
Paracraurococcus frigidaeris	GCF_003258945.1	A	g__Paracraurococcus	f__Acetobacteraceae	o__Acetobacterales	c__Alphaproteobacteria	p__Proteobacteria	WP_111470127.1	RAI58905.1	C	E	C		910	GAF domain-containing protein	PAS:PAS_2:GAF:PHY:HisKA_2:HATPase_c_2	PAS	photo_yellow (< cutoff)	acriflavine resistance protein B	None	histidine kinase	response regulator	ATPase	histidine kinase	None	None	None	None	None
Paracraurococcus ruber	GCF_004353985.1	A	g__Paracraurococcus	f__Acetobacteraceae	o__Acetobacterales	c__Alphaproteobacteria	p__Proteobacteria	WP_133223100.1	MBK1660063.1,TDG16698.1	Y	E	C		126	photoactive yellow protein	PAS	PAS	photo_yellow	None	None	gas vesicle structural protein GvpA	None	None	photoactive yellow protein	None	None
Paracraurococcus ruber	GCF_004353985.1	A	g__Paracraurococcus	f__Acetobacteraceae	o__Acetobacterales	c__Alphaproteobacteria	p__Proteobacteria	WP_133222395.1	MBK1656752.1,TDG26710.1	Y	E	C	soil	134	PAS domain-containing protein	PAS	PAS (< cutoff)	photo_yellow (< cutoff)	TolC family outer membrane protein	protein-L-isoaspartate O-methyltransferase	None	None	PAS domain-containing protein	None
Paracraurococcus ruber_A	GCF_004355005.1	A	g__Paracraurococcus	f__Acetobacteraceae	o__Acetobacterales	c__Alphaproteobacteria	p__Proteobacteria	WP_133291423.1	TDH59769.1	Y	E	C	biological soil crusts	130	hypothetical protein	PAS	PAS (< cutoff)	photo_yellow (< cutoff)	NUDIX hydrolase	PhoX family phosphatase	glycosyltransferase	None	response regulator	None	O-antigen ligase family protein	None	None	epoxide hydrolase	zinc-binding alcohol dehydrogenase family protein
Paracraurococcus ruber_A	GCF_004355005.1	A	g__Paracraurococcus	f__Acetobacteraceae	o__Acetobacterales	c__Alphaproteobacteria	p__Proteobacteria	WP_206664498.1	Not found	Y	E	C		135	hypothetical protein	PAS_4	PAS_4 (< cutoff)	photo_yellow (< cutoff)
Paracraurococcus ruber_A	GCF_004355005.1	A	g__Paracraurococcus	f__Acetobacteraceae	o__Acetobacterales	c__Alphaproteobacteria	p__Proteobacteria	WP_133287844.1	Not found	D	E	C		390	response regulator	Response_reg	-	photo_yellow (< cutoff)	SDR family oxidoreductase	None	DUF3775 domain-containing protein	None	diguanylate cyclase	response regulator	glucose 1-dehydrogenase	CoA transferase	Gfo/Idh/MocA family oxidoreductase	efflux RND transporter periplasmic adaptor subunit	efflux RND transporter permease subunit
Paracraurococcus ruber_A	GCF_004355005.1	A	g__Paracraurococcus	f__Acetobacteraceae	o__Acetobacterales	c__Alphaproteobacteria	p__Proteobacteria	WP_206664828.1	Not found	-	-	C	salt marshes in salinas	842	GAF domain-containing protein	PAS_2:GAF:PHY:HisKA_2:HATPase_c_2	-	photo_yellow (< cutoff)
Paracraurococcus sp004343615	GCF_004343615.1	A	g__Paracraurococcus	f__Acetobacteraceae	o__Acetobacterales	c__Alphaproteobacteria	p__Proteobacteria	WP_132285616.1	TCZ64932.1,TDH63547.1	Y	E	C		133	hypothetical protein	PAS_4	PAS_4	photo_yellow (< cutoff)
Paracraurococcus sp013112485	GCF_013112485.1	A	g__Paracraurococcus	f__Acetobacteraceae	o__Acetobacterales	c__Alphaproteobacteria	p__Proteobacteria	WP_217362938.1	Not found	Y	E	C		916	GAF domain-containing protein	PAS:PAS_2:GAF:PHY:HisKA_2:HATPase_c_2	PAS	photo_yellow (< cutoff)
Pararheinheimera sp000217935	GCF_000217935.1	A	g__Pararheinheimera	f__Alteromonadaceae	o__Enterobacterales	c__Gammaproteobacteria	p__Proteobacteria	WP_008899380.1	EGM77247.1	Y	E	C		129	photoactive yellow protein	PAS	PAS	photo_yellow	outer membrane lipoprotein-sorting protein	Putative RND superfamily exporter	nuclear transport factor 2 family protein	nucleoside-diphosphate sugar epimerase	phosphopantetheinyl transferase component of siderophore synthetase	photoactive yellow protein	acyl-CoA synthetase	aromatic amino acid lyase	Crp/Fnr family transcriptional regulator	translocation/assembly module TamB	outer membrane protein assembly factor
Persicimonas caeni	GCF_007993775.1	A	g__Persicimonas	f__Bradymonadaceae	o__Bradymonadales	c__Bradymonadia	p__Myxococcota	WP_141200387.1	QDG53937.1,QED35158.1	Y	E	C	soil with plant residues	267	PAS domain-containing protein	PAS	PAS	photo_yellow (< cutoff)	alpha/beta fold hydrolase	VWA_3	methyltransferase domain-containing protein	roadblock/LC7 domain-containing protein	None	PAS domain-containing protein	DUF892 family protein	LysR family transcriptional regulator	None	None	DJ-1/PfpI/YhbO family deglycase/protease
Phenylobacterium sp. 20VBR1	GCF_016772415.1	A	No data available in table					WP_215339198.1	MBR7619074.1	Y	E	C		130	photoactive yellow protein	PAS	PAS	photo_yellow
Polyangium fumosum	GCF_005144585.1	A	g__Polyangium	f__Polyangiaceae	o__Polyangiales	c__Polyangia	p__Myxococcota	WP_136929069.1	TKD09396.1	Y	E	C		343	PAS domain-containing protein	PAS	PAS	photo_yellow (< cutoff)	FAD binding domain-containing protein	GNAT family N-acetyltransferase	None	None	None	PAS domain-containing protein	DUF4388 domain-containing protein	None	TerB family tellurite resistance protein	VOC family protein	RluA family pseudouridine synthase
Polyangium spumosum	GCF_009649845.1	A	g__Polyangium	f__Polyangiaceae	o__Polyangiales	c__Polyangia	p__Myxococcota	WP_206079425.1	Not found	Y	E	C	oil-contaminated soil sample	177	PAS domain-containing protein	PAS	PAS	photo_yellow (< cutoff)
Polyangium spumosum	GCF_009649845.1	A	g__Polyangium	f__Polyangiaceae	o__Polyangiales	c__Polyangia	p__Myxococcota	WP_153818397.1	MRG91393.1	Y	E	C		109	PAS domain-containing protein	PAS_4	PAS_4	photo_yellow (< cutoff)	None	None	PE-PGRS family protein	HAD family hydrolase	6-phosphofructokinase	PAS domain-containing protein	None	OmpA family protein	mechanosensitive ion channel	None	aldo/keto reductase
Pseudidiomarina planktonica	GCF_003987425.1	A	g__Pseudidiomarina	f__Alteromonadaceae	o__Enterobacterales	c__Gammaproteobacteria	p__Proteobacteria	WP_086435407.1	RUO63261.1,SMQ80525.1	Y	E	C		127	photoactive yellow protein	PAS	PAS	photo_yellow	malate synthase A	Xaa-Pro aminopeptidase	CBS domain-containing protein	aromatic amino acid lyase	AMP-binding:AMP-binding_C	photoactive yellow protein	glutathione S-transferase	glutathione S-transferase family protein	DNA ligase	None	AlpA family phage regulatory protein
Pseudohongiella acticola	GCF_001758195.1	A	g__Pseudohongiella	f__Pseudohongiellaceae	o__Pseudomonadales	c__Gammaproteobacteria	p__Proteobacteria	WP_070116313.1	OFE12704.1	Y	E	C		128	photoactive yellow protein	PAS	PAS	photo_yellow	None	HATPase_c:Response_reg	DoxX family protein	None	Sel1:Sel1:Sel1:Sel1:Sel1:Sel1:Sel1	photoactive yellow protein	AMP-binding	None	None	Peptidase_S15:Peptidase_S15:PepX_C	SulP family inorganic anion transporter
Pseudohongiella spirulinae	GCF_001444425.1	A	g__Pseudohongiella	f__Pseudohongiellaceae	o__Pseudomonadales	c__Gammaproteobacteria	p__Proteobacteria	WP_058020923.1	ALO45379.1	Y	E	C	heavy-metal-polluted farm soil	128	photoactive yellow protein	PAS	PAS	photo_yellow	secretion system protein E	TPR_16	Secretin	AAA_22	AMP-binding:AMP-binding_C	photoactive yellow protein	Sel1:Sel1:Sel1:Sel1:Sel1:Sel1:Sel1	None	DoxX family protein	sterol desaturase family protein	alpha-amylase
Pseudolabrys taiwanensis	GCF_003367395.1	A	g__Pseudolabrys	f__Xanthobacteraceae	o__Rhizobiales	c__Alphaproteobacteria	p__Proteobacteria	WP_115687720.1	AXK79232.1	Y	E	-		127	hypothetical protein	PAS	PAS (< cutoff)	photo_yellow (< cutoff)
Pseudomonas fluorescens	GCF_018614775.1	A	No data available in table					WP_215001574.1	MBT2339073.1,MCD4528171.1	Y	E	C		127	photoactive yellow protein	PAS	PAS	photo_yellow
Pseudomonas gregormendelii	GCF_017114825.1	A	No data available in table					WP_205893827.1	MBN3968057.1	Y	E	C		91	PAS domain-containing protein	PAS	PAS	photo_yellow
Pseudomonas_E guineae	GCF_900113745.1	A	g__Pseudomonas_E	f__Pseudomonadaceae	o__Pseudomonadales	c__Gammaproteobacteria	p__Proteobacteria	WP_090244576.1	SFJ19823.1	Y	E	C	soil	127	photoactive yellow protein	PAS	PAS	photo_yellow	HIT family protein	amidase	SNase	Crp/Fnr family transcriptional regulator	4-coumarate--CoA ligase	photoactive yellow protein	LysR family transcriptional regulator	lactoylglutathione lyase family protein	DUF5064 domain-containing protein	arginine-ornithine antiporter	arginine deiminase
Pseudomonas_E lactis	GCF_005930575.1	A	g__Pseudomonas_E	f__Pseudomonadaceae	o__Pseudomonadales	c__Gammaproteobacteria	p__Proteobacteria	WP_138725582.1	MBJ2232580.1,MBK3442439.1,QAY88357.1	Y	E	C		127	MULTISPECIES photoactive yellow protein	PAS	PAS	photo_yellow
Pseudomonas_E sp000952175	GCF_000952175.1	A	g__Pseudomonas_E	f__Pseudomonadaceae	o__Pseudomonadales	c__Gammaproteobacteria	p__Proteobacteria	WP_045060806.1	KJH75479.1,MCH4880891.1	Y	E	C		127	photoactive yellow protein	PAS	PAS	photo_yellow	TIGR03758 family integrating conjugative element protein	conjugal transfer protein	LysR family transcriptional regulator	NADH dehydrogenase	DUF2309 domain-containing protein	photoactive yellow protein	AMP-binding:AMP-binding_C	integrase	TIGR03747 family integrating conjugative element membrane protein	conjugative coupling factor TraD, PFGI-1 class	integrating conjugative element protein
Pusillimonas_A sp002236805	GCF_003788685.1	A	g__Pusillimonas_A	f__Burkholderiaceae	o__Burkholderiales	c__Gammaproteobacteria	p__Proteobacteria	WP_123660533.1	ROT45170.1	Y	E	C	aqueous habitat	130	photoactive yellow protein	PAS	PAS	photo_yellow
Pusillimonas_A sp002236805	GCF_002236805.1	A	g__Pusillimonas_A	f__Burkholderiaceae	o__Burkholderiales	c__Gammaproteobacteria	p__Proteobacteria	WP_093970257.1	OXR49466.1,MBC5782971.1	Y	E	C		130	photoactive yellow protein	PAS	PAS	photo_yellow	YajQ family cyclic di-GMP-binding protein	LrgB family protein	CidA/LrgA family protein	MFS transporter	PAS domain S-box protein	photoactive yellow protein	AMP-binding:AMP-binding_C	None	None	DUF1016 domain-containing protein	IclR family transcriptional regulator
Ramlibacter sp. HM2	GCF_015070875.1	A	No data available in table					WP_193675281.1	MBE7366674.1	Y	E	C	freshwater (river, lake, pond)	130	photoactive yellow protein	PAS	PAS	photo_yellow
Ramlibacter sp013087525	GCF_013087525.1	A	g__Ramlibacter	f__Burkholderiaceae	o__Burkholderiales	c__Gammaproteobacteria	p__Proteobacteria	WP_216369847.1	NNU45043.1	Y	E	C		131	photoactive yellow protein	PAS	PAS	photo_yellow
Rhodobacter capsulatus_B	GCF_006546695.1	A	g__Rhodobacter	f__Rhodobacteraceae	o__Rhodobacterales	c__Alphaproteobacteria	p__Proteobacteria	WP_013066805.1	AAC17427.1,ADE84826.1,ETD02278.1,ETD78361.1,ETD81129.1,ETD81639.1,ETD90587.1,ETE54476.1,TKD17485.1,TQD32709.1	Y	E	C	partially evaporated pool of sea	126	photoactive yellow protein	PAS	PAS	photo_yellow	None	gas vesicle protein K	4-coumarate--CoA ligase	None	None	photoactive yellow protein	None	None	None	aromatic amino acid lyase	gas vesicle protein GvpA
Rhodoblastus sphagnicola	GCF_014197735.1	A	g__Rhodoblastus	f__Beijerinckiaceae	o__Rhizobiales	c__Alphaproteobacteria	p__Proteobacteria	WP_104509449.1	MBB4200721.1,PPQ27796.1	Y	E	C	plant associated	126	photoactive yellow protein	PAS	PAS	photo_yellow	Lyase_aromatic	4-coumarate--CoA ligase	None	None	None	photoactive yellow protein	None	None	gas vesicle protein K	GvpL_GvpF	Gas_vesicle
Rhodomicrobium sp. Az07	GCF_018619475.1	A	No data available in table					WP_215028658.1	MBT3070709.1	F	E	C		126	hypothetical protein	PAS	PAS (< cutoff)	photo_yellow (< cutoff)
Rhodomicrobium vannielii	GCF_000166055.1	A	g__Rhodomicrobium	f__Rhodomicrobiaceae	o__Rhizobiales	c__Alphaproteobacteria	p__Proteobacteria	WP_013418694.1	ADP70290.1	F	E	C		128	hypothetical protein	PAS	PAS (< cutoff)	photo_yellow (< cutoff)	protease modulator HflC	PDZ domain-containing protein	membrane protein insertion efficiency factor YidD	None	hybrid sensor histidine kinase/response regulator	None	acyltransferase	CPBP family intramembrane metalloprotease domain-containing protein	threonine--tRNA ligase	excinuclease ABC subunit UvrA	None
Rhodopila globiformis	GCF_002937115.1	A	g__Rhodopila	f__Acetobacteraceae	o__Acetobacterales	c__Alphaproteobacteria	p__Proteobacteria	WP_104523003.1	PPQ26235.1	Y	E	C		131	hypothetical protein	PAS	PAS (< cutoff)	photo_yellow (< cutoff)	methyl-accepting chemotaxis protein	anti-sigma factor antagonist	ATP-binding protein	PAS_4:PAS_7:SpoIIE	Response_reg	None	HTH_31	PAS_4:PAS_9:HWE_HK	peptidase S41	adh_short_C2	Oxidored_FMN:Oxidored_FMN
Rhodopila globiformis	GCF_002937115.1	A	g__Rhodopila	f__Acetobacteraceae	o__Acetobacterales	c__Alphaproteobacteria	p__Proteobacteria	WP_204848128.1	Not found	Y	E	C		130	hypothetical protein	PAS_4	PAS_4	photo_yellow (< cutoff)
Rhodopila globiformis	GCF_002937115.1	A	g__Rhodopila	f__Acetobacteraceae	o__Acetobacterales	c__Alphaproteobacteria	p__Proteobacteria	WP_104521291.1	PPQ28700.1	Y	E	C	Soil	127	PAS domain-containing protein	PAS_4	PAS_4	photo_yellow (< cutoff)	aspartate--tRNA ligase	DUF1849 domain-containing protein	DEAD/DEAH box helicase	None	None	None	None	DNA polymerase III subunit delta	LptE	leucine--tRNA ligase	None
Rhodopseudomonas palustris_E	GCF_000935205.1	A	g__Rhodopseudomonas	f__Xanthobacteraceae	o__Rhizobiales	c__Alphaproteobacteria	p__Proteobacteria	WP_044414360.1	KIZ40153.1,MBB1092841.1	Y	E	C		123	hypothetical protein	PAS	PAS (< cutoff)	photo_yellow (< cutoff)	None	None	None	None	None	None	PilZ domain-containing protein	PaaI family thioesterase	None	None	Crp/Fnr family transcriptional regulator
Rhodospirillum_A centenum	GCF_014197805.1	A	g__Rhodospirillum_A	f__Azospirillaceae	o__Azospirillales	c__Alphaproteobacteria	p__Proteobacteria	WP_012568365.1	ACJ00586.1	Y	E	C		897	photoactive yellow protein	PAS:PAS_2:GAF:PHY:HisKA:HATPase_c	PAS	photo_yellow	DUF4212 domain-containing protein	cation acetate symporter	cyclic nucleotide-binding/CBS domain-containing protein	None	SH3 domain-containing protein	photoactive yellow protein	None	efflux RND transporter periplasmic adaptor subunit	efflux RND transporter permease subunit	RNA methyltransferase	superoxide dismutase
Rhodothalassium salexigens	GCF_014197775.1	A	g__Rhodothalassium	f__Rhodothalassiaceae	o__Sphingomonadales	c__Alphaproteobacteria	p__Proteobacteria	WP_132709125.1	salexigens,CAA67393.1,MBB4212203.1,MBK1639690.1,TCP32646.1	Y	E	C	soil	127	photoactive yellow protein	PAS	PAS	photo_yellow	Ldh family oxidoreductase	None	amidohydrolase family protein	DUF2336 domain-containing protein	AMP-binding protein	photoactive yellow protein	DUF2256 domain-containing protein	deoxyribodipyrimidine photolyase	carbonic anhydrase	Gfo/Idh/MocA family oxidoreductase	HAD-IC family P-type ATPase
Rhodothalassium salexigens	GCF_016653215.1	A	No data available in table					WP_201153293.1	MBK5911330.1,MBK5920104.1	Y	E	C		127	photoactive yellow protein	PAS	PAS	photo_yellow
Rhodovastum atsumiense	GCF_008630155.1	A	g__Rhodovastum	f__Acetobacteraceae	o__Acetobacterales	c__Alphaproteobacteria	p__Proteobacteria	WP_150040103.1	CAH2601049.1,KAA5612876.1	Y	E	C		129	PAS domain-containing protein	PAS_4	PAS_4	photo_yellow (< cutoff)	sigma 54-interacting transcriptional regulator	alanine racemase	D-amino acid dehydrogenase	NAD-dependent isocitrate dehydrogenase	response regulator	PAS domain-containing protein	acyl-[ACP]--phospholipid O-acyltransferase	photosynthetic reaction center cytochrome c subunit	photosynthetic reaction center subunit M	photosynthetic reaction center subunit L	light-harvesting protein
Rhodovibrio salinarum	GCF_000515255.1	A	g__Rhodovibrio	f__Rhodovibrionaceae	o__Kiloniellales	c__Alphaproteobacteria	p__Proteobacteria	WP_051431836.1	MBK1697359.1	Y	E	C		127	hypothetical protein	PAS	PAS (< cutoff)	photo_yellow (< cutoff)	LysE family translocator	None	molybdopterin containing oxidoreductase	ATP-grasp domain-containing protein	DUF3365 domain-containing protein	None	PAS domain-containing protein	AMP-binding	phosphoribosylaminoimidazolesuccinocarboxamide synthase	TANGO2	DUF1476 domain-containing protein
Rhodovibrio sodomensis	GCF_016583645.1	A	No data available in table					WP_200341118.1	MBK1668801.1	Y	E	C		127	hypothetical protein	PAS	PAS (< cutoff)	photo_yellow (< cutoff)
Rhodovibrio sodomensis	GCF_016583645.1	A	No data available in table					WP_200343535.1	MBK1671077.1,MBL6459115.1	Y	E	C	partially evaporated pool of sea	126	PAS domain-containing protein	PAS	PAS	photo_yellow (< cutoff)
Rhodovulum sp002079305	GCF_002079305.1	A	g__Rhodovulum	f__Rhodobacteraceae	o__Rhodobacterales	c__Alphaproteobacteria	p__Proteobacteria	WP_081535834.1	ARE42193.1	Y	E	C	charophytes on the stromatolites	126	photoactive yellow protein	PAS	PAS	photo_yellow	None	None	None	None	None	photoactive yellow protein	None	None	4-coumarate--CoA ligase	PAS domain S-box protein	CheW
Roseivivax halodurans	GCF_000521785.1	A	g__Roseivivax	f__Rhodobacteraceae	o__Rhodobacterales	c__Alphaproteobacteria	p__Proteobacteria	WP_037259422.1	ETX15876.1	Y	E	C		126	photoactive yellow protein	PAS	PAS	photo_yellow	CheW:CheW:CheW	PAS domain S-box protein	4-coumarate--CoA ligase	None	None	photoactive yellow protein	None	None	None	None	ion transporter
Roseivivax isoporae	GCF_000521865.1	A	g__Roseivivax	f__Rhodobacteraceae	o__Rhodobacterales	c__Alphaproteobacteria	p__Proteobacteria	WP_043769037.1	ETX29343.1	Y	E	C	seawater	126	photoactive yellow protein	PAS	PAS	photo_yellow	LysR family transcriptional regulator	cysteine desulfurase	None	None	None	photoactive yellow protein	None	None	4-coumarate--CoA ligase	PAS_4:PAS_4:PAS_4:PAS_9	PAS domain S-box protein
Roseococcus sp. NIBR12	GCF_014764365.1	A	No data available in table					WP_191083814.1	Not found	Y	Q	C		126	photoactive yellow protein	PAS	PAS	photo_yellow
Roseococcus suduntuyensis	GCF_014196305.1	A	g__Roseococcus	f__Acetobacteraceae	o__Acetobacterales	c__Alphaproteobacteria	p__Proteobacteria	WP_184385028.1	MBB3899338.1	Y	Q	C		126	photoactive yellow protein	PAS	PAS	photo_yellow	None	None	gas vesicle structural protein GvpA	AMP-binding protein	None	photoactive yellow protein	None	None	None	gas vesicle protein GvpN	None
Roseococcus thiosulfatophilus	GCF_017311575.1	A	No data available in table					WP_206935532.1	Not found	-	Q	C		82	hypothetical protein	PAS	PAS (< cutoff)	photo_yellow
Roseomonas aerilata	GCF_000711725.1	A	g__Roseomonas	f__Acetobacteraceae	o__Acetobacterales	c__Alphaproteobacteria	p__Proteobacteria	WP_043839464.1	Not found	Y	E	C	oil-contaminated soil sample	893	GAF domain-containing protein	PAS:PAS_2:GAF:PHY:HisKA_2:HATPase_c_2	PAS	photo_yellow (< cutoff)	PAS domain S-box protein	sensor histidine kinase	PAS_4:HWE_HK	PEP-CTERM sorting domain-containing protein	Phage_integrase	histidine kinase	dCache_1:PAS_3:HWE_HK	IS6 family transposase
Roseomonas cervicalis	GCF_000164635.1	A	g__Roseomonas	f__Acetobacteraceae	o__Acetobacterales	c__Alphaproteobacteria	p__Proteobacteria	WP_007004526.1	EFH11670.1,EFH11670.1	Y	E	C	oil-contaminated soil sample	126	photoactive yellow protein	PAS	PAS	photo_yellow	multidrug efflux RND transporter permease subunit	MexE family multidrug efflux RND transporter periplasmic adaptor subunit	TetR family transcriptional regulator	molecular chaperone HtpG	None	photoactive yellow protein	None	None	gas vesicle protein GvpA	None	4-coumarate--CoA ligase
Roseomonas nepalensis	GCF_006438825.1	A	g__Roseomonas	f__Acetobacteraceae	o__Acetobacterales	c__Alphaproteobacteria	p__Proteobacteria	WP_140886419.1	TPG46439.1	Y	E	C	soda lake, surface layer of	893	GAF domain-containing protein	PAS:PAS_2:GAF:PHY:HisKA_2:HATPase_c_2	PAS	photo_yellow (< cutoff)	transposase domain-containing protein	IS6 family transposase	None	nicotinamide mononucleotide transporter	PAS domain-containing protein	GAF domain-containing protein	None	None	TIGR03013 family PEP-CTERM/XrtA system glycosyltransferase	IS3 family transposase	None
Roseomonas nepalensis	GCF_006438825.1	A	g__Roseomonas	f__Acetobacteraceae	o__Acetobacterales	c__Alphaproteobacteria	p__Proteobacteria	WP_206667592.1	Not found	Y	E	C	freshwater sediment	137	hypothetical protein	PAS_4	PAS_4 (< cutoff)	photo_yellow (< cutoff)
Roseomonas sp. KE2513	GCF_016107305.1	A	No data available in table					WP_198383801.1	MBI0538552.1,MBL6082555.1	Y	E	C		893	GAF domain-containing protein	PAS:PAS_2:GAF:PHY:HisKA_2:HATPase_c_2	PAS	photo_yellow (< cutoff)
Roseomonas_A frigidaquae	GCF_013184735.1	A	g__Roseomonas_A	f__Acetobacteraceae	o__Acetobacterales	c__Alphaproteobacteria	p__Proteobacteria	WP_209443478.1	NGM19149.1	Y	E	C		131	photoactive yellow protein	PAS	PAS	photo_yellow
Roseomonas_A frigidaquae	GCF_013184735.1	A	g__Roseomonas_A	f__Acetobacteraceae	o__Acetobacterales	c__Alphaproteobacteria	p__Proteobacteria	WP_168048073.1	NKE44236.1	Y	E	C		126	photoactive yellow protein	PAS	PAS	photo_yellow	2-hydroxyacid dehydrogenase	None	gas vesicle structural protein GvpA	None	None	photoactive yellow protein	None	AMP-binding protein	PilZ domain-containing protein	None	gas vesicle protein GvpN
Rubrimonas cliftonensis	GCF_900107585.1	A	g__Rubrimonas	f__Rhodobacteraceae	o__Rhodobacterales	c__Alphaproteobacteria	p__Proteobacteria	WP_093252375.1	SEA37283.1	Y	E	C	surface seawater sample	126	photoactive yellow protein	PAS	PAS	photo_yellow	GvpO	None	gas vesicle protein GvpN	4-coumarate--CoA ligase	None	photoactive yellow protein	None	None	gas vesicle synthesis protein GvpA	aromatic amino acid lyase	None
Salinispira pacifica	GCF_000507245.1	A	g__Salinispira	f__Salinispiraceae	o__Spirochaetales_C	c__Spirochaetia	p__Spirochaetota	WP_024269642.1	AHC16754.1	Y	E	C		127	photoactive yellow protein	PAS	PAS	photo_yellow	None	GtrA:Acyltransferase	MFS transporter	glutamine amidotransferase	aromatic amino acid lyase	photoactive yellow protein	acyl-CoA synthetase AMP-fatty acid ligase	amino acid ABC transporter, periplasmic amino acid-binding protein	ectoine/hydroxyectoine ABC transporter permease subunit EhuC	ectoine/hydroxyectoine ABC transporter permease subunit EhuD	ectoine/hydroxyectoine ABC transporter ATP-binding protein EhuA
Salipiger pacificus_A	GCF_010500785.1	A	g__Salipiger	f__Rhodobacteraceae	o__Rhodobacterales	c__Alphaproteobacteria	p__Proteobacteria	WP_095880866.1	MCA0940855.1,MCA0944205.1,NDV52323.1,NDW30943.1,PBD20680.1	Y	E	C		126	MULTISPECIES photoactive yellow protein	PAS	PAS	photo_yellow	None	None	AAA_5	4-coumarate--CoA ligase	None	photoactive yellow protein	None	None	None	None	MBL fold metallo-hydrolase
Salipiger pacificus_A	GCF_003111685.1	A	g__Salipiger	f__Rhodobacteraceae	o__Rhodobacterales	c__Alphaproteobacteria	p__Proteobacteria	WP_108965941.1	AWI83729.1	Y	E	C	saline Lake Clifton, located on	126	photoactive yellow protein	PAS	PAS	photo_yellow	pyridoxamine 5'-phosphate oxidase	IS5 family transposase	None	None	None	photoactive yellow protein	None	None	4-coumarate--CoA ligase	AAA_5	GvpO
Sandaracinus amylolyticus	GCF_000737325.1	A	g__Sandaracinus	f__Sandaracinaceae	o__Polyangiales	c__Polyangia	p__Myxococcota	WP_053230923.1	AKF03465.1	Y	E	C		139	photoactive yellow protein	PAS	PAS	photo_yellow	None	Metallophos	TetR_N	aspartate aminotransferase family protein	Creatininase	photoactive yellow protein	Fasciclin:Fasciclin:Fasciclin	penicillin acylase family protein	None	None	NAD(P)/FAD-dependent oxidoreductase
Skermanella aerolata	GCF_007991775.1	A	g__Skermanella	f__Azospirillaceae	o__Azospirillales	c__Alphaproteobacteria	p__Proteobacteria	WP_044433835.1	GEO39919.1,KJB92481.1	Y	E	C	mud from a hypersaline lake	131	photoactive yellow protein	PAS	PAS	photo_yellow	Epimerase	tripartite tricarboxylate transporter substrate binding protein	aromatic amino acid lyase	AMP-binding:AMP-binding_C	MCPsignal	photoactive yellow protein	None
Skermanella aerolata	GCF_007991775.1	A	g__Skermanella	f__Azospirillaceae	o__Azospirillales	c__Alphaproteobacteria	p__Proteobacteria	WP_052830867.1	GEO37728.1,KJB96612.1	Y	E	C		130	hypothetical protein	PAS	PAS (< cutoff)	photo_yellow (< cutoff)	None	None	ribonuclease activity regulator RraA	tripartite tricarboxylate transporter substrate binding protein	GntR family transcriptional regulator	None	hybrid sensor histidine kinase/response regulator	FadR family transcriptional regulator	enoyl-CoA hydratase	GntR family transcriptional regulator	FAD-binding oxidoreductase
Skermanella pratensis	GCF_008843145.1	A	g__Skermanella	f__Azospirillaceae	o__Azospirillales	c__Alphaproteobacteria	p__Proteobacteria	WP_158043358.1	Not found	Y	E	C	deep seawater of South China	129	PAS domain-containing protein	PAS	PAS	photo_yellow (< cutoff)	transcriptional repressor	None	None	thioesterase family protein	class I SAM-dependent RNA methyltransferase	PAS domain-containing protein	PAS domain-containing protein	efflux RND transporter permease subunit	efflux RND transporter periplasmic adaptor subunit	TerC/Alx family metal homeostasis membrane protein	sensor histidine kinase
Skermanella pratensis	GCF_008843145.1	A	g__Skermanella	f__Azospirillaceae	o__Azospirillales	c__Alphaproteobacteria	p__Proteobacteria	WP_158044185.1	Not found	Y	E	C	air sample	649	PAS domain-containing protein	PAS_4:PAS_3:HisKA:HATPase_c:PAS	PAS	photo_yellow (< cutoff)	glutathione S-transferase N-terminal domain-containing protein	3-phenylpropionate MFS transporter	None	None	acyltransferase family protein	PAS domain-containing protein	AMP-binding protein	None	porin	None	None
Skermanella sp. TT6	GCF_016653635.2	A	No data available in table					WP_201076360.1	QQP89747.1	Y	E	C		129	PAS domain-containing protein	PAS_4	PAS_4	photo_yellow (< cutoff)
Skermanella sp. TT6	GCF_016653635.2	A	No data available in table					WP_201073308.1	QQP88423.1	Y	E	C		648	PAS domain-containing protein	PAS_4:PAS_3:HisKA:HATPase_c:PAS	PAS	photo_yellow (< cutoff)
Skermanella stibiiresistens	GCF_000576635.1	A	g__Skermanella	f__Azospirillaceae	o__Azospirillales	c__Alphaproteobacteria	p__Proteobacteria	WP_198038273.1	Not found	Y	E	C		127	photoactive yellow protein	PAS	PAS	photo_yellow
Skermanella stibiiresistens	GCF_000576635.1	A	g__Skermanella	f__Azospirillaceae	o__Azospirillales	c__Alphaproteobacteria	p__Proteobacteria	WP_037450551.1	EWY40735.1	Y	E	C	soil	131	photoactive yellow protein	PAS	PAS	photo_yellow	urea carboxylase	lipid kinase	lipid kinase	ABC transporter ATP-binding protein	AMP-binding:AMP-binding_C	photoactive yellow protein	PAS_4:PAS_3:HisKA:HATPase_c:PAS	GAF	None	PAS domain-containing sensor histidine kinase	None
Skermanella stibiiresistens	GCF_000576635.1	A	g__Skermanella	f__Azospirillaceae	o__Azospirillales	c__Alphaproteobacteria	p__Proteobacteria	WP_198039037.1	EWY36135.1	Y	E	C		129	PAS domain-containing protein	PAS_4	PAS_4	photo_yellow (< cutoff)
Skermanella stibiiresistens	GCF_000576635.1	A	g__Skermanella	f__Azospirillaceae	o__Azospirillales	c__Alphaproteobacteria	p__Proteobacteria	WP_051511894.1	EWY40737.1	Y	E	C		657	PAS domain-containing protein	PAS_4:PAS_3:HisKA:HATPase_c:PAS	PAS	photo_yellow (< cutoff)
Sorangium cellulosum	GCF_001589285.1	A	Undefined (Failed Quality Check)					WP_061610016.1	KYF67181.1	Y	E	C		347	PAS domain-containing protein	PAS	PAS	photo_yellow (< cutoff)	None	None	aspartate kinase	None	DUF4388 domain-containing protein	PAS	None	None	TlpA family protein disulfide reductase	VOC family protein	SHOCT
Sorangium cellulosum_B	GCF_000067165.1	A	g__Sorangium	f__Polyangiaceae	o__Polyangiales	c__Polyangia	p__Myxococcota	WP_012233641.1	CAN91164.1	Y	E	C		133	PAS domain-containing protein	PAS	PAS	photo_yellow (< cutoff)	glycosyl hydrolase	ABC transporter ATP-binding protein	efflux RND transporter periplasmic adaptor subunit	MacB_PCD:FtsX	ABC transporter permease	photoactive yellow protein (PYP)	transporter	MFS transporter	N-acetyltransferase	UPF0227	alpha/beta hydrolase
Sorangium cellulosum_D	GCF_004135755.1	A	g__Sorangium	f__Polyangiaceae	o__Polyangiales	c__Polyangia	p__Myxococcota	WP_129578630.1	AUX35642.1	Y	E	C		347	PAS domain-containing protein	PAS	PAS	photo_yellow (< cutoff)
Sorangium cellulosum_D	GCF_000418325.1	A	g__Sorangium	f__Polyangiaceae	o__Polyangiales	c__Polyangia	p__Myxococcota	WP_020739385.1	AGP39694.1	Y	E	C		347	PAS domain-containing protein	PAS	PAS	photo_yellow (< cutoff)	SHOCT	VOC family protein	TlpA family protein disulfide reductase	None	None	PAS	None	None	aspartate kinase	TPR_19	MlaC
Sorangium cellulosum_E	GCF_002950945.1	A	g__Sorangium	f__Polyangiaceae	o__Polyangiales	c__Polyangia	p__Myxococcota	WP_104977879.1	AUX40007.1	Y	E	C		133	PAS domain-containing protein	PAS	PAS	photo_yellow (< cutoff)	type VI secretion system tip protein VgrG	ABC transporter	efflux RND transporter periplasmic adaptor subunit	MacB_PCD:FtsX	ABC transporter permease	PAS	PAS:STAS	N-acetyltransferase	alpha/beta hydrolase	None	TetR family transcriptional regulator
Sorangium cellulosum_E	GCF_002950945.1	A	g__Sorangium	f__Polyangiaceae	o__Polyangiales	c__Polyangia	p__Myxococcota	WP_104984322.1	AUX46045.1	Y	E	C		350	PAS domain-containing protein	PAS	PAS	photo_yellow (< cutoff)	aminotransferase	SHOCT	TlpA family protein disulfide reductase	None	DUF4911	PAS	DUF4388	None	aspartate kinase	heat-shock protein Hsp70	MlaC
Sorangium cellulosum_F	GCF_004135735.1	A	g__Sorangium	f__Polyangiaceae	o__Polyangiales	c__Polyangia	p__Myxococcota	WP_165373036.1	AUX20515.1	Y	E	C		135	PAS domain-containing protein	PAS	PAS	photo_yellow (< cutoff)
Sphingomicrobium astaxanthinifaciens	GCF_000711715.1	A	g__Sphingomicrobium	f__Sphingomonadaceae	o__Sphingomonadales	c__Alphaproteobacteria	p__Proteobacteria	WP_051676497.1	Not found	Y	E	C		130	hypothetical protein	PAS_4	-	photo_yellow (< cutoff)	alpha-amlyase	undecaprenyl-galactosyl transferase	nucleotide sugar dehydrogenase	None	AMP nucleosidase	None	hybrid sensor histidine kinase/response regulator	None	Plug:TonB_dep_Rec	membrane protein	adenosine kinase
Sphingomicrobium ginsengisoli	GCF_009363895.1	A	g__Sphingomicrobium	f__Sphingomonadaceae	o__Sphingomonadales	c__Alphaproteobacteria	p__Proteobacteria	WP_205215007.1	Not found	Y	E	C		884	MULTISPECIES GAF domain-containing protein	PAS:PAS_2:GAF:PHY:HisKA_2:HATPase_c_2	PAS	photo_yellow (< cutoff)
Sphingomicrobium sp003970925	GCF_003970925.1	A	g__Sphingomicrobium	f__Sphingomonadaceae	o__Sphingomonadales	c__Alphaproteobacteria	p__Proteobacteria	WP_126717704.1	RST29866.1	F	E	C	permafrost soil	130	PAS domain-containing protein	PAS	PAS	photo_yellow (< cutoff)
Sphingomonas aerolata	GCF_000733135.1	A	g__Sphingomonas	f__Sphingomonadaceae	o__Sphingomonadales	c__Alphaproteobacteria	p__Proteobacteria	WP_031439373.1	MBD8471980.1,MBD8640369.1,RZL81456.1	Y	E	C		130	MULTISPECIES hypothetical protein	PAS_4	PAS_4 (< cutoff)	photo_yellow (< cutoff)	TetR/AcrR family transcriptional regulator	glyoxalase	two-component sensor histidine kinase	response regulator	PAS:HisKA:HATPase_c:Response_reg	None	GGDEF domain-containing protein	spore coat protein	molecular chaperone	fimbrial biogenesis outer membrane usher protein	SCPU domain-containing protein
Sphingomonas aerolata	GCF_011759485.1	A	g__Sphingomonas	f__Sphingomonadaceae	o__Sphingomonadales	c__Alphaproteobacteria	p__Proteobacteria	WP_208403469.1	NII57103.1	Y	E	C		131	hypothetical protein	PAS_4	PAS_4 (< cutoff)	photo_yellow (< cutoff)
Sphingomonas aerolata	GCF_003046295.1	A	g__Sphingomonas	f__Sphingomonadaceae	o__Sphingomonadales	c__Alphaproteobacteria	p__Proteobacteria	WP_208620903.1	Not found	Y	E	C		131	hypothetical protein	PAS_4	PAS_4 (< cutoff)	photo_yellow (< cutoff)
Sphingomonas aurantiaca	GCF_004216825.1	A	g__Sphingomonas	f__Sphingomonadaceae	o__Sphingomonadales	c__Alphaproteobacteria	p__Proteobacteria	WP_130325225.1	RZT52923.1	Y	E	C		130	hypothetical protein	PAS_4	PAS_4	photo_yellow (< cutoff)
Sphingomonas lenta	GCF_002288825.1	A	g__Sphingomonas	f__Sphingomonadaceae	o__Sphingomonadales	c__Alphaproteobacteria	p__Proteobacteria	WP_095998384.1	PAX08142.1	Y	E	C		882	GAF domain-containing protein	PAS:PAS_2:GAF:PHY:HisKA_2:HATPase_c_2	PAS	photo_yellow (< cutoff)	None	aminopeptidase P family protein	peptidase S41	isocitrate lyase/phosphoenolpyruvate mutase family protein	transcriptional regulator	histidine kinase	biliverdin-producing heme oxygenase	ABC transporter ATP-binding protein	None	HemolysinCabind:HemolysinCabind:HemolysinCabind:HemolysinCabind:HemolysinCabind:HemolysinCabind:HemolysinCabind:HemolysinCabind:HemolysinCabind:HemolysinCabind:HemolysinCabind:HemolysinCabind:HemolysinCabind	S9 family peptidase
Sphingomonas sp. CFBP 13706	GCF_014842355.1	A	No data available in table					WP_197977846.1	Not found	Y	E	C		131	hypothetical protein	PAS_4	PAS_4 (< cutoff)	photo_yellow (< cutoff)
Sphingomonas sp. CFBP 13714	GCF_014842205.1	A	No data available in table					WP_197984650.1	Not found	Y	E	C		113	hypothetical protein	PAS_4	PAS_4 (< cutoff)	photo_yellow (< cutoff)
Sphingomonas sp. CFBP 13733	GCF_014841795.1	A	No data available in table					WP_197975340.1	Not found	Y	E	C		131	hypothetical protein	PAS_4	PAS_4 (< cutoff)	photo_yellow (< cutoff)
Sphingomonas sp. PvP018	GCF_017876865.1	A	No data available in table					WP_209569567.1	MBP2514551.1	Y	E	C		131	hypothetical protein	PAS_4	PAS_4 (< cutoff)	photo_yellow (< cutoff)
Sphingomonas sp000251145	GCF_000251145.1	A	g__Sphingomonas	f__Sphingomonadaceae	o__Sphingomonadales	c__Alphaproteobacteria	p__Proteobacteria	WP_010164988.1	Not found	F	E	C		126	MULTISPECIES photoactive yellow protein	PAS	PAS	photo_yellow	DNA-binding response regulator	GGDEF-domain containing protein	blue-light sensor BLUF	diguanylate phosphodiesterase	aromatic amino acid lyase	photoactive yellow protein	None	None	4-coumarate--CoA ligase	PEP-CTERM sorting domain-containing protein	Beta_helix
Sphingomonas sp001421535	GCF_001421535.1	A	g__Sphingomonas	f__Sphingomonadaceae	o__Sphingomonadales	c__Alphaproteobacteria	p__Proteobacteria	WP_056022570.1	KQM70432.1	Y	E	C	fresh water	132	hypothetical protein	PAS_4	PAS_4 (< cutoff)	photo_yellow (< cutoff)	hydroxypyruvate isomerase	ribosome small subunit-dependent GTPase A	None	peptide-methionine (S)-S-oxide reductase	Ser_hydrolase	None	PAS_4:PAS_4:HisKA:HATPase_c:Response_reg	response regulator	DNA-binding response regulator	PAS domain-containing sensor histidine kinase	None
Sphingomonas sp001421805	GCF_001421805.1	A	g__Sphingomonas	f__Sphingomonadaceae	o__Sphingomonadales	c__Alphaproteobacteria	p__Proteobacteria	WP_055874525.1	KQN31975.1	F	E	C		126	hypothetical protein	PAS	PAS (< cutoff)	photo_yellow (< cutoff)	None	alpha/beta hydrolase	GMC family oxidoreductase	NAD(P)-dependent oxidoreductase	DUF885 domain-containing protein	None	PAS_3:HATPase_c:Response_reg	None	AraC family transcriptional regulator	PAS_2:GAF:PHY:HWE_HK:Response_reg	None
Sphingomonas sp001421805	GCF_001421825.1	A	g__Sphingomonas	f__Sphingomonadaceae	o__Sphingomonadales	c__Alphaproteobacteria	p__Proteobacteria	WP_056477509.1	KQN28836.1	F	E	C		126	hypothetical protein	PAS	PAS (< cutoff)	photo_yellow (< cutoff)	cupin-like domain-containing protein	TonB_dep_Rec	glycoside hydrolase family 43	IS5/IS1182 family transposase	None	None	DUF885 domain-containing protein	NAD(P)-dependent oxidoreductase	GMC family oxidoreductase	alpha/beta hydrolase	None
Sphingomonas_G jatrophae	GCF_900113315.1	A	g__Sphingomonas_G	f__Sphingomonadaceae	o__Sphingomonadales	c__Alphaproteobacteria	p__Proteobacteria	WP_093312206.1	SFR85026.1	H	I	G		874	GAF domain-containing protein	PAS_2:GAF:PHY:HisKA_2:HATPase_c	PAS (< cutoff)	photo_yellow (< cutoff)
Spirochaeta_B africana	GCF_000242595.2	A	g__Spirochaeta_B	f__DSM-8902	o__Spirochaetales_C	c__Spirochaetia	p__Spirochaetota	WP_041397211.1	Not found	Y	E	C	suboxic zone of a hypersaline	127	photoactive yellow protein	PAS	PAS	photo_yellow	RNA-binding transcriptional accessory protein	None	AI-2E family transporter	ig-like domain-containing surface protein	aromatic amino acid lyase	photoactive yellow protein	AMP-binding:AMP-binding_C	None	peptidoglycan bridge formation glycyltransferase FemA/FemB family protein	GNAT family N-acetyltransferase	peptide-methionine (S)-S-oxide reductase
Spirochaeta_D lutea	GCF_000758165.1	A	g__Spirochaeta_D	f__Salinispiraceae	o__Spirochaetales_C	c__Spirochaetia	p__Spirochaetota	WP_037548978.1	KGE71249.1	Y	E	C		127	photoactive yellow protein	PAS	PAS	photo_yellow	ABC transporter permease	outer membrane lipoprotein-sorting protein	None	5-formyltetrahydrofolate cyclo-ligase	aromatic amino acid lyase	photoactive yellow protein	AMP-binding:AMP-binding_C	None	None	adenylate/guanylate cyclase domain-containing protein	cyclic nucleotide-binding domain-containing protein
Stigmatella aurantiaca	GCF_900109545.1	A	g__Stigmatella	f__Myxococcaceae	o__Myxococcales	c__Myxococcia	p__Myxococcota	WP_075010582.1	Not found	Y	E	C		137	PAS domain-containing protein	PAS_4	PAS_4	photo_yellow (< cutoff)	flagellar motor protein MotA	None	glutamate racemase	carotenoid synthesis regulator CarF	None	photoactive yellow protein	cell division ATP-binding protein FtsE	ABC transporter permease	peptidase M23	alpha/beta hydrolase	alpha/beta hydrolase
Stigmatella aurantiaca	GCF_900109545.1	A	g__Stigmatella	f__Myxococcaceae	o__Myxococcales	c__Myxococcia	p__Myxococcota	WP_075008022.1	SEL96025.1	F	E	C		145	PAS domain-containing protein	PAS	PAS	photo_yellow (< cutoff)	None	serine/threonine protein kinase	Rhodanese	iron-sulfur cluster assembly accessory protein	acyl-CoA thioesterase	PAS	deoxynucleoside kinase	glycerophosphodiester phosphodiesterase	serine/threonine protein kinase	None	None
Stigmatella aurantiaca_A	GCF_000165485.1	A	g__Stigmatella	f__Myxococcaceae	o__Myxococcales	c__Myxococcia	p__Myxococcota	WP_002612233.1	ADO74171.1,EAU68200.1	Y	E	C		137	PAS domain-containing protein	PAS	PAS	photo_yellow (< cutoff)	S41 family peptidase	alpha/beta hydrolase	peptidase M23	ABC transporter permease	cell division ATP-binding protein FtsE	photoactive yellow protein	None	carotenoid synthesis regulator carF	glutamate racemase	None	flagellar motor protein MotA
Stigmatella aurantiaca_A	GCF_000165485.1	A	g__Stigmatella	f__Myxococcaceae	o__Myxococcales	c__Myxococcia	p__Myxococcota	WP_002615749.1	EAU65071.1	F	E	C		148	PAS domain-containing protein	PAS	PAS	photo_yellow (< cutoff)
Stigmatella erecta	GCF_900111745.1	A	g__Stigmatella	f__Myxococcaceae	o__Myxococcales	c__Myxococcia	p__Myxococcota	WP_093516750.1	SET29981.1	Y	E	C		137	PAS domain-containing protein	PAS_4	PAS_4	photo_yellow (< cutoff)	alpha/beta hydrolase	alpha/beta hydrolase	peptidase M23	ABC transporter permease	cell division ATP-binding protein FtsE	photoactive yellow protein	None	carotenoid synthesis regulator CarF	glutamate racemase	None	flagellar motor protein MotA
Stigmatella erecta	GCF_900111745.1	A	g__Stigmatella	f__Myxococcaceae	o__Myxococcales	c__Myxococcia	p__Myxococcota	WP_093517781.1	SET52969.1	F	E	C		147	PAS domain-containing protein	PAS	PAS	photo_yellow (< cutoff)	None	serine/threonine protein kinase	None	glycerophosphodiester phosphodiesterase	deoxynucleoside kinase	PAS	acyl-CoA thioesterase	iron-sulfur cluster assembly accessory protein	Rhodanese	serine/threonine protein kinase	None
Thermochromatium tepidum	GCF_009664085.1	A	g__Thermochromatium	f__Chromatiaceae	o__Chromatiales	c__Gammaproteobacteria	p__Proteobacteria	WP_153975496.1	ADV90265.1,QGU33302.1	Y	L	C		1126	EAL domain-containing protein	PAS:PAS_2:GAF:PHY:GGDEF:EAL	PAS	photo_yellow (< cutoff)	DNA repair protein RadC	hydroxylamine reductase	None	porphobilinogen synthase	AMP-binding protein	EAL domain-containing protein	carbonic anhydrase	AarF/ABC1/UbiB kinase family protein	PAS domain-containing protein	oligosaccharide flippase family protein	DUF815 domain-containing protein
Thiocystis minor	GCF_016653465.1	A	No data available in table					WP_201096231.1	MBK5965615.1	Y	Q	C		1130	EAL domain-containing protein	PAS:PAS_2:GAF:PHY:GGDEF:EAL	PAS	photo_yellow (< cutoff)
Thiocystis violascens	GCF_000227745.2	A	g__Thiocystis	f__Chromatiaceae	o__Chromatiales	c__Gammaproteobacteria	p__Proteobacteria	WP_014780428.1	AFL76046.1	Y	Q	C	stygian springs	1140	EAL domain-containing protein	PAS:PAS_2:GAF:PHY:GGDEF:EAL	PAS	photo_yellow (< cutoff)	SAM_adeno_trans	DUF533 domain-containing protein	ERCC4-type nuclease	DUF2939 domain-containing protein	multifunctional CCA addition/repair protein	diguanylate cyclase	TetR family transcriptional regulator	VWA domain-containing protein	DUF2442 domain-containing protein	CbbQ/NirQ/NorQ/GpvN family protein	ribulose-bisphosphate carboxylase
Thiohalocapsa halophila	GCF_016583825.1	A	No data available in table					WP_200237880.1	MBK1631520.1	Y	Q	A		1102	EAL domain-containing protein	PAS:PAS_2:GAF:PHY:GGDEF:EAL	PAS	photo_yellow (< cutoff)
Thiohalocapsa sp001469165	GCF_001469165.1	A	g__Thiohalocapsa	f__Chromatiaceae	o__Chromatiales	c__Gammaproteobacteria	p__Proteobacteria	WP_058554967.1	Not found	Y	Q	C		1112	EAL domain-containing protein	PAS:PAS_2:GAF:PHY:GGDEF:EAL	PAS	photo_yellow (< cutoff)	PLDc_2	anaerobic ribonucleoside-triphosphate reductase activating protein	NRDD	ribonucleoside triphosphate reductase	NAD(P)-dependent oxidoreductase	diguanylate cyclase	AMP-binding:AMP-binding_C	None	DUF2868 domain-containing protein	DUF3482 domain-containing protein	thioredoxin TrxC
Thiohalospira halophila	GCF_900112605.1	A	g__Thiohalospira	f__Thiohalospiraceae	o__Thiohalospirales	c__Gammaproteobacteria	p__Proteobacteria	WP_093428297.1	SFD44199.1	Y	E	C	salt lake mud	127	photoactive yellow protein	PAS	PAS	photo_yellow	radical SAM protein	SprA-related	efflux RND transporter periplasmic adaptor subunit	AcrB/AcrD/AcrF family protein	None	photoactive yellow protein	AMP-binding:AMP-binding_C	aromatic amino acid lyase	UPF0270	HDOD domain-containing protein	AcrB/AcrD/AcrF family protein
VCDI01 sp005844085	GCF_005844085.1	A	g__VCDI01	f__Acetobacteraceae	o__Acetobacterales	c__Alphaproteobacteria	p__Proteobacteria	WP_138325569.1	TLU73489.1	Y	E	C	sulfur spring	131	hypothetical protein	PAS_4	PAS_4 (< cutoff)	photo_yellow (< cutoff)	rhamnose ABC transporter substrate-binding protein	LacI family DNA-binding transcriptional regulator	SDR family oxidoreductase	TetR family transcriptional regulator C-terminal domain-containing protein	PAS domain S-box protein	None	AMP-binding:AMP-binding_C	transglutaminase family protein	transglutaminase family protein	N-formylglutamate amidohydrolase	shikimate dehydrogenase
Wenzhouxiangella sp. AB-CW3	GCF_014725735.1	A	No data available in table					WP_190975668.1	QOC22887.1,MBK1836902.1	Y	E	C		127	photoactive yellow protein	PAS	PAS	photo_yellow
Yoonia maricola	GCF_002797915.1	A	g__Yoonia	f__Rhodobacteraceae	o__Rhodobacterales	c__Alphaproteobacteria	p__Proteobacteria	WP_100366365.1	PJI91443.1	Y	E	C		126	photoactive yellow protein	PAS	PAS	photo_yellow	None	AAA family ATPase	4-coumarate--CoA ligase	None	None	photoactive yellow protein	None	None	None	glycosyltransferase family 2 protein	glycosyltransferase
Methylobacterium sp. AMS5	GCA_001542815.1	A						WP_060771330.1	Not found	S	A	S		889	GAF domain-containing protein	PAS:PAS_2:GAF:PHY:HisKA_2:HATPase_c	PAS	photo_yellow (< cutoff)
Methylobacterium sp. Leaf123	GCA_001423405.1	A						WP_056199890.1	Not found	C	A	S		889	GAF domain-containing protein	PAS:PAS_2:GAF:PHY:HisKA_2:HATPase_c	PAS	photo_yellow (< cutoff)
Methylobacterium sp. RAS18	GCA_014138365.1	A						WP_182568862.1	Not found	C	A	S		889	GAF domain-containing protein	PAS:PAS_2:GAF:PHY:HisKA_2:HATPase_c	PAS	photo_yellow (< cutoff)
Methylobacterium sp. MB200	Record removed	A						WP_017484084.1	Not found	C	A	S		889	GAF domain-containing protein	PAS:PAS_2:GAF:PHY:HisKA_2:HATPase_c	PAS	photo_yellow (< cutoff)
Methylobacterium sp. DB1607	GCA_009660015.1	A						WP_153874274.1	Not found	C	A	S		889	GAF domain-containing protein	PAS:PAS_2:GAF:PHY:HisKA_2:HATPase_c	PAS	photo_yellow (< cutoff)
Methylobacterium sp. DM1	GCA_003111705.1	A						WP_108941797.1	Not found	C	A	S		887	GAF domain-containing protein	PAS:PAS_2:GAF:PHY:HisKA_2:HATPase_c	PAS	photo_yellow (< cutoff)
Methylobacterium sp. NI91	GCA_011212365.1	A						WP_166060626.1	Not found	C	A	S		887	GAF domain-containing protein	PAS:PAS_2:GAF:PHY:HisKA_2:HATPase_c	PAS	photo_yellow (< cutoff)
Methylobacterium sp. CLZ	GCA_011212505.1	A						WP_166273465.1	Not found	C	A	S		887	GAF domain-containing protein	PAS:PAS_2:GAF:PHY:HisKA_2:HATPase_c	PAS	photo_yellow (< cutoff)
Methylorubrum	GCF_000019945.1	A						WP_012456262.1	ACB82660.1,MBA8913527.1,OAH32856.1,PZP67105.1	C	A	S		888	GAF domain-containing protein	PAS:PAS_2:GAF:PHY:HisKA_2:HATPase_c	PAS	photo_yellow (< cutoff)
Methylobacterium sp. Leaf456	GCA_001425465.1	A						WP_056238683.1	Not found	C	A	S		900	GAF domain-containing protein	PAS:PAS_2:GAF:PHY:HisKA_2:HATPase_c	PAS	photo_yellow (< cutoff)
Methylorubrum extorquens	Record removed	A						WP_209688311.1	Not found	C	A	S		889	GAF domain-containing protein	PAS:PAS_2:GAF:PHY:HisKA_2:HATPase_c	PAS	photo_yellow (< cutoff)
unclassified Methylobacterium	GCA_002727035.1	A						WP_179697124.1	Not found	F	A	G		885	MULTISPECIES GAF domain-containing protein	PAS:PAS_2:GAF:PHY:HisKA_2:HATPase_c	PAS	photo_yellow (< cutoff)
Methylobacterium sp. BK227	Record removed	A						WP_132367134.1	Not found	F	A	G		884	GAF domain-containing protein	PAS:PAS_2:GAF:PHY:HisKA_2:HATPase_c	PAS	photo_yellow (< cutoff)
unclassified Methylobacterium	Record removed	A						WP_192706264.1	Not found	F	A	G		885	MULTISPECIES GAF domain-containing protein	PAS:PAS_2:GAF:PHY:HisKA_2:HATPase_c	PAS	photo_yellow (< cutoff)
Allochromatium vinosum	Record removed	A						WP_148217626.1	Not found	Y	Q	C		1126	EAL domain-containing protein	PAS:PAS_2:GAF:PHY:GGDEF:EAL	PAS	photo_yellow (< cutoff)
Arsukibacterium sp. MJ3	GCA_000987765.1	A						WP_046552563.1	Not found	Y	E	C		131	photoactive yellow protein	PAS	PAS	photo_yellow	NADH-dependent alcohol dehydrogenase	type 1 glutamine amidotransferase domain-containing protein	LysR family transcriptional regulator	aromatic amino acid lyase	AMP-binding	photoactive yellow protein	polar amino acid ABC transporter	Xaa-Pro aminopeptidase	GAF:PAS_9:GGDEF	adenosine deaminase family protein	None
Chondromyces apiculatus	Record removed	A						WP_052375870.1	Not found	Y	E	C		144	PAS domain-containing protein	PAS	PAS	photo_yellow (< cutoff)	MBL fold metallo-hydrolase	DEAD/DEAH box helicase	gamma-butyrobetaine dioxygenase	NAD(P)-dependent oxidoreductase	None	PAS	None	None	homocysteine S-methyltransferase	Lactamase_B_2	None
Halomonas sp. HL-48	GCA_001314875.1	A						WP_035574373.1	Not found	Y	E	C		129	photoactive yellow protein	PAS	PAS	photo_yellow	DNA-binding protein	ethanolamine ammonia-lyase subunit EutB	ethanolamine ammonia-lyase subunit EutC	ethanolamine permease	CIA30 family protein	photoactive yellow protein	acyl-CoA synthetase	bifunctional isocitrate dehydrogenase kinase/phosphatase	NAD-dependent protein deacetylase	adenosylmethionine--8-amino-7-oxononanoate transaminase	dethiobiotin synthase
Halovibrio variabilis	Record removed	A						WP_174787773.1	Not found	Y	E	C	saline lake water	127	photoactive yellow protein	PAS	PAS	photo_yellow	adenosylmethionine--8-amino-7-oxononanoate transaminase	NAD-dependent deacylase	bifunctional isocitrate dehydrogenase kinase/phosphatase	aromatic amino acid lyase	AMP-binding protein	photoactive yellow protein	CIA30 family protein	ethanolamine permease	ethanolamine ammonia-lyase subunit EutC	ethanolamine ammonia-lyase subunit EutB	helix-turn-helix domain-containing protein
Halomonas sp. SH5A2	GCA_014263395.1	A						WP_186255890.1	Not found	Y	E	C		127	photoactive yellow protein	PAS	PAS	photo_yellow
Gammaproteobacteria	GCA_008709855.1	A						WP_151439548.1	Not found	Y	E	C	hypersaline surface water	127	MULTISPECIES photoactive yellow protein	PAS	PAS	photo_yellow	FMN-dependent L-lactate dehydrogenase LldD	TrpB-like pyridoxal phosphate-dependent enzyme	DNA starvation/stationary phase protection protein	aromatic amino acid lyase	AMP-binding_C	photoactive yellow protein	DUF3365 domain-containing protein	LysR family transcriptional regulator	BCCT family transporter	HD domain-containing protein	TauD/TfdA family dioxygenase
Indioceanicola profundi	Record removed	A						WP_119681468.1	Not found	Y	E	C		880	GAF domain-containing protein	PAS:PAS_2:GAF:PHY:HisKA_2:HATPase_c_2	PAS	photo_yellow (< cutoff)	B12-binding domain-containing radical SAM protein	radical SAM protein	toll-Interleukin receptor	TIR domain-containing protein	SIR2 family protein	GAF domain-containing protein	response regulator	PAS domain S-box protein	PAS domain-containing protein	None	helix-turn-helix domain-containing protein
Alphaproteobacteria	GCA_000710935.1	A						WP_042087567.1	Not found	Y	E	C	air sample	127	MULTISPECIES photoactive yellow protein	PAS	PAS	photo_yellow	2,3,4,5-tetrahydropyridine-2,6-dicarboxylate N-succinyltransferase	succinyl-diaminopimelate desuccinylase	SprA-related	acyl-CoA carboxylase subunit beta	DUF4197 domain-containing protein	photoactive yellow protein	AMP-binding:AMP-binding_C	aromatic amino acid lyase	tetratricopeptide repeat-containing protein	None	glutaminase
Marinobacter excellens	Record removed	A						WP_197072539.1	Not found	Y	E	C	diffuse-flow hydrothermal vent	128	photoactive yellow protein	PAS	PAS	photo_yellow
Marinobacter sp. es.042	Record removed	A						WP_197694039.1	Not found	Y	E	C	MTBE-contaminated aquifer	137	photoactive yellow protein	PAS	PAS	photo_yellow
Marinobacter	GCA_003751355.1	A						WP_108017742.1	Not found	Y	E	C		139	MULTISPECIES photoactive yellow protein	PAS	PAS	photo_yellow	DNA-binding response regulator	None	twin-arginine translocation pathway signal protein	aromatic amino acid lyase	4-coumarate--CoA ligase	photoactive yellow protein	NAD-dependent epimerase	arginine N-succinyltransferase	thioredoxin	DUF1294 domain-containing protein	None
Massilia sp. JS1662	GCA_000759615.1	A						WP_036230844.1	Not found	Y	E	C	freshwater sediment	127	photoactive yellow protein	PAS	PAS	photo_yellow	AraC family transcriptional regulator	glycoside hydrolase family 31 protein	DUF1275 domain-containing protein	succinyldiaminopimelate transaminase	2,3,4,5-tetrahydropyridine-2,6-dicarboxylate N-succinyltransferase	photoactive yellow protein	AMP-binding:AMP-binding_C	MerR_1:B12-binding	twitching motility protein PilT	None	None
Noviherbaspirillum aerium	Record removed	A						WP_151632948.1	Not found	Y	E	C		127	photoactive yellow protein	PAS	PAS	photo_yellow	phosphate starvation-inducible protein PsiF	replication initiator protein A	AraC family transcriptional regulator	replication initiator protein A	None	photoactive yellow protein	4-coumarate--CoA ligase	None	cytochrome c5 family protein	OmpA family protein	None
Rheinheimera sp. A13L	Record removed	A						WP_202797826.1	Not found	Y	E	C	deep-sea sediment	127	photoactive yellow protein	PAS	PAS	photo_yellow
Polyangium aurulentum	GCF_005144635.2	A						WP_169508490.1	UQA54685.1	Y	E	C	coastal sands	352	PAS domain-containing protein	PAS	PAS	photo_yellow (< cutoff)
Pseudomonas arsenicoxydans	GCA_004135995.1	A						WP_208672311.1	QAY88357.1	Y	E	C		127	photoactive yellow protein	PAS	PAS	photo_yellow
Ramlibacter sp. USB13	GCA_014297465.1	A						WP_187075776.1	MBC5782971.1	Y	E	C		127	photoactive yellow protein	PAS	PAS	photo_yellow
Roseomonas algicola	GCA_011040385.1	A						WP_164693314.1	NGM19149.1	Y	E	C	air	124	photoactive yellow protein	PAS	PAS	photo_yellow
Salinisphaera sp. LB1	GCF_003177035.1	A						WP_109993106.1	AWN15534.1	Y	E	C		127	photoactive yellow protein	PAS	PAS	photo_yellow	YaiI/YqxD family protein	None	OpgC_C	S9 family peptidase	YjfB_motility	photoactive yellow protein	AMP-binding_C	None	None	None	PAP2
Sphingomonas sp. BK481	Record removed	A						WP_183937844.1	Not found	Y	E	C		130	hypothetical protein	PAS_4	PAS_4 (< cutoff)	photo_yellow (< cutoff)
Thalassobaculum fulvum	GCF_014652915.1	A						WP_189994188.1	GHD60536.1	Y	E	C		127	photoactive yellow protein	PAS	PAS	photo_yellow	thymidine phosphorylase	ribose-phosphate diphosphokinase	FkbM family methyltransferase	None	TetR family transcriptional regulator	photoactive yellow protein	AMP-binding protein	MFS transporter	None	GMC family oxidoreductase N-terminal domain-containing protein	PAS domain-containing protein
Thiorhodospira sibirica	GCF_000227725.2	A						WP_006788557.1	Not found	Y	E	C		127	photoactive yellow protein	PAS	PAS	photo_yellow	methyl-accepting chemotaxis protein	None	HDOD domain-containing protein	None	stage II sporulation protein E	photoactive yellow protein	4-coumarate--CoA ligase	aromatic amino acid lyase	histidine kinase	redox-regulated ATPase YchF
Noviherbaspirillum malthae	Record removed	A						WP_194726978.1	Not found	Y	E	C		127	photoactive yellow protein	PAS	PAS	photo_yellow	None	None	None	None	None	photoactive yellow protein	4-coumarate--CoA ligase	None	cytochrome c5 family protein	OmpA family protein	None
Skermanella mucosa	GCF_016765655.2	A						WP_202681028.1	UEM21254.1	Y	E	C		129	PAS domain-containing protein	PAS	PAS	photo_yellow (< cutoff)
Skermanella rosea	GCF_016806835.2	A						WP_203098670.1	UEM03901.1	Y	E	C		129	PAS domain-containing protein	PAS	PAS	photo_yellow (< cutoff)
Belnapia mucosa	GCA_016775475.1	A						WP_202828845.1	Not found	Y	E	C		382	PAS domain-containing protein	PAS:PAS_2	PAS	photo_yellow (< cutoff)
Belnapia arida	GCA_016773205.1	A						WP_202835889.1	Not found	Y	E	C		863	GAF domain-containing protein	PAS_2:GAF:PHY:HisKA_2:HATPase_c	PAS (< cutoff)	photo_yellow (< cutoff)
Skermanella mucosa	GCF_016765655.2	A						WP_202682128.1	UEM22205.1	Y	E	C		649	PAS domain-containing protein	PAS_4:PAS_3:HisKA:HATPase_c:PAS	PAS	photo_yellow (< cutoff)
Skermanella rosea	GCF_016806835.2	A						WP_203099593.1	UEM04871.1	Y	E	C		648	PAS domain-containing protein	PAS_4:PAS_3:HisKA:HATPase_c:PAS	PAS	photo_yellow (< cutoff)
Halomonas sp. BC04	GCF_000568385.1	A						WP_043510308.1	EWH03836.1	Y	E	C		129	photoactive yellow protein	PAS	PAS	photo_yellow	MFS transporter	NAD(P)-dependent oxidoreductase	EamA/RhaT family transporter	sensor domain-containing diguanylate cyclase	None	photoactive yellow protein	None
Corallococcus sp. AB045	GCA_003668895.1	A						WP_121711685.1	Not found	F	E	C		149	PAS domain-containing protein	PAS	PAS	photo_yellow (< cutoff)
Corallococcus sp. AB049A	GCF_003668885.1	A						WP_120547635.1	RKH51855.1,RKI63878.1	F	E	C		149	PAS domain-containing protein	PAS	PAS	photo_yellow (< cutoff)
Corallococcus	Record removed	A						WP_120619542.1	Not found	F	E	C		149	MULTISPECIES PAS domain-containing protein	PAS	PAS	photo_yellow (< cutoff)
Citreicoccus inhibens	Record removed	A						WP_120202699.1	MBU8895942.1,RJS25824.1,RKH65866.1	F	E	C		148	MULTISPECIES PAS domain-containing protein	PAS_4	PAS_4	photo_yellow (< cutoff)
Corallococcus llansteffanensis	Record removed	A						WP_120642303.1	Not found	F	E	C	Soil	154	PAS domain-containing protein	PAS	PAS	photo_yellow (< cutoff)	Asp_Arg_Hydrox	GNAT family N-acetyltransferase	FMN-binding negative transcriptional regulator	Transferase	caspase family protein	PAS domain-containing protein	GNAT family N-acetyltransferase	None	None	sigma-54-dependent Fis family transcriptional regulator	HAMP domain-containing protein
Halomonas	Record removed	A						WP_160898505.1	Not found	F	E	C		132	MULTISPECIES photoactive yellow protein	PAS	PAS	photo_yellow	ATP-binding cassette domain-containing protein	ABC transporter permease	CrtC:Lipocalin_9	None	BLUF domain-containing protein	photoactive yellow protein	None	None	MerR family transcriptional regulator	integration host factor subunit alpha	phenylalanine--tRNA ligase subunit beta
Longimicrobium terrae	Record removed	A						WP_170033363.1	Not found	F	E	C		143	PAS domain-containing protein	PAS	PAS	photo_yellow (< cutoff)
Polyangium aurulentum	Record removed	A						WP_136917938.1	UQA55536.1	F	E	C		125	PAS domain-containing protein	PAS_4	PAS_4	photo_yellow (< cutoff)
Rhodopseudomonas palustris	GCA_014145305.1	A						WP_182747096.1	Not found	F	E	C		128	hypothetical protein	PAS	PAS (< cutoff)	photo_yellow (< cutoff)
Methylobacterium durans	GCA_003173715.1	A						WP_109886955.1	Not found	Y	A	A		885	GAF domain-containing protein	PAS:PAS_2:GAF:PHY:HisKA_2:HATPase_c	PAS	photo_yellow (< cutoff)
Acidithiobacillus sp. HP-11	GCF_015100075.1	B	No data available in table					WP_193639894.1	MBE7565818.1,MBU2752214.1,MBU2793806.1	F	E	C		136	MULTISPECIES PAS domain-containing protein	PAS	PAS	photo_yellow (< cutoff)
Acidithiobacillus sp. HP-6	GCF_015100135.1	B	No data available in table					WP_193651342.1	MBE7563773.1,MBE7569542.1	F	E	C		136	MULTISPECIES PAS domain-containing protein	PAS	PAS	photo_yellow (< cutoff)
Acidithiobacillus sp. RW2	GCF_018853815.1	B	No data available in table					WP_215883979.1	MBU2760365.1	F	E	C		136	PAS domain-containing protein	PAS	PAS	photo_yellow (< cutoff)
Acidithiobacillus sp002847505	GCF_002847505.1	B	g__Acidithiobacillus	f__Acidithiobacillaceae	o__Acidithiobacillales	c__Gammaproteobacteria	p__Proteobacteria	WP_101537833.1	PKY10527.1	F	E	C		136	PAS domain-containing protein	PAS	PAS	photo_yellow (< cutoff)	sugar transporter	DUF3833 domain-containing protein	APC family permease	long-chain fatty acid--CoA ligase	None	photoactive yellow protein	MerR family transcriptional regulator	pyridine nucleotide-disulfide oxidoreductase	None	ISAs1 family transposase	DUF3833 domain-containing protein
Acidithiobacillus thiooxidans	GCF_006718285.1	B	g__Acidithiobacillus	f__Acidithiobacillaceae	o__Acidithiobacillales	c__Gammaproteobacteria	p__Proteobacteria	WP_142087524.1	TQN51518.1	F	E	C		136	PAS domain-containing protein	PAS	PAS	photo_yellow (< cutoff)
Acidithiobacillus thiooxidans	GCF_001931655.1	B	g__Acidithiobacillus	f__Acidithiobacillaceae	o__Acidithiobacillales	c__Gammaproteobacteria	p__Proteobacteria	WP_075323255.1	Not found	F	E	C		136	PAS domain-containing protein	PAS	PAS	photo_yellow (< cutoff)	cation transporter	KR domain-containing protein	DUF3833 domain-containing protein	CoB--CoM heterodisulfide reductase iron-sulfur subunit A family protein	MerR family transcriptional regulator	photoactive yellow protein	None	long-chain fatty acid--CoA ligase	APC family permease	DUF3833 domain-containing protein	MFS transporter
Acidithiobacillus thiooxidans	GCF_009662475.1	B	g__Acidithiobacillus	f__Acidithiobacillaceae	o__Acidithiobacillales	c__Gammaproteobacteria	p__Proteobacteria	WP_024894767.1	MBU2740379.1,MBU2836454.1,MBU2840744.1,MBU2841241.1,OCX74652.1,OCX76320.1,OCX77107.1,OCX83312.1,OCX84628.1,OCX87962.1,OFC43755.1,QFX97369.1	F	E	C		136	MULTISPECIES PAS domain-containing protein	PAS	PAS	photo_yellow (< cutoff)	MFS transporter	DUF3833 domain-containing protein	APC family permease	long-chain fatty acid--CoA ligase	None	photoactive yellow protein	MerR family transcriptional regulator	pyridine nucleotide-disulfide oxidoreductase	DUF3833 domain-containing protein	short-chain dehydrogenase	cation transporter
Acidithiobacillus thiooxidans	GCF_000227215.1	B	g__Acidithiobacillus	f__Acidithiobacillaceae	o__Acidithiobacillales	c__Gammaproteobacteria	p__Proteobacteria	WP_010642934.1	MBU2810883.1	F	E	C		136	PAS domain-containing protein	PAS	PAS	photo_yellow (< cutoff)	cation transporter	KR domain-containing protein	DUF3833 domain-containing protein	CoB--CoM heterodisulfide reductase iron-sulfur subunit A family protein	MerR family transcriptional regulator	photoactive yellow protein	None	long-chain fatty acid--CoA ligase	APC family permease	DUF3833 domain-containing protein	MFS transporter
Acidithiobacillus_A caldus	GCF_001756745.1	B	g__Acidithiobacillus_A	f__Acidithiobacillaceae	o__Acidithiobacillales	c__Gammaproteobacteria	p__Proteobacteria	WP_004868881.1	AIA56210.1,MBU2730688.1,MBU2735247.1,MBU2745234.1,MBU2762643.1,MBU2770453.1,MBU2781107.1,MBU2783972.1,MBU2790018.1,MBU2803409.1,MBU2821239.1,MCE5420389.1,OFC32025.1,OFC39026.1,OFC41606.1	F	E	C		136	PAS domain-containing protein	PAS	PAS	photo_yellow (< cutoff)	sugar transporter	DUF3833 domain-containing protein	SDR family oxidoreductase	long-chain fatty acid--CoA ligase	None	photoactive yellow protein	MerR family DNA-binding transcriptional regulator	pyridine nucleotide-disulfide oxidoreductase	None	None	DUF3833 domain-containing protein
Acidithiobacillus_A caldus	GCF_008694225.1	B	g__Acidithiobacillus_A	f__Acidithiobacillaceae	o__Acidithiobacillales	c__Gammaproteobacteria	p__Proteobacteria	WP_014003467.1	AEK59167.1,AUW33554.1,QER43932.1	F	E	C	acidic _Sphagnum_ peat sampled	136	PAS domain-containing protein	PAS	PAS	photo_yellow (< cutoff)	MFS transporter	DUF3833 domain-containing protein	SDR family oxidoreductase	long-chain fatty acid--CoA ligase	None	photoactive yellow protein	MerR family DNA-binding transcriptional regulator	CoB--CoM heterodisulfide reductase iron-sulfur subunit A family protein	None	None	DUF3833 domain-containing protein
Armatimonas rosea	GCF_014202505.1	B	g__Armatimonas	f__Armatimonadaceae	o__Armatimonadales	c__Armatimonadia	p__Armatimonadota	WP_184202966.1	MBB6053051.1	Y	Q	C		185	phosphonate transporter	PAS	PAS (< cutoff)	photo_yellow (< cutoff)	None	None	Secretin_N:Secretin_N:Secretin_N:Secretin	None	None	phosphonate transporter	aromatic amino acid lyase	DUF503 domain-containing protein	30S ribosome-binding factor RbfA	bifunctional oligoribonuclease/PAP phosphatase NrnA	GNAT family N-acetyltransferase
Capsulimonas corticalis	GCF_003574315.1	B	g__Capsulimonas	f__Capsulimonadaceae	o__Armatimonadales	c__Armatimonadia	p__Armatimonadota	WP_119323304.1	BDI31640.1	Y	A	S		127	hypothetical protein	PAS	PAS (< cutoff)	photo_yellow (< cutoff)
Gemmatimonas phototrophica	GCF_000695095.2	B	g__Gemmatimonas	f__Gemmatimonadaceae	o__Gemmatimonadales	c__Gemmatimonadetes	p__Gemmatimonadota	WP_026849937.1	AMW04406.1	Y	E	C	Mediterranean forest soil	126	photoactive yellow protein	PAS	PAS (< cutoff)	photo_yellow (< cutoff)	dihydrodipicolinate synthase family protein	aromatic amino acid lyase	None	HDOD domain-containing protein	None	photoactive yellow protein	None	DUF456 domain-containing protein	adenylosuccinate synthase	Pyr_redox_3	glycine--tRNA ligase
Leptospira putramalaysiae	GCF_004770035.1	B	g__Leptospira	f__Leptospiraceae	o__Leptospirales	c__Leptospirae	p__Spirochaetota	WP_118982421.1	Not found	F	E	C	dolomitic marble outcrops	125	PAS domain-containing protein	PAS	PAS	photo_yellow (< cutoff)	HPP family protein	c-type cytochrome	flagellin	flagellin	None	PAS domain-containing protein	AMP-binding protein	None	aromatic amino acid lyase	pyruvate dehydrogenase (acetyl-transferring) E1 component subunit alpha	pyruvate dehydrogenase complex E1 component subunit beta
Leptospira stimsonii	GCF_003545885.1	B	g__Leptospira	f__Leptospiraceae	o__Leptospirales	c__Leptospirae	p__Spirochaetota	WP_118968579.1	Not found	F	E	C	rhizoplane of reed _Phragmites	125	PAS domain-containing protein	PAS	PAS	photo_yellow (< cutoff)	HPP family protein	c-type cytochrome	flagellin	flagellin	None	PAS domain-containing protein	acyl--CoA ligase	None	aromatic amino acid lyase	pyruvate dehydrogenase (acetyl-transferring) E1 component subunit alpha	pyruvate dehydrogenase complex E1 component subunit beta
Leptospira_A bandrabouensis	GCF_004770905.1	B	g__Leptospira_A	f__Leptospiraceae	o__Leptospirales	c__Leptospirae	p__Spirochaetota	WP_135743765.1	MCG6146379.1,MCG6153757.1,MCG6161206.1,MCG6165966.1,TGN08952.1,TGN11490.1	Y	E	C	Stream water	125	PAS domain-containing protein	PAS	PAS	photo_yellow (< cutoff)	biopolymer transporter ExbD	MotA/TolQ/ExbB proton channel family protein	ubiquinone/menaquinone biosynthesis methyltransferase	LruC domain-containing protein	AMP-binding protein	PAS domain-containing protein	None	chemotaxis protein	DUF4442 domain-containing protein	None	TraR/DksA family transcriptional regulator
Leptospira_A biflexa	GCF_004770315.1	B	g__Leptospira_A	f__Leptospiraceae	o__Leptospirales	c__Leptospirae	p__Spirochaetota	WP_135580034.1	TGM32175.1,TGM42153.1	Y	E	C		125	PAS domain-containing protein	PAS	PAS	photo_yellow (< cutoff)	TraR/DksA family transcriptional regulator	None	DUF4442 domain-containing protein	chemotaxis protein	None	PAS domain-containing protein	AMP-binding protein	LruC domain-containing protein	ubiquinone/menaquinone biosynthesis methyltransferase	MotA/TolQ/ExbB proton channel family protein	biopolymer transporter ExbD
Leptospira_A biflexa	GCF_004770805.1	B	g__Leptospira_A	f__Leptospiraceae	o__Leptospirales	c__Leptospirae	p__Spirochaetota	WP_012476631.1	ABZ95976.1,ABZ99693.1,TGM42675.1,TGM45753.1,TGM51839.1	Y	E	C	water	125	PAS domain-containing protein	PAS	PAS	photo_yellow (< cutoff)	biopolymer transporter ExbD	MotA/TolQ/ExbB proton channel family protein	methyltransferase domain-containing protein	LruC domain-containing protein	acyl-CoA synthetase	photoactive yellow protein	None	chemotaxis protein	DUF4442 domain-containing protein	None	molecular chaperone DnaK
Leptospira_A bouyouniensis	GCF_004770625.1	B	g__Leptospira_A	f__Leptospiraceae	o__Leptospirales	c__Leptospirae	p__Spirochaetota	WP_135742664.1	TGK49795.1,TGL09454.1,TGM77984.1	Y	E	C		125	PAS domain-containing protein	PAS	PAS	photo_yellow (< cutoff)	biopolymer transporter ExbD	MotA/TolQ/ExbB proton channel family protein	ubiquinone/menaquinone biosynthesis methyltransferase	LruC domain-containing protein	AMP-binding protein	PAS domain-containing protein	None	chemotaxis protein	DUF4442 domain-containing protein	None	TraR/DksA family transcriptional regulator
Leptospira_A ellinghausenii	GCF_003114815.1	B	g__Leptospira_A	f__Leptospiraceae	o__Leptospirales	c__Leptospirae	p__Spirochaetota	WP_108961094.1	GBF44106.1	Y	E	C		125	PAS domain-containing protein	PAS	PAS	photo_yellow (< cutoff)	molecular chaperone DnaK	None	thioesterase	chemotaxis protein	None	photoactive yellow protein	acyl-CoA synthetase	LruC domain-containing protein	demethylmenaquinone methyltransferase	MotA/TolQ/ExbB proton channel family protein	biopolymer transporter ExbD
Leptospira_A harrisiae	GCF_002812135.1	B	g__Leptospira_A	f__Leptospiraceae	o__Leptospirales	c__Leptospirae	p__Spirochaetota	WP_100744974.1	PJZ83230.1,PKA06721.1	Y	E	C		125	PAS domain-containing protein	PAS	PAS	photo_yellow (< cutoff)	molecular chaperone DnaK	None	thioesterase	chemotaxis protein	None	photoactive yellow protein	acyl-CoA synthetase	LruC domain-containing protein	demethylmenaquinone methyltransferase	MotA/TolQ/ExbB proton channel family protein	biopolymer transporter ExbD
Leptospira_A jelokensis	GCF_004769775.1	B	g__Leptospira_A	f__Leptospiraceae	o__Leptospirales	c__Leptospirae	p__Spirochaetota	WP_135644281.1	TGL62628.1,TGM06434.1	Y	E	C		125	PAS domain-containing protein	PAS	PAS	photo_yellow (< cutoff)	50S ribosomal protein L33	TraR/DksA family transcriptional regulator	None	chemotaxis protein	None	PAS domain-containing protein	non-ribosomal peptide synthetase	LruC domain-containing protein	ubiquinone/menaquinone biosynthesis methyltransferase	MotA/TolQ/ExbB proton channel family protein	biopolymer transporter ExbD
Leptospira_A kemamanensis	GCF_004769665.1	B	g__Leptospira_A	f__Leptospiraceae	o__Leptospirales	c__Leptospirae	p__Spirochaetota	WP_135617768.1	TGL55493.1	Y	E	C		125	PAS domain-containing protein	PAS	PAS	photo_yellow (< cutoff)	TraR/DksA family transcriptional regulator	None	DUF4442 domain-containing protein	chemotaxis protein	None	PAS domain-containing protein	AMP-binding protein	LruC domain-containing protein	ubiquinone/menaquinone biosynthesis methyltransferase	MotA/TolQ/ExbB proton channel family protein	biopolymer transporter ExbD
Leptospira_A levettii	GCF_004770915.1	B	g__Leptospira_A	f__Leptospiraceae	o__Leptospirales	c__Leptospirae	p__Spirochaetota	WP_100715885.1	MCG6149405.1,PKA28056.1,TGL74773.1,TGM26289.1,TGM30227.1,TGM71838.1	Y	E	C		125	PAS domain-containing protein	PAS	PAS	photo_yellow (< cutoff)	molecular chaperone DnaK	None	thioesterase	chemotaxis protein	None	photoactive yellow protein	acyl-CoA synthetase	LruC domain-containing protein	demethylmenaquinone methyltransferase	MotA/TolQ/ExbB proton channel family protein	biopolymer transporter ExbD
Leptospira_A levettii	GCF_004771255.1	B	g__Leptospira_A	f__Leptospiraceae	o__Leptospirales	c__Leptospirae	p__Spirochaetota	WP_135593014.1	TGL02131.1,TGL07478.1,TGL20215.1,TGM40598.1,TGM79353.1,TGM88156.1,TGM89219.1	Y	E	C		125	PAS domain-containing protein	PAS	PAS	photo_yellow (< cutoff)	TraR/DksA family transcriptional regulator	None	DUF4442 domain-containing protein	chemotaxis protein	None	PAS domain-containing protein	AMP-binding protein	LruC domain-containing protein	ubiquinone/menaquinone biosynthesis methyltransferase	MotA/TolQ/ExbB proton channel family protein	biopolymer transporter ExbD
Leptospira_A levettii	GCF_002812185.1	B	g__Leptospira_A	f__Leptospiraceae	o__Leptospirales	c__Leptospirae	p__Spirochaetota	WP_100727941.1	PJZ36333.1,PJZ87855.1,PJZ99094.1	Y	E	C		125	PAS domain-containing protein	PAS	PAS	photo_yellow (< cutoff)	biopolymer transporter ExbD	MotA/TolQ/ExbB proton channel family protein	demethylmenaquinone methyltransferase	LruC domain-containing protein	acyl-CoA synthetase	photoactive yellow protein	None	chemotaxis protein	thioesterase	None	molecular chaperone DnaK
Leptospira_A meyeri	GCF_004770275.1	B	g__Leptospira_A	f__Leptospiraceae	o__Leptospirales	c__Leptospirae	p__Spirochaetota	WP_100718673.1	PJZ80630.1,PJZ95869.1,PKA13267.1,PKA25279.1,TGM21788.1	Y	E	C		125	PAS domain-containing protein	PAS	PAS	photo_yellow (< cutoff)	biopolymer transporter ExbD	MotA/TolQ/ExbB proton channel family protein	demethylmenaquinone methyltransferase	LruC domain-containing protein	acyl-CoA synthetase	photoactive yellow protein	None	chemotaxis protein	DUF4442 domain-containing protein	None	molecular chaperone DnaK
Leptospira_A meyeri	GCF_004770545.1	B	g__Leptospira_A	f__Leptospiraceae	o__Leptospirales	c__Leptospirae	p__Spirochaetota	WP_004787871.1	EKJ85739.1,EMJ87726.1,TDY68378.1,TGL48405.1	Y	E	C		125	PAS domain-containing protein	PAS	PAS	photo_yellow (< cutoff)	transport energizing protein, ExbD/TolR family	MotA/TolQ/ExbB proton channel family protein	methyltransferase domain-containing protein	LruC domain-containing protein	acyl-CoA synthetase	photoactive yellow protein	None	chemotaxis protein	DUF4442 domain-containing protein	None	molecular chaperone DnaK
Leptospira_A meyeri	GCF_004770925.1	B	g__Leptospira_A	f__Leptospiraceae	o__Leptospirales	c__Leptospirae	p__Spirochaetota	WP_135631144.1	TGM61001.1,TGM66070.1	Y	E	C	freshwater (river, lake, pond)	125	PAS domain-containing protein	PAS	PAS	photo_yellow (< cutoff)
Leptospira_A meyeri	GCF_004769345.1	B	g__Leptospira_A	f__Leptospiraceae	o__Leptospirales	c__Leptospirae	p__Spirochaetota	WP_135609087.1	TGL15964.1	Y	E	C		125	PAS domain-containing protein	PAS	PAS	photo_yellow (< cutoff)
Leptospira_A montravelensis	GCF_004770045.1	B	g__Leptospira_A	f__Leptospiraceae	o__Leptospirales	c__Leptospirae	p__Spirochaetota	WP_135568461.1	TGK86506.1,TGL02762.1	Y	E	C		125	PAS domain-containing protein	PAS	PAS	photo_yellow (< cutoff)	TraR/DksA family transcriptional regulator	None	DUF4442 domain-containing protein	chemotaxis protein	None	PAS domain-containing protein	AMP-binding protein	LruC domain-containing protein	ubiquinone/menaquinone biosynthesis methyltransferase	MotA/TolQ/ExbB proton channel family protein	biopolymer transporter ExbD
Leptospira_A noumeaensis	GCF_004770765.1	B	g__Leptospira_A	f__Leptospiraceae	o__Leptospirales	c__Leptospirae	p__Spirochaetota	WP_135601092.1	TGK83187.1	Y	E	C		125	PAS domain-containing protein	PAS	PAS	photo_yellow (< cutoff)	biopolymer transporter ExbD	MotA/TolQ/ExbB proton channel family protein	ubiquinone/menaquinone biosynthesis methyltransferase	LruC domain-containing protein	AMP-binding protein	PAS domain-containing protein	None	chemotaxis protein	DUF4442 domain-containing protein	None	TraR/DksA family transcriptional regulator
Leptospira_A ognonensis	GCF_004770745.1	B	g__Leptospira_A	f__Leptospiraceae	o__Leptospirales	c__Leptospirae	p__Spirochaetota	WP_135621440.1	TGL63943.1	Y	E	C		125	PAS domain-containing protein	PAS	PAS	photo_yellow (< cutoff)	N-acetyl-gamma-glutamyl-phosphate reductase	MBL fold metallo-hydrolase	cyclic nucleotide-binding domain-containing protein	C40 family peptidase	patatin-like phospholipase family protein	PAS domain-containing protein	chemotaxis protein	aromatic amino acid lyase	None	photoactive yellow protein	None
Leptospira_A ognonensis	GCF_004770745.1	B	g__Leptospira_A	f__Leptospiraceae	o__Leptospirales	c__Leptospirae	p__Spirochaetota	WP_135621444.1	TGL63947.1,RHX86893.1,TGK14624.1,TGM11853.1,RHX90941.1	F	E	C	freshwater (river, lake, pond)	144	photoactive yellow protein	PAS	PAS (< cutoff)	photo_yellow (< cutoff)	patatin-like phospholipase family protein	PAS domain-containing protein	chemotaxis protein	aromatic amino acid lyase	None	photoactive yellow protein	None	None	None	dihydroxy-acid dehydratase	VOC family protein
Leptospira_A ryugenii	GCF_003114855.1	B	g__Leptospira_A	f__Leptospiraceae	o__Leptospirales	c__Leptospirae	p__Spirochaetota	WP_108974156.1	GBF49343.1	Y	E	C		125	photoactive yellow protein	PAS	PAS (< cutoff)	photo_yellow (< cutoff)	None	None	photoactive yellow protein	None	aromatic amino acid lyase	photoactive yellow protein	alpha/beta hydrolase	NLPC_P60	Lactamase_B_2	N-acetyl-gamma-glutamyl-phosphate reductase	phosphorylase
Leptospira_A ryugenii	GCF_003114855.1	B	g__Leptospira_A	f__Leptospiraceae	o__Leptospirales	c__Leptospirae	p__Spirochaetota	WP_108974150.1	GBF49340.1	F	E	C		144	photoactive yellow protein	PAS	PAS	photo_yellow (< cutoff)	None	DUF5360	DUF1232 domain-containing protein	None	None	photoactive yellow protein	None	aromatic amino acid lyase	photoactive yellow protein	alpha/beta hydrolase	NLPC_P60
Leptospira_A terpstrae	GCF_000332495.1	B	g__Leptospira_A	f__Leptospiraceae	o__Leptospirales	c__Leptospirae	p__Spirochaetota	WP_002975717.1	EMY59805.1	Y	E	C		125	PAS domain-containing protein	PAS	PAS	photo_yellow (< cutoff)	transport energizing protein, ExbD/TolR family	MotA/TolQ/ExbB proton channel family protein	methyltransferase domain-containing protein	LruC domain-containing protein	phosphopantetheine attachment domain protein	photoactive yellow protein	None	methyl-accepting chemotaxis protein	DUF4442 domain-containing protein	None	C4-type zinc finger protein, DksA/TraR family
Leptospira_A vanthielii	GCF_004770365.1	B	g__Leptospira_A	f__Leptospiraceae	o__Leptospirales	c__Leptospirae	p__Spirochaetota	WP_135660736.1	TGM45466.1	Y	E	C		125	PAS domain-containing protein	PAS	PAS	photo_yellow (< cutoff)	biopolymer transporter ExbD	MotA/TolQ/ExbB proton channel family protein	ubiquinone/menaquinone biosynthesis methyltransferase	LruC domain-containing protein	AMP-binding protein	PAS domain-containing protein	None	chemotaxis protein	DUF4442 domain-containing protein	None	TraR/DksA family transcriptional regulator
Leptospira_A vanthielii	GCF_000332455.1	B	g__Leptospira_A	f__Leptospiraceae	o__Leptospirales	c__Leptospirae	p__Spirochaetota	WP_002980601.1	EMY70115.1	Y	E	C		125	PAS domain-containing protein	PAS	PAS	photo_yellow (< cutoff)	transport energizing protein, ExbD/TolR family	MotA/TolQ/ExbB proton channel family protein	methyltransferase domain-containing protein	LruC domain-containing protein	phosphopantetheine attachment domain protein	photoactive yellow protein	None	methyl-accepting chemotaxis protein	DUF4442 domain-containing protein	None	C4-type zinc finger protein, DksA/TraR family
Leptospira_A wolbachii	GCF_000332515.2	B	g__Leptospira_A	f__Leptospiraceae	o__Leptospirales	c__Leptospirae	p__Spirochaetota	WP_015682828.1	EOQ94852.1	Y	E	C		125	PAS domain-containing protein	PAS	PAS	photo_yellow (< cutoff)	C4-type zinc finger protein, DksA/TraR family	None	DUF4442 domain-containing protein	methyl-accepting chemotaxis protein	None	photoactive yellow protein	phosphopantetheine attachment domain protein	LruC domain-containing protein	methyltransferase domain-containing protein	MotA/TolQ/ExbB proton channel family protein	transport energizing protein, ExbD/TolR family
Leptospira_A yanagawae	GCF_004769275.1	B	g__Leptospira_A	f__Leptospiraceae	o__Leptospirales	c__Leptospirae	p__Spirochaetota	WP_015679238.1	EOQ86868.1,TGL20838.1	Y	E	C	Stream water	125	PAS domain-containing protein	PAS	PAS	photo_yellow (< cutoff)	biopolymer transporter ExbD	MotA/TolQ/ExbB proton channel family protein	methyltransferase domain-containing protein	LruC domain-containing protein	AMP-binding protein	photoactive yellow protein	None	methyl-accepting chemotaxis protein	None	C4-type zinc finger protein, DksA/TraR family	50S ribosomal protein L33
Longibacter salinarum	GCF_002554795.1	B	g__Longibacter	f__Salinibacteraceae	o__Rhodothermales	c__Rhodothermia	p__Bacteroidota	WP_098074762.1	PEN14588.1	V	G	S		1096	hypothetical protein	PAS_9	PAS_9	photo_yellow (< cutoff)
Longibacter salinarum	GCF_002554795.1	B	g__Longibacter	f__Salinibacteraceae	o__Rhodothermales	c__Rhodothermia	p__Bacteroidota	WP_098074757.1	PEN14583.1	A	A	G		564	hypothetical protein	PAS_4	PAS_4 (< cutoff)	photo_yellow (< cutoff)
Longibacter salinarum	GCF_002554795.1	B	g__Longibacter	f__Salinibacteraceae	o__Rhodothermales	c__Rhodothermia	p__Bacteroidota	WP_098074760.1	PEN14586.1	Y	E	C		165	PAS domain-containing protein	PAS	PAS	photo_yellow (< cutoff)	long-chain fatty acid--CoA ligase	phosphonate transporter	None	PAS domain S-box protein	DNA-binding response regulator	phosphonate transporter	phosphonate transporter	None	None	GvpL_GvpF	TerC family protein
Longibacter salinarum	GCF_002554795.1	B	g__Longibacter	f__Salinibacteraceae	o__Rhodothermales	c__Rhodothermia	p__Bacteroidota	WP_098074756.1	PEN14582.1	F	E	C	sediment sample from a marine	159	PAS domain-containing protein	PAS	PAS	photo_yellow (< cutoff)	tetratricopeptide repeat protein	cystathionine gamma-synthase	DUF427 domain-containing protein	aromatic amino acid lyase	long-chain fatty acid--CoA ligase	phosphonate transporter	None	PAS domain S-box protein	DNA-binding response regulator	phosphonate transporter	phosphonate transporter
Longibacter salinarum	GCF_002554795.1	B	g__Longibacter	f__Salinibacteraceae	o__Rhodothermales	c__Rhodothermia	p__Bacteroidota	WP_098074761.1	PEN14587.1	F	E	C		177	PAS domain-containing protein	PAS	PAS	photo_yellow (< cutoff)	phosphonate transporter	None	PAS domain S-box protein	DNA-binding response regulator	phosphonate transporter	phosphonate transporter	None	None	GvpL_GvpF	TerC family protein	site-2 protease family protein
Longimonas halophila	GCF_002554705.1	B	g__Longimonas	f__Salinibacteraceae	o__Rhodothermales	c__Rhodothermia	p__Bacteroidota	WP_098062478.1	PEN06584.1	L	A	S		785	hypothetical protein	PAS_4	-	photo_yellow (< cutoff)
Longimonas halophila	GCF_002554705.1	B	g__Longimonas	f__Salinibacteraceae	o__Rhodothermales	c__Rhodothermia	p__Bacteroidota	WP_098062479.1	PEN06585.1	F	E	C		180	PAS domain-containing protein	PAS	PAS	photo_yellow (< cutoff)	SPOR domain-containing protein	DUF2911 domain-containing protein	None	None	None	phosphonate transporter	FAD-binding oxidoreductase	(2Fe-2S)-binding protein	GAF domain-containing protein	PAS domain-containing protein	tRNA-binding protein
Longimonas halophila	GCF_002554705.1	B	g__Longimonas	f__Salinibacteraceae	o__Rhodothermales	c__Rhodothermia	p__Bacteroidota	WP_098061976.1	PEN07789.1	F	E	C	permafrost soil	189	PAS domain-containing protein	PAS	PAS	photo_yellow (< cutoff)	4-phosphoerythronate dehydrogenase	Hydrolase_2	DUF427 domain-containing protein	aromatic amino acid lyase	long-chain fatty acid--CoA ligase	PAS domain S-box protein	site-2 protease family protein	pyruvate kinase	TPR_16	ATP-dependent metallopeptidase FtsH/Yme1/Tma family protein	30S ribosomal protein S12
Pseudobacteriovorax antillogorgiicola	GCF_004346105.1	B	g__Pseudobacteriovorax	f__Oligoflexaceae	o__Oligoflexales	c__Oligoflexia	p__Bdellovibrionota	WP_200820668.1	SMF00422.1,TCS57494.1,MBM9578785.1	Y	E	C	salt lake mud	209	PAS domain-containing protein	PAS	PAS	photo_yellow (< cutoff)
Rubrivirga sp002283555	GCF_002283555.1	B	g__Rubrivirga	f__Rubricoccaceae	o__Rhodothermales	c__Rhodothermia	p__Bacteroidota	WP_095513428.1	PAP80260.1	I	D	S		785	hypothetical protein	PAS_4	-	photo_yellow (< cutoff)
Rubrivirga sp002283555	GCF_002283555.1	B	g__Rubrivirga	f__Rubricoccaceae	o__Rhodothermales	c__Rhodothermia	p__Bacteroidota	WP_095513427.1	MAQ92161.1,MBC13556.1,PAP80259.1	Y	E	C		121	photoactive yellow protein	PAS	PAS (< cutoff)	photo_yellow (< cutoff)	None	pullulanase	WG_beta_rep	phosphoglycerate dehydrogenase	AMP-binding:Lyase_aromatic	photoactive yellow protein	None	None	methyltransferase domain-containing protein	ATP-dependent DNA helicase PcrA	DNA starvation/stationary phase protection protein Dps
Salinibacter altiplanensis	GCF_002894625.1	B	g__Salinibacter	f__Salinibacteraceae	o__Rhodothermales	c__Rhodothermia	p__Bacteroidota	WP_103029665.1	Not found	Y	E	C		158	PAS domain-containing protein	PAS	PAS	photo_yellow (< cutoff)	paraslipin	paraslipin	methyltransferase domain-containing protein	None	UPF0182 family protein	phosphonate transporter	None	None	argininosuccinate lyase	peptidase M20	acetylglutamate kinase
Salinibacter altiplanensis	GCF_002894645.1	B	g__Salinibacter	f__Salinibacteraceae	o__Rhodothermales	c__Rhodothermia	p__Bacteroidota	WP_103020529.1	Not found	Y	E	C		158	PAS domain-containing protein	PAS	PAS	photo_yellow (< cutoff)	paraslipin	paraslipin	methyltransferase domain-containing protein	None	UPF0182 family protein	phosphonate transporter	None	None	argininosuccinate lyase	peptidase M20	acetylglutamate kinase
Salinibacter altiplanensis	GCF_002894605.1	B	g__Salinibacter	f__Salinibacteraceae	o__Rhodothermales	c__Rhodothermia	p__Bacteroidota	WP_103026888.1	Not found	Y	E	C		158	PAS domain-containing protein	PAS	PAS	photo_yellow (< cutoff)	fasciclin domain-containing protein	BCD	NAD(P)/FAD-dependent oxidoreductase	None	None	phosphonate transporter	UPF0182 family protein	None	methyltransferase domain-containing protein	paraslipin	paraslipin
Salinibacter ruber	GCF_014197235.1	B	g__Salinibacter	f__Salinibacteraceae	o__Rhodothermales	c__Rhodothermia	p__Bacteroidota	WP_183989679.1	MBB4088460.1	Y	E	C		158	PAS domain-containing protein	PAS	PAS	photo_yellow (< cutoff)
Salinibacter ruber	GCF_003491405.1	B	g__Salinibacter	f__Salinibacteraceae	o__Rhodothermales	c__Rhodothermia	p__Bacteroidota	WP_118829212.1	Not found	Y	E	C	solar saltern	158	PAS domain-containing protein	PAS	PAS	photo_yellow (< cutoff)
Salinibacter ruber	GCF_014197155.1	B	g__Salinibacter	f__Salinibacteraceae	o__Rhodothermales	c__Rhodothermia	p__Bacteroidota	WP_183958678.1	MBB4061174.1	Y	E	C	solar saltern	158	PAS domain-containing protein	PAS	PAS	photo_yellow (< cutoff)
Salinibacter ruber	GCF_014197195.1	B	g__Salinibacter	f__Salinibacteraceae	o__Rhodothermales	c__Rhodothermia	p__Bacteroidota	WP_183956877.1	MBB4068865.1	Y	E	C	solar saltern	158	PAS domain-containing protein	PAS	PAS	photo_yellow (< cutoff)
Salinibacter ruber	GCF_003491425.1	B	g__Salinibacter	f__Salinibacteraceae	o__Rhodothermales	c__Rhodothermia	p__Bacteroidota	WP_011404950.1	ABC45173.1,CBH25372.1,ABC45173.1,CBH25372.1	Y	E	C		158	PAS domain-containing protein	PAS	PAS	photo_yellow (< cutoff)	acetylglutamate kinase	peptidase M20	argininosuccinate lyase	TerC family protein	None	phosphonate transporter	UPF0182 family protein	None	SAM-dependent methyltransferase	paraslipin	paraslipin
Salinivenus sp002954405	GCF_002954405.1	B	g__Salinivenus	f__Salinibacteraceae	o__Rhodothermales	c__Rhodothermia	p__Bacteroidota	WP_105011589.1	PQJ34220.1	L	A	S		945	hypothetical protein	PAS	PAS	photo_yellow (< cutoff)
Salinivenus sp002954405	GCF_002954405.1	B	g__Salinivenus	f__Salinibacteraceae	o__Rhodothermales	c__Rhodothermia	p__Bacteroidota	WP_105011338.1	PQJ33984.1	A	A	G		558	hypothetical protein	PAS_4	PAS_4 (< cutoff)	photo_yellow (< cutoff)
Salinivenus sp002954405	GCF_002954405.1	B	g__Salinivenus	f__Salinibacteraceae	o__Rhodothermales	c__Rhodothermia	p__Bacteroidota	WP_105011590.1	PQJ34221.1	Y	E	C	experimental mesocosm filled	157	PAS domain-containing protein	PAS	PAS	photo_yellow (< cutoff)	cryptochrome/photolyase family protein	heme ABC exporter ATP-binding protein CcmA	TerC	None	None	phosphonate transporter	DNA-binding response regulator	Metallophos_2	EcsC family protein	sodium:solute symporter	DUF1080 domain-containing protein
Salinivenus sp002954405	GCF_002954405.1	B	g__Salinivenus	f__Salinibacteraceae	o__Rhodothermales	c__Rhodothermia	p__Bacteroidota	WP_105011339.1	Not found	F	E	C	hypersaline environment	185	PAS domain-containing protein	PAS	PAS	photo_yellow (< cutoff)	Peptidase_M90	peptidylprolyl isomerase	diaminopimelate epimerase	phosphate starvation-inducible protein PhoH	None	phosphonate transporter	None	long-chain fatty acid--CoA ligase	aromatic amino acid lyase	NTP_transf_9	cystathionine gamma-synthase
Salisaeta longa	GCF_000419585.1	B	g__Salisaeta	f__Salinibacteraceae	o__Rhodothermales	c__Rhodothermia	p__Bacteroidota	WP_157621162.1	Not found	V	A	S		1086	hypothetical protein	PAS	PAS (< cutoff)	photo_yellow (< cutoff)
Salisaeta longa	GCF_000419585.1	B	g__Salisaeta	f__Salinibacteraceae	o__Rhodothermales	c__Rhodothermia	p__Bacteroidota	WP_022836919.1	Not found	A	A	S		460	hypothetical protein	PAS_9	PAS_9	photo_yellow (< cutoff)
Salisaeta longa	GCF_000419585.1	B	g__Salisaeta	f__Salinibacteraceae	o__Rhodothermales	c__Rhodothermia	p__Bacteroidota	WP_157621132.1	Not found	V	A	G		572	hypothetical protein	PAS_4	PAS_4 (< cutoff)	photo_yellow (< cutoff)
Salisaeta longa	GCF_000419585.1	B	g__Salisaeta	f__Salinibacteraceae	o__Rhodothermales	c__Rhodothermia	p__Bacteroidota	WP_022834768.1	Not found	Y	E	C	sediment sample from a marine	181	PAS domain-containing protein	PAS	PAS	photo_yellow (< cutoff)	gas vesicle protein	ArsA_ATPase:ArsA_ATPase	gas vesicle protein	HHH_5	None	phosphonate transporter	phosphonate transporter	DUF3047 domain-containing protein	NADP-dependent isocitrate dehydrogenase	cation transporter	Ribonuc_red_sm
Salisaeta longa	GCF_000419585.1	B	g__Salisaeta	f__Salinibacteraceae	o__Rhodothermales	c__Rhodothermia	p__Bacteroidota	WP_022834518.1	Not found	F	E	C	sediment sample from a marine	173	PAS domain-containing protein	PAS	PAS	photo_yellow (< cutoff)	None	phenylalanine 4-monooxygenase	multifunctional oxoglutarate decarboxylase/oxoglutarate dehydrogenase thiamine pyrophosphate-binding subunit/dihydrolipoyllysine-residue succinyltransferase subunit	None	long-chain fatty acid--CoA ligase	PAS domain S-box protein	None	wax ester/triacylglycerol synthase family O-acyltransferase	EamA family transporter	DUF819 domain-containing protein	MoCo_carrier
Salisaeta longa	GCF_000419585.1	B	g__Salisaeta	f__Salinibacteraceae	o__Rhodothermales	c__Rhodothermia	p__Bacteroidota	WP_022836084.1	Not found	A	A	A		569	phosphonate transporter	PAS_4	PAS (< cutoff)	photo_yellow (< cutoff)
Sphaerotilus natans	GCF_900156335.1	B	g__Sphaerotilus	f__Burkholderiaceae	o__Burkholderiales	c__Gammaproteobacteria	p__Proteobacteria	WP_037485669.1	KDB50513.1,SIQ27352.1	Y	E	C	aqueous habitat	126	photoactive yellow protein	PAS_4	PAS (< cutoff)	photo_yellow (< cutoff)	6PGD	AMP-binding:AMP-binding_C	CheW	HDOD domain-containing protein	None	photoactive yellow protein	None	None	None
Leptospira abararensis	GCF_016918735.1	B						WP_205285922.1	MBM9547628.1	Y	E	C		125	PAS domain-containing protein	PAS	PAS	photo_yellow (< cutoff)
Salinibacter ruber DSM 13855	GCF_000013045.1	B						YP_446329.1	found	Y	E	C		158	photoactive yellow protein	PAS	PAS	photo_yellow (< cutoff)	acetylglutamate kinase	M20A family peptidase	argininosuccinate lyase	TerC family integral membrane protein	None	photoactive yellow protein	UPF0182	None	Methyltransf_25	SPFH domain-containing protein	SPFH domain-containing protein
Acidithiobacillus sp. ATCC 19703	GCF_018853445.1	B						WP_215864236.1	MBU2739311.1	F	E	C		136	PAS domain-containing protein	PAS	PAS	photo_yellow (< cutoff)
Acidithiobacillus sp. GG1-14	GCF_018853465.1	B						WP_215842665.1	MBN2679432.1,MBU2747185.1	F	E	C	soil	136	PAS domain-containing protein	PAS	PAS	photo_yellow (< cutoff)
Leptospira sp. 201903070	GCA_016919175.1	B						WP_205280784.1	Not found	F	E	C	rhizosphere soils of sesame	125	PAS domain-containing protein	PAS	PAS	photo_yellow (< cutoff)
Acidithiobacillus sp. YTS05	GCF_024396695.1	B						WP_215872995.1	MBU2755448.1,MBU2757907.1,MBU2778174.1,MBU2788151.1,MBU2796996.1,MBU2800526.1,UTV80478.1	F	E	C		134	MULTISPECIES PAS domain-containing protein	PAS	PAS	photo_yellow (< cutoff)
Salinivenus iranica	Record removed	B						WP_103036766.1	Not found	F	E	C	experimental mesocosm filled	158	PAS domain-containing protein	PAS	PAS	photo_yellow (< cutoff)	ABC transporter ATP-binding protein	protoheme IX farnesyltransferase	cytochrome aa3 oxidase assembly protein CtaA	phosphoglucosamine mutase	None	phosphonate transporter	long-chain fatty acid--CoA ligase	aromatic amino acid lyase	NTP_transf_9	cystathionine gamma-synthase	TPR_16
Alteromonas hispanica	GCF_010500915.1	C	g__Alteromonas	f__Alteromonadaceae	o__Enterobacterales	c__Gammaproteobacteria	p__Proteobacteria	WP_163110134.1	NDW20582.1,MBD1395258.1	Y	Q	C	soil	116	PAS domain-containing protein	PAS	PAS	photo_yellow (< cutoff)	DUF3192 domain-containing protein	GNAT family N-acetyltransferase	response regulator	AMP-binding protein	None	PAS domain-containing protein	MCPsignal	aromatic amino acid lyase	PAS domain-containing protein	DUF3301 domain-containing protein	DUF3549 family protein
Aquabacterium sp004310865	GCF_004310865.1	C	g__Aquabacterium	f__Burkholderiaceae	o__Burkholderiales	c__Gammaproteobacteria	p__Proteobacteria	WP_130967372.1	Not found	Y	E	C		116	phosphonate transporter	PAS_4	PAS_4 (< cutoff)	photo_yellow (< cutoff)
Aquabacterium_A pictum	GCF_005403045.1	C	g__Aquabacterium_A	f__Burkholderiaceae	o__Burkholderiales	c__Gammaproteobacteria	p__Proteobacteria	WP_137735519.1	GCL65818.1,KAB7646612.1,MQT17657.1	Y	E	C	plant associated	134	phosphonate transporter	PAS_4	PAS_4 (< cutoff)	photo_yellow (< cutoff)	glutathione S-transferase family protein	DMT family transporter	rhombosortase	bifunctional [glutamate--ammonia ligase]-adenylyl-L-tyrosine phosphorylase/[glutamate--ammonia-ligase] adenylyltransferase	TIGR02099 family protein	phosphonate transporter	PAS domain-containing protein	sigma-70 family RNA polymerase sigma factor	serine/threonine protein kinase	None	3-deoxy-7-phosphoheptulonate synthase
Aquabacterium_A pictum	GCF_005403045.1	C	g__Aquabacterium_A	f__Burkholderiaceae	o__Burkholderiales	c__Gammaproteobacteria	p__Proteobacteria	WP_137732930.1	Not found	Y	E	C		132	phosphonate transporter	PAS_4	PAS_4 (< cutoff)	photo_yellow (< cutoff)	O-succinylhomoserine sulfhydrylase	glutamate--tRNA ligase	None	None	DUF169 domain-containing protein	phosphonate transporter	sensor domain-containing diguanylate cyclase	EAL domain-containing protein	amidohydrolase	crotonase/enoyl-CoA hydratase family protein	feruloyl-CoA synthase
Aquincola tertiaricarbonis	GCF_000969605.1	C	g__Aquincola	f__Burkholderiaceae	o__Burkholderiales	c__Gammaproteobacteria	p__Proteobacteria	WP_046113783.1	MCR5868357.1	Y	E	C		132	phosphonate transporter	PAS_4	PAS_4 (< cutoff)	photo_yellow (< cutoff)	GGDEF domain-containing protein	dCache_1:PAS_9:GGDEF	None	bifunctional diguanylate cyclase/phosphodiesterase	sensor domain-containing diguanylate cyclase	phosphonate transporter	HC2	None	DNA-binding response regulator	PAS_4:PAS_3:HATPase_c	XRE family transcriptional regulator
Aurantimonas aggregata	GCF_010500835.1	C	g__Aurantimonas	f__Rhizobiaceae	o__Rhizobiales	c__Alphaproteobacteria	p__Proteobacteria	WP_203566288.1	Not found	Y	E	C		152	hypothetical protein	PAS_4	PAS_4 (< cutoff)	photo_yellow (< cutoff)	None	None	None	None	None	None
Belnapia moabensis	GCF_000745835.1	C	g__Belnapia	f__Acetobacteraceae	o__Acetobacterales	c__Alphaproteobacteria	p__Proteobacteria	WP_052389792.1	Not found	Y	E	C		148	hypothetical protein	PAS_4	PAS_4 (< cutoff)	photo_yellow (< cutoff)	None	None	None	IS6 family transposase	sensor domain-containing diguanylate cyclase	None	None	helix-turn-helix domain-containing protein	None	transcriptional regulator	IS6 family transposase
BN140002 sp008386575	GCF_008386575.1	C	g__BN140002	f__Beijerinckiaceae	o__Rhizobiales	c__Alphaproteobacteria	p__Proteobacteria	WP_210247616.1	Not found	Y	E	C		129	PAS domain-containing protein	PAS	PAS	photo_yellow (< cutoff)
Caballeronia sordidicola_C	GCF_002220365.1	C	g__Caballeronia	f__Burkholderiaceae	o__Burkholderiales	c__Gammaproteobacteria	p__Proteobacteria	WP_089165554.1	OXC72666.1	Y	E	C	ice core (163 m) from glacier	129	phosphonate transporter	PAS_4	-	photo_yellow (< cutoff)	None	transposase	DUF4096	IS110 family transposase	EAL domain-containing protein	phosphonate transporter	sensor domain-containing diguanylate cyclase	None	transposase
Caballeronia sp001557535	GCF_001557535.2	C	g__Caballeronia	f__Burkholderiaceae	o__Burkholderiales	c__Gammaproteobacteria	p__Proteobacteria	WP_062001940.1	AMH43724.1,AMM16580.1,OTP70840.1	Y	E	C		132	MULTISPECIES hypothetical protein	PAS_4	PAS_4 (< cutoff)	photo_yellow (< cutoff)	EamA-like transporter family protein	amidohydrolase	LysR family transcriptional regulator	pirin family protein	sensor domain-containing diguanylate cyclase	None	feruloyl-CoA synthase	EAL domain-containing protein	hemerythrin domain-containing protein	HAD family hydrolase	CsbD family protein
Caballeronia sp001557535	GCF_002141485.1	C	g__Caballeronia	f__Burkholderiaceae	o__Burkholderiales	c__Gammaproteobacteria	p__Proteobacteria	WP_075357605.1	OTP78081.1	Y	E	C		132	phosphonate transporter	PAS_4	PAS_4 (< cutoff)	photo_yellow (< cutoff)	Phytase-like	aldo/keto reductase	DEAD/DEAH box helicase	pirin family protein	sensor domain-containing diguanylate cyclase	phosphonate transporter	feruloyl-CoA synthase	EAL domain-containing protein	hemerythrin domain-containing protein	HAD family hydrolase	CsbD family protein
Caballeronia sp001557535	GCF_001557535.2	C	g__Caballeronia	f__Burkholderiaceae	o__Burkholderiales	c__Gammaproteobacteria	p__Proteobacteria	WP_069638439.1	Not found	Y	E	C		131	MULTISPECIES phosphonate transporter	PAS_4	-	photo_yellow (< cutoff)	None	IS66 family transposase	None	two-component system sensor histidine kinase AtoS	sensor domain-containing diguanylate cyclase	phosphonate transporter	EAL domain-containing protein	DUF3391 domain-containing protein	None	HAMP domain-containing protein	4HB_MCP_1
Caballeronia sp001557535	GCF_002141485.1	C	g__Caballeronia	f__Burkholderiaceae	o__Burkholderiales	c__Gammaproteobacteria	p__Proteobacteria	WP_075358598.1	OTP79743.1,AMM18658.1	Y	E	C	Zn- and Cd-accumulating _Salix	131	phosphonate transporter	PAS_4	-	photo_yellow (< cutoff)	integrase	None	None	HAMP domain-containing protein	diguanylate phosphodiesterase	phosphonate transporter	sensor domain-containing diguanylate cyclase	IS6 family transposase	HDOD domain-containing protein	EAL	chemotaxis protein CheW
Caballeronia sp001557535	GCF_002141475.1	C	g__Caballeronia	f__Burkholderiaceae	o__Burkholderiales	c__Gammaproteobacteria	p__Proteobacteria	WP_062004062.1	Not found	F	E	C		116	MULTISPECIES PAS domain-containing protein	PAS	PAS	photo_yellow (< cutoff)	PadR family transcriptional regulator	photoactive yellow protein	AMP-binding:AMP-binding_C	EAL domain-containing protein	sensor domain-containing diguanylate cyclase	phosphonate transporter	aromatic amino acid lyase	None	DDE transposase	3-oxoacyl-ACP reductase	LysR family transcriptional regulator
Caballeronia sp011493005	GCF_011493005.1	C	g__Caballeronia	f__Burkholderiaceae	o__Burkholderiales	c__Gammaproteobacteria	p__Proteobacteria	WP_165106614.1	Not found	F	E	C		111	MULTISPECIES phosphonate transporter	PAS	PAS (< cutoff)	photo_yellow (< cutoff)
Caballeronia sp011493005	GCF_011039955.1	C	g__Caballeronia	f__Burkholderiaceae	o__Burkholderiales	c__Gammaproteobacteria	p__Proteobacteria	WP_165106664.1	Not found	F	E	C		111	phosphonate transporter	PAS	PAS (< cutoff)	photo_yellow (< cutoff)
Caballeronia sp902833455	GCF_902833455.1	C	g__Caballeronia	f__Burkholderiaceae	o__Burkholderiales	c__Gammaproteobacteria	p__Proteobacteria	WP_175942629.1	QSN64139.1	Y	E	C		131	MULTISPECIES phosphonate transporter	PAS_4	PAS_4 (< cutoff)	photo_yellow (< cutoff)
Caenispirillum salinarum	GCF_000315795.1	C	g__Caenispirillum	f__Rhodospirillaceae	o__Rhodospirillales	c__Alphaproteobacteria	p__Proteobacteria	WP_009540451.1	EKV30384.1	Y	E	C		120	photoactive yellow protein	PAS_4	PAS (< cutoff)	photo_yellow (< cutoff)	FAD-binding protein	None	None	None	AMP-binding	photoactive yellow protein	two-component sensor histidine kinase	sodium transporter	Transphosphatidylase	DedA family protein	None
CAIMSN01 sp013201075	GCF_013201075.1	C	g__CAIMSN01	f__Acetobacteraceae	o__Acetobacterales	c__Alphaproteobacteria	p__Proteobacteria	WP_204259561.1	Not found	Y	E	C		113	hypothetical protein	PAS_4	PAS_9	photo_yellow (< cutoff)
CAIMSN01 sp013201075	GCF_013201075.1	C	g__CAIMSN01	f__Acetobacteraceae	o__Acetobacterales	c__Alphaproteobacteria	p__Proteobacteria	WP_171837901.1	NPD70365.1,QKE91903.1	Y	E	C		119	phosphonate transporter	PAS_4	PAS (< cutoff)	photo_yellow (< cutoff)
Cupriavidus basilensis	GCF_000832305.1	C	g__Cupriavidus	f__Burkholderiaceae	o__Burkholderiales	c__Gammaproteobacteria	p__Proteobacteria	WP_201777352.1	Not found	Y	E	C		118	phosphonate transporter	PAS	PAS (< cutoff)	photo_yellow (< cutoff)
Cupriavidus pauculus	GCF_008801835.1	C	g__Cupriavidus	f__Burkholderiaceae	o__Burkholderiales	c__Gammaproteobacteria	p__Proteobacteria	WP_061956153.1	KAB0601148.1,MBU69766.1,MBY4729580.1,MCM3608457.1,UAK99183.1	Y	E	C		125	PAS domain-containing protein	PAS	PAS	photo_yellow (< cutoff)	tripartite tricarboxylate transporter substrate binding protein	LacI family transcriptional regulator	gluconate transporter	EAL domain-containing protein	sensor domain-containing diguanylate cyclase	phosphonate transporter	iron export ABC transporter permease subunit FetB	ATP-binding protein	epimerase	LysR family transcriptional regulator	None
Devosia psychrophila	GCF_900112505.1	C	g__Devosia	f__Devosiaceae	o__Rhizobiales	c__Alphaproteobacteria	p__Proteobacteria	WP_199533563.1	SFC90331.1	Y	E	C		124	hypothetical protein	PAS	PAS (< cutoff)	photo_yellow (< cutoff)
Duganella pernnla	GCF_009857545.1	C	g__Duganella	f__Burkholderiaceae	o__Burkholderiales	c__Gammaproteobacteria	p__Proteobacteria	WP_202427506.1	Not found	Y	E	C	hydrocarbon-contaminated desert	128	phosphonate transporter	PAS_4	PAS (< cutoff)	photo_yellow (< cutoff)
Duganella pernnla	GCF_009857535.1	C	g__Duganella	f__Burkholderiaceae	o__Burkholderiales	c__Gammaproteobacteria	p__Proteobacteria	WP_202423771.1	MBB5331690.1	Y	E	C		128	phosphonate transporter	PAS_4	PAS (< cutoff)	photo_yellow (< cutoff)	None	FAD-dependent oxidoreductase	BLUF domain-containing protein	GTP cyclohydrolase I	4-coumarate--CoA ligase	phosphonate transporter	diguanylate cyclase	EAL domain-containing protein	catalase	cytochrome b/b6 domain-containing protein	methyltransferase domain-containing protein
Duganella phyllosphaerae	GCF_001758785.1	C	g__Duganella	f__Burkholderiaceae	o__Burkholderiales	c__Gammaproteobacteria	p__Proteobacteria	WP_070247247.1	OFA05421.1	Y	E	C		131	phosphonate transporter	PAS_4	PAS_4 (< cutoff)	photo_yellow (< cutoff)	NIPSNAP family protein	Glyco_hydro_10	DUF2177 domain-containing protein	bifunctional diguanylate cyclase/phosphodiesterase	sensor domain-containing diguanylate cyclase	phosphonate transporter	methyl-accepting chemotaxis protein	TauD	AEC family transporter	PLP-dependent aminotransferase family protein	None
Duganella radicis	GCF_009720825.1	C	g__Duganella	f__Burkholderiaceae	o__Burkholderiales	c__Gammaproteobacteria	p__Proteobacteria	WP_155465549.1	MTV39750.1	Y	E	C		129	phosphonate transporter	PAS_4	PAS_4 (< cutoff)	photo_yellow (< cutoff)	ABC transporter permease subunit	ABC transporter permease subunit	ATP-binding cassette domain-containing protein	TonB-dependent receptor	tryptophan-rich sensory protein	phosphonate transporter	diguanylate cyclase	EAL domain-containing protein	substrate-binding domain-containing protein	30S ribosomal protein S12 methylthiotransferase RimO	creatininase family protein
Duganella sp001423125	GCF_001423125.1	C	g__Duganella	f__Burkholderiaceae	o__Burkholderiales	c__Gammaproteobacteria	p__Proteobacteria	WP_056159776.1	KQQ32346.1	Y	E	C	glacier cryoconite	131	PAS domain-containing protein	PAS_4	PAS_4	photo_yellow (< cutoff)	chemotaxis protein	sugar MFS transporter	Glyco_hydro_6	bifunctional diguanylate cyclase/phosphodiesterase	sensor domain-containing diguanylate cyclase	phosphonate transporter	citrate:proton symporter	None	alpha/beta hydrolase	ubiquinone-dependent pyruvate dehydrogenase	NADH:flavin oxidoreductase/NADH oxidase
Duganella sp003217375	GCF_012849375.1	C	g__Duganella	f__Burkholderiaceae	o__Burkholderiales	c__Gammaproteobacteria	p__Proteobacteria	WP_110850088.1	QJD93390.1	Y	E	C		128	MULTISPECIES phosphonate transporter	PAS_4	PAS (< cutoff)	photo_yellow (< cutoff)	DUF2256 domain-containing protein	NAD/FAD-dependent oxidoreductase	BLUF domain-containing protein	GTP cyclohydrolase I	4-coumarate--CoA ligase	phosphonate transporter	sensor domain-containing diguanylate cyclase	phosphodiesterase	catalase	cytochrome b	class I SAM-dependent methyltransferase
Duganella sp011090165	GCF_011090165.1	C	g__Duganella	f__Burkholderiaceae	o__Burkholderiales	c__Gammaproteobacteria	p__Proteobacteria	WP_166107822.1	NGZ87693.1	Y	E	C		128	phosphonate transporter	PAS_4	PAS_4 (< cutoff)	photo_yellow (< cutoff)
Duganella sp013376005	GCF_013376005.1	C	g__Duganella	f__Burkholderiaceae	o__Burkholderiales	c__Gammaproteobacteria	p__Proteobacteria	WP_176648424.1	NVM78492.1	Y	E	C		125	phosphonate transporter	PAS_4	PAS (< cutoff)	photo_yellow (< cutoff)
Duganella sp900109645	GCF_004217035.1	C	g__Duganella	f__Burkholderiaceae	o__Burkholderiales	c__Gammaproteobacteria	p__Proteobacteria	WP_092270139.1	RZT10764.1,SEK97732.1	Y	E	C		127	MULTISPECIES phosphonate transporter	PAS_4	PAS_4 (< cutoff)	photo_yellow (< cutoff)	DUF2256 domain-containing protein	DASH family cryptochrome	blue light sensor protein	GTP cyclohydrolase	tryptophan-rich sensory protein	phosphonate transporter	sensor domain-containing diguanylate cyclase	GGDEF-domain containing protein	LacI family DNA-binding transcriptional regulator	30S ribosomal protein S12 methylthiotransferase RimO	creatininase
Duganella sp900110275	GCF_900110275.1	C	g__Duganella	f__Burkholderiaceae	o__Burkholderiales	c__Gammaproteobacteria	p__Proteobacteria	WP_090313711.1	SEN09222.1	Y	E	C	Hazel pollen	131	phosphonate transporter	PAS_4	PAS_4 (< cutoff)	photo_yellow (< cutoff)	catalase	None	peroxidase	alpha-galactosidase	TonB-dependent receptor	phosphonate transporter	sensor domain-containing diguanylate cyclase	bifunctional diguanylate cyclase/phosphodiesterase	NAD(P)/FAD-dependent oxidoreductase	TetR/AcrR family transcriptional regulator	DUF2165 domain-containing protein
Duganella zoogloeoides	GCF_009295655.1	C	g__Duganella	f__Burkholderiaceae	o__Burkholderiales	c__Gammaproteobacteria	p__Proteobacteria	WP_152879926.1	MPQ55724.1	Y	E	C		131	phosphonate transporter	PAS	PAS (< cutoff)	photo_yellow (< cutoff)
Duganella zoogloeoides	GCF_001421905.1	C	g__Duganella	f__Burkholderiaceae	o__Burkholderiales	c__Gammaproteobacteria	p__Proteobacteria	WP_056147454.1	KQN65684.1	Y	E	C		131	hypothetical protein	PAS_4	PAS_4 (< cutoff)	photo_yellow (< cutoff)	DUF1593 domain-containing protein	ABC transporter substrate-binding protein	GntR family transcriptional regulator	None	None	None	sensor domain-containing diguanylate cyclase	bifunctional diguanylate cyclase/phosphodiesterase	None	NADP-dependent oxidoreductase	None
Enterovirga sp013044135	GCF_013044135.1	C	g__Enterovirga	f__Beijerinckiaceae	o__Rhizobiales	c__Alphaproteobacteria	p__Proteobacteria	WP_171218650.1	NNM73160.1	Y	E	C	arid soil	118	PAS domain-containing protein	PAS	PAS (< cutoff)	photo_yellow (< cutoff)
Fibrella sp. HMF5036	GCF_017353255.1	C	No data available in table					WP_207334781.1	MBO0930833.1,MBO0937445.1,MBO0952782.1	Y	E	C		124	photoactive yellow protein	PAS_4	-	photo_yellow (< cutoff)
Fibrella sp. HMF5406	GCF_017353175.1	C	No data available in table					WP_207332731.1	MBO0952781.1	Y	E	C	chiton _Acanthopleura japonica_	124	photoactive yellow protein	PAS_4	-	photo_yellow (< cutoff)
Fibrella sp002108455	GCF_002108455.1	C	g__Fibrella	f__Spirosomaceae	o__Cytophagales	c__Bacteroidia	p__Bacteroidota	WP_085412944.1	ARK11566.1	Y	E	C	freshwater from a river	115	photoactive yellow protein	PAS_4	-	photo_yellow (< cutoff)	NifU family protein	iron-sulfur cluster carrier protein ApbC	GSCFA	4-coumarate--CoA ligase	None	photoactive yellow protein	photoactive yellow protein	PAS domain-containing protein	50S ribosomal protein L9	30S ribosomal protein S18	30S ribosomal protein S6
Fibrella sp002108455	GCF_011742925.1	C	g__Fibrella	f__Spirosomaceae	o__Cytophagales	c__Bacteroidia	p__Bacteroidota	WP_166693369.1	NID12570.1	Y	E	C	crack of white rock	115	photoactive yellow protein	PAS_4	-	photo_yellow (< cutoff)
Fibrella sp002108455	GCF_011742925.1	C	g__Fibrella	f__Spirosomaceae	o__Cytophagales	c__Bacteroidia	p__Bacteroidota	WP_085412945.1	ARK11567.1,NID12569.1	Y	E	C	ice core (163 m) from glacier	124	MULTISPECIES photoactive yellow protein	PAS_4	-	photo_yellow (< cutoff)	iron-sulfur cluster carrier protein ApbC	GSCFA	4-coumarate--CoA ligase	None	photoactive yellow protein	photoactive yellow protein	PAS domain-containing protein	50S ribosomal protein L9	30S ribosomal protein S18	30S ribosomal protein S6	None
Geodermatophilus poikilotrophus	GCF_900111455.1	C	g__Geodermatophilus	f__Geodermatophilaceae	o__Mycobacteriales	c__Actinomycetia	p__Actinobacteriota	WP_091439124.1	SES83609.1	Y	E	C		140	PAS domain-containing protein	PAS_4	PAS_4	photo_yellow (< cutoff)	dithiol-disulfide isomerase	TIGR03618 family F420-dependent PPOX class oxidoreductase	None	None	SpoIIE	PAS_4	AraC family transcriptional regulator	deaminase	argininosuccinate synthase	putative hydro-lyase	divalent metal cation transporter
Glaciimonas immobilis	GCF_014202815.1	C	g__Glaciimonas	f__Burkholderiaceae	o__Burkholderiales	c__Gammaproteobacteria	p__Proteobacteria	WP_168053625.1	KAF3999617.1	Y	E	C		129	phosphonate transporter	PAS_4	PAS_4 (< cutoff)	photo_yellow (< cutoff)	lysozyme inhibitor	aconitate hydratase AcnA	DUF2863 family protein	None	cardiolipin synthase	phosphonate transporter	diguanylate cyclase	ferredoxin--NADP reductase	None	None	YdiU family protein
Haliangium ochraceum	GCF_000024805.1	C	g__Haliangium	f__Haliangiaceae	o__Haliangiales	c__Polyangia	p__Myxococcota	WP_012830598.1	ACY18006.1	Y	E	C		131	PAS domain-containing protein	PAS_4	PAS_4	photo_yellow (< cutoff)	serine/threonine protein kinase	serine/threonine-protein kinase PknK	ribonucleoside-diphosphate reductase, adenosylcobalamin-dependent	hybrid sensor histidine kinase/response regulator	sensor histidine kinase	PAS_4	Peptidase_M15_4	None	None	metallophosphoesterase	FHA domain-containing protein
Ideonella sp010499455	GCF_010499455.1	C	g__Ideonella	f__Burkholderiaceae	o__Burkholderiales	c__Gammaproteobacteria	p__Proteobacteria	WP_203561295.1	Not found	Y	E	C	Mediterranean forest soil	134	phosphonate transporter	PAS_4	PAS_4 (< cutoff)	photo_yellow (< cutoff)
Janthinobacterium lividum_D	GCF_001678745.1	C	g__Janthinobacterium	f__Burkholderiaceae	o__Burkholderiales	c__Gammaproteobacteria	p__Proteobacteria	WP_010399676.1	OFJ47424.1	Y	E	C		131	MULTISPECIES phosphonate transporter	PAS_4	PAS_4 (< cutoff)	photo_yellow (< cutoff)	signal peptide peptidase SppA	sodium:solute symporter	YeeE/YedE family protein	bifunctional diguanylate cyclase/phosphodiesterase	sensor domain-containing diguanylate cyclase	phosphonate transporter	AMP-binding:AMP-binding_C	TetR/AcrR family transcriptional regulator	NAD/FAD-binding protein	DUF1365 domain-containing protein	class I SAM-dependent methyltransferase
Janthinobacterium sp002846335	GCF_004365495.1	C	g__Janthinobacterium	f__Burkholderiaceae	o__Burkholderiales	c__Gammaproteobacteria	p__Proteobacteria	WP_101481580.1	PKV44432.1,TDY35360.1	Y	E	C	marine sediment	131	MULTISPECIES phosphonate transporter	PAS_4	PAS_4 (< cutoff)	photo_yellow (< cutoff)	class I SAM-dependent methyltransferase	DUF1365 domain-containing protein	NAD/FAD-binding protein	TetR/AcrR family transcriptional regulator	4-coumarate--CoA ligase	phosphonate transporter	sensor domain-containing diguanylate cyclase	bifunctional diguanylate cyclase/phosphodiesterase	rve_3	PepSY domain-containing protein	DUF2271 domain-containing protein
Leptothrix cholodnii	GCF_000019785.1	C	g__Leptothrix	f__Burkholderiaceae	o__Burkholderiales	c__Gammaproteobacteria	p__Proteobacteria	WP_012348548.1	ACB35801.1,TBO33033.1	Y	E	C		132	PAS domain-containing protein	PAS_4	PAS_4	photo_yellow (< cutoff)
Leptothrix mobilis	GCF_004216565.1	C	g__Leptothrix	f__Burkholderiaceae	o__Burkholderiales	c__Gammaproteobacteria	p__Proteobacteria	WP_130480986.1	Not found	Y	E	C		129	PAS domain-containing protein	PAS_4	PAS_4	photo_yellow (< cutoff)	alpha-mannosidase	phage tail sheath family protein	MBL fold metallo-hydrolase	ATP-binding cassette domain-containing protein	diguanylate cyclase	PAS domain-containing protein	None	None	None	DUF2946 family protein	alpha/beta fold hydrolase
Lichenihabitans minor	GCF_004137685.1	C	g__Lichenihabitans	f__Beijerinckiaceae	o__Rhizobiales	c__Alphaproteobacteria	p__Proteobacteria	WP_129229124.1	RYC29759.1,MBB1600843.1,UAJ12954.1	Y	E	C	heavy-metal-polluted farm soil	135	phosphonate transporter	PAS_4	-	photo_yellow (< cutoff)	Phosphoesterase	heat-inducible transcriptional repressor HrcA	AMP-binding protein	EAL domain-containing protein	BLUF domain-containing protein	phosphonate transporter	sensor domain-containing diguanylate cyclase	dihydrodipicolinate synthase family protein	SCO family protein	transporter substrate-binding domain-containing protein	None
Lichenihabitans psoromatis	GCF_004323635.1	C	g__Lichenihabitans	f__Beijerinckiaceae	o__Rhizobiales	c__Alphaproteobacteria	p__Proteobacteria	WP_131113870.1	MBB1631266.1	Y	E	C		128	phosphonate transporter	PAS_4	-	photo_yellow (< cutoff)	sugar ABC transporter permease	extracellular solute-binding protein	ROK family protein	AMP-binding protein	diguanylate cyclase	phosphonate transporter	ImmA/IrrE family metallo-endopeptidase	None	helix-turn-helix transcriptional regulator	PepSY domain-containing protein	None
Lichenihabitans psoromatis	GCF_004327155.1	C	g__Lichenihabitans	f__Beijerinckiaceae	o__Rhizobiales	c__Alphaproteobacteria	p__Proteobacteria	WP_131194613.1	Not found	Y	E	C	paddy field soil	128	phosphonate transporter	PAS_4	-	photo_yellow (< cutoff)
Lichenihabitans ramalinae	GCF_004137085.1	C	g__Lichenihabitans	f__Beijerinckiaceae	o__Rhizobiales	c__Alphaproteobacteria	p__Proteobacteria	WP_207210152.1	Not found	Y	E	C		125	hypothetical protein	PAS	PAS (< cutoff)	photo_yellow (< cutoff)
Massilia alkalitolerans	GCF_000735635.1	C	g__Massilia	f__Burkholderiaceae	o__Burkholderiales	c__Gammaproteobacteria	p__Proteobacteria	WP_036214802.1	KFC65123.1	Y	E	C		131	phosphonate transporter	PAS_4	PAS_4	photo_yellow (< cutoff)	None	None	None	None	AMP-binding:AMP-binding_C	phosphonate transporter	sensor domain-containing diguanylate cyclase	GGDEF-domain containing protein	None	HDOD domain-containing protein	class I SAM-dependent methyltransferase
Massilia alkalitolerans	GCF_000427785.1	C	g__Massilia	f__Burkholderiaceae	o__Burkholderiales	c__Gammaproteobacteria	p__Proteobacteria	WP_027867409.1	Not found	Y	E	C		131	phosphonate transporter	PAS_4	PAS_4	photo_yellow (< cutoff)	transcriptional regulator	Epimerase	oligopeptide transporter, OPT family	penicillin-binding protein	AMP-binding:AMP-binding_C	phosphonate transporter	sensor domain-containing diguanylate cyclase	GGDEF-domain containing protein	None	HDOD domain-containing protein	class I SAM-dependent methyltransferase
Massilia aurea_A	GCF_008014745.1	C	g__Massilia	f__Burkholderiaceae	o__Burkholderiales	c__Gammaproteobacteria	p__Proteobacteria	WP_147934510.1	TXG00155.1	Y	E	C	drinking water	132	phosphonate transporter	PAS	PAS_4 (< cutoff)	photo_yellow (< cutoff)
Massilia aurea_A	GCF_003719535.1	C	g__Massilia	f__Burkholderiaceae	o__Burkholderiales	c__Gammaproteobacteria	p__Proteobacteria	WP_123071439.1	RNF28766.1	Y	E	C	human eye, endophthalmitis	132	phosphonate transporter	PAS	PAS_4 (< cutoff)	photo_yellow (< cutoff)	None	None	oligopeptide transporter, OPT family	penicillin-binding protein 1A	DUF1428 domain-containing protein	phosphonate transporter	PAS domain-containing protein	bifunctional diguanylate cyclase/phosphodiesterase	None	None	HDOD domain-containing protein
Massilia eurypsychrophila	GCF_002760655.1	C	g__Massilia	f__Burkholderiaceae	o__Burkholderiales	c__Gammaproteobacteria	p__Proteobacteria	WP_099793958.1	PIL41980.1	Y	E	C	pond water	131	phosphonate transporter	PAS_4	PAS_4 (< cutoff)	photo_yellow (< cutoff)	sodium-dependent bicarbonate transport family permease	sulfite exporter TauE/SafE family protein	Tn3 family transposase	bifunctional diguanylate cyclase/phosphodiesterase	sensor domain-containing diguanylate cyclase	phosphonate transporter	IS6 family transposase
Massilia eurypsychrophila	GCF_002760655.1	C	g__Massilia	f__Burkholderiaceae	o__Burkholderiales	c__Gammaproteobacteria	p__Proteobacteria	WP_099791022.1	PIL43566.1	Y	E	C		132	PAS domain-containing protein	PAS	PAS	photo_yellow (< cutoff)	pilus assembly protein PilB	glutathione-dependent formaldehyde dehydrogenase	None	UbiX family flavin prenyltransferase	None	phosphonate transporter	bifunctional diguanylate cyclase/phosphodiesterase	ATPase	response regulator	hybrid sensor histidine kinase/response regulator	PhoX family phosphatase
Massilia niastensis	GCF_000382345.1	C	g__Massilia	f__Burkholderiaceae	o__Burkholderiales	c__Gammaproteobacteria	p__Proteobacteria	WP_020652132.1	Not found	Y	E	C		132	hypothetical protein	PAS_4	PAS_4 (< cutoff)	photo_yellow (< cutoff)	NMT1_2	SCO family protein	None	ABC transporter permease	ABC transporter ATP-binding protein	None	sensor domain-containing diguanylate cyclase	GGDEF-domain containing protein	None	None	HDOD domain-containing protein
Massilia oculi	GCF_003143515.1	C	g__Massilia	f__Burkholderiaceae	o__Burkholderiales	c__Gammaproteobacteria	p__Proteobacteria	WP_109343719.1	AWL03315.1	Y	E	C		132	phosphonate transporter	PAS	PAS_4 (< cutoff)	photo_yellow (< cutoff)	LysR family transcriptional regulator	NAD-dependent epimerase/dehydratase family protein	oligopeptide transporter, OPT family	PBP1A family penicillin-binding protein	DUF1428 domain-containing protein	phosphonate transporter	PAS domain S-box protein	bifunctional diguanylate cyclase/phosphodiesterase	None	None	HDOD domain-containing protein
Massilia phosphatilytica	GCF_002968015.1	C	g__Massilia	f__Burkholderiaceae	o__Burkholderiales	c__Gammaproteobacteria	p__Proteobacteria	WP_105377839.1	PQO98319.1	Y	E	C		131	PAS domain-containing protein	PAS	PAS (< cutoff)	photo_yellow (< cutoff)	None	endonuclease	acyl-CoA thioesterase	None	4-coumarate--CoA ligase	phosphonate transporter	sensor domain-containing diguanylate cyclase	GGDEF-domain containing protein	oxidoreductase	elongation factor G	glycosyl hydrolase
Massilia psychrophila	GCF_002760665.1	C	g__Massilia	f__Burkholderiaceae	o__Burkholderiales	c__Gammaproteobacteria	p__Proteobacteria	WP_099917596.1	GGE91014.1,PIL38164.1	Y	E	C		132	phosphonate transporter	PAS_4	PAS_4 (< cutoff)	photo_yellow (< cutoff)	serine hydrolase	phenylacetate--CoA ligase family protein	None	bifunctional diguanylate cyclase/phosphodiesterase	sensor domain-containing diguanylate cyclase	phosphonate transporter	glycosyltransferase family 1 protein	glycosyltransferase family 9 protein	serine dehydratase	None	dienelactone hydrolase
Massilia sp. AB1	GCF_018119385.1	C	No data available in table					WP_211526161.1	MBQ5941991.1,MBD8618374.1	Y	E	C		132	phosphonate transporter	PAS_4	PAS_4 (< cutoff)	photo_yellow (< cutoff)
Massilia sp. CFBP 13647	GCF_014841505.1	C	No data available in table					WP_192050370.1	MBD8529451.1,MBD8672844.1	Y	E	C		130	MULTISPECIES phosphonate transporter	PAS_4	PAS_4 (< cutoff)	photo_yellow (< cutoff)
Massilia sp000740675	GCF_000740675.1	C	g__Massilia	f__Burkholderiaceae	o__Burkholderiales	c__Gammaproteobacteria	p__Proteobacteria	WP_036247174.1	KFI07799.1	Y	E	C	soil	130	PAS domain-containing protein	PAS_4	PAS_4	photo_yellow (< cutoff)	LysR family transcriptional regulator	oligopeptide transporter, OPT family	penicillin-binding protein	DUF1428 domain-containing protein	AMP-binding:AMP-binding_C	phosphonate transporter	sensor domain-containing diguanylate cyclase	GGDEF-domain containing protein	None	None	class I SAM-dependent methyltransferase
Massilia sp000759615	GCF_000759615.1	C	g__Massilia	f__Burkholderiaceae	o__Burkholderiales	c__Gammaproteobacteria	p__Proteobacteria	WP_036238984.1	KGF79026.1	Y	E	C		130	phosphonate transporter	PAS_4	PAS_4 (< cutoff)	photo_yellow (< cutoff)	None	None	Exo_endo_phos	acyl-CoA thioesterase	AMP-binding:AMP-binding_C	phosphonate transporter	sensor domain-containing diguanylate cyclase	bifunctional diguanylate cyclase/phosphodiesterase	aldo/keto reductase	elongation factor G	glycosyl hydrolase
Massilia sp001412595	GCF_001412595.2	C	g__Massilia	f__Burkholderiaceae	o__Burkholderiales	c__Gammaproteobacteria	p__Proteobacteria	WP_047822770.1	ALK96913.1,KLU37979.1	Y	E	C		132	MULTISPECIES phosphonate transporter	PAS_4	PAS_4 (< cutoff)	photo_yellow (< cutoff)	arsenate reductase (glutaredoxin)	DUF1565:Beta_helix	aldo/keto reductase	phosphodiesterase	sensor domain-containing diguanylate cyclase	phosphonate transporter	AMP-binding_C	acyl-CoA thioesterase	Exo_endo_phos	None	None
Massilia sp001426525	GCF_009763355.1	C	g__Massilia	f__Burkholderiaceae	o__Burkholderiales	c__Gammaproteobacteria	p__Proteobacteria	WP_056131464.1	KQY01454.1,KQZ48288.1,MVW62302.1	Y	E	C		130	MULTISPECIES hypothetical protein	PAS_4	PAS_4 (< cutoff)	photo_yellow (< cutoff)	glycosyl hydrolase	elongation factor G	aldo/keto reductase	bifunctional diguanylate cyclase/phosphodiesterase	sensor domain-containing diguanylate cyclase	None	AMP-binding:AMP-binding_C	None	acyl-CoA thioesterase	Exo_endo_phos	None
Massilia sp002007115	GCF_002007115.1	C	g__Massilia	f__Burkholderiaceae	o__Burkholderiales	c__Gammaproteobacteria	p__Proteobacteria	WP_078031908.1	OON63234.1	Y	E	C	human blood	132	phosphonate transporter	PAS_4	PAS_4 (< cutoff)	photo_yellow (< cutoff)	ABC transporter substrate-binding protein	LLM class flavin-dependent oxidoreductase	Plug	DUF1428 domain-containing protein	AMP-binding:AMP-binding_C	phosphonate transporter	PAS domain S-box protein	bifunctional diguanylate cyclase/phosphodiesterase	None	None	HDOD domain-containing protein
Massilia sp004798585	GCF_004798585.1	C	g__Massilia	f__Burkholderiaceae	o__Burkholderiales	c__Gammaproteobacteria	p__Proteobacteria	WP_136218129.1	THC46583.1	Y	E	C		130	phosphonate transporter	PAS_4	PAS_4 (< cutoff)	photo_yellow (< cutoff)
Massilia sp005222695	GCF_005222695.1	C	g__Massilia	f__Burkholderiaceae	o__Burkholderiales	c__Gammaproteobacteria	p__Proteobacteria	WP_137176022.1	Not found	Y	E	C	human blood	132	phosphonate transporter	PAS	PAS (< cutoff)	photo_yellow (< cutoff)
Massilia sp006715485	GCF_006715485.1	C	g__Massilia	f__Burkholderiaceae	o__Burkholderiales	c__Gammaproteobacteria	p__Proteobacteria	WP_141829253.1	TQK11109.1	Y	E	C		132	phosphonate transporter	PAS_4	PAS_4 (< cutoff)	photo_yellow (< cutoff)
Massilia sp011682055	GCF_011682055.1	C	g__Massilia	f__Burkholderiaceae	o__Burkholderiales	c__Gammaproteobacteria	p__Proteobacteria	WP_166856607.1	NIA52736.1	Y	E	C		131	phosphonate transporter	PAS_4	PAS (< cutoff)	photo_yellow (< cutoff)
Massilia sp012849555	GCF_012849555.1	C	g__Massilia	f__Burkholderiaceae	o__Burkholderiales	c__Gammaproteobacteria	p__Proteobacteria	WP_170204782.1	QJE02700.1	Y	E	C		132	phosphonate transporter	PAS_4	PAS_4 (< cutoff)	photo_yellow (< cutoff)
Massilia sp013003915	GCF_013003915.1	C	g__Massilia	f__Burkholderiaceae	o__Burkholderiales	c__Gammaproteobacteria	p__Proteobacteria	WP_171088215.1	NNG25495.1	Y	E	C		132	phosphonate transporter	PAS_4	PAS_4 (< cutoff)	photo_yellow (< cutoff)
Massilia sp014171595	GCF_014171775.1	C	g__Massilia	f__Burkholderiaceae	o__Burkholderiales	c__Gammaproteobacteria	p__Proteobacteria	WP_182988337.1	QNA88924.1,QNA99813.1,KQQ86372.1	Y	E	C	agricultural soil used for	128	MULTISPECIES phosphonate transporter	PAS_4	PAS_4 (< cutoff)	photo_yellow (< cutoff)
Massilia sp900101265	GCF_900101265.1	C	g__Massilia	f__Burkholderiaceae	o__Burkholderiales	c__Gammaproteobacteria	p__Proteobacteria	WP_091660784.1	SDD11595.1	Y	E	C		130	phosphonate transporter	PAS	PAS (< cutoff)	photo_yellow (< cutoff)	Cys_rich_CPCC	glycosyl hydrolase	elongation factor G	aldo/keto reductase	bifunctional diguanylate cyclase/phosphodiesterase	phosphonate transporter	AMP-binding:AMP-binding_C	None	acyl-CoA thioesterase	Exo_endo_phos	None
Massilia sp902506415	GCF_902506415.1	C	g__Massilia	f__Burkholderiaceae	o__Burkholderiales	c__Gammaproteobacteria	p__Proteobacteria	WP_159703883.1	VXB05431.1,VXB05431.1	Y	E	C		132	phosphonate transporter	PAS_4	PAS_4 (< cutoff)	photo_yellow (< cutoff)
Massilia timonae	GCF_001866515.1	C	g__Massilia	f__Burkholderiaceae	o__Burkholderiales	c__Gammaproteobacteria	p__Proteobacteria	WP_071363917.1	OIJ43202.1	Y	E	C	drinking water	132	phosphonate transporter	PAS	PAS (< cutoff)	photo_yellow (< cutoff)	transcriptional regulator	Epimerase	oligopeptide transporter, OPT family	penicillin-binding protein	DUF1428 domain-containing protein	phosphonate transporter	None	bifunctional diguanylate cyclase/phosphodiesterase	None	None	HDOD domain-containing protein
Massilia yuzhufengensis	GCF_900112225.1	C	g__Massilia	f__Burkholderiaceae	o__Burkholderiales	c__Gammaproteobacteria	p__Proteobacteria	WP_091876483.1	SFD67064.1	Y	E	C		131	PAS domain-containing protein	PAS	PAS	photo_yellow (< cutoff)	transcriptional regulator	Epimerase	oligopeptide transporter, OPT family	penicillin-binding protein	RNA signal recognition particle	phosphonate transporter	sensor domain-containing diguanylate cyclase	GGDEF-domain containing protein	None	HDOD domain-containing protein	5'-nucleotidase
Methylobacterium pseudosasicola	GCF_900114535.1	C	g__Methylobacterium	f__Beijerinckiaceae	o__Rhizobiales	c__Alphaproteobacteria	p__Proteobacteria	WP_092047332.1	SFM95864.1,MBB6228312.1	Y	E	C	Hazel pollen	119	phosphonate transporter	PAS	PAS (< cutoff)	photo_yellow (< cutoff)	None	None	IS3 family transposase	AMP-binding:AMP-binding_C	sensor domain-containing diguanylate cyclase	phosphonate transporter	EAL domain-containing protein	None	SAM-dependent methyltransferase	IS3 family transposase
Methylobacterium sp000376345	GCF_008040005.1	C	g__Methylobacterium	f__Beijerinckiaceae	o__Rhizobiales	c__Alphaproteobacteria	p__Proteobacteria	WP_210245939.1	Not found	Y	E	C		134	hypothetical protein	PAS_4	PAS_4 (< cutoff)	photo_yellow (< cutoff)
Methylobacterium sp000519085	GCF_000519085.1	C	g__Methylobacterium	f__Beijerinckiaceae	o__Rhizobiales	c__Alphaproteobacteria	p__Proteobacteria	WP_027174176.1	Not found	Y	E	C		119	phosphonate transporter	PAS_4	PAS_4 (< cutoff)	photo_yellow (< cutoff)	glycoside hydrolase family 15 protein	SMP-30/gluconolactonase/LRE family protein	None	PAS domain S-box protein	EAL domain-containing protein	phosphonate transporter	sensor domain-containing diguanylate cyclase	AMP-binding:AMP-binding_C	None	HlyC/CorC family transporter	HTH_33
Methylobacterium sp001423085	GCF_001423085.1	C	g__Methylobacterium	f__Beijerinckiaceae	o__Rhizobiales	c__Alphaproteobacteria	p__Proteobacteria	WP_055954055.1	KQQ39275.1	Y	E	C	freshwater (river, lake, pond)	119	hypothetical protein	PAS	PAS (< cutoff)	photo_yellow (< cutoff)	histidine kinase	histidine kinase	None	response regulator	Tad	None	sensor domain-containing diguanylate cyclase	AMP-binding	SnoaL_2
Methylobacterium sp008000895	GCF_008039945.1	C	g__Methylobacterium	f__Beijerinckiaceae	o__Rhizobiales	c__Alphaproteobacteria	p__Proteobacteria	WP_147941567.1	TXM97754.1	Y	E	C	mud from a tidal flat	125	phosphonate transporter	PAS	PAS (< cutoff)	photo_yellow (< cutoff)
Methylobacterium sp010692745	GCF_010692745.1	C	g__Methylobacterium	f__Beijerinckiaceae	o__Rhizobiales	c__Alphaproteobacteria	p__Proteobacteria	WP_163644527.1	NEU14622.1	Y	E	C		119	phosphonate transporter	PAS_4	PAS_4 (< cutoff)	photo_yellow (< cutoff)
Methylotenera versatilis	GCF_000093025.1	C	g__Methylotenera	f__Methylophilaceae	o__Burkholderiales	c__Gammaproteobacteria	p__Proteobacteria	WP_049769971.1	Not found	Y	E	C		131	phosphonate transporter	PAS_4	PAS (< cutoff)	photo_yellow (< cutoff)	potassium-transporting ATPase subunit KdpA	potassium-transporting ATPase subunit F	quaternary ammonium compound-resistance protein SugE	PDZ domain-containing protein	Hsp20/alpha crystallin family protein	phosphonate transporter	sensor domain-containing diguanylate cyclase	4-coumarate--CoA ligase	aromatic amino acid lyase	EAL domain-containing protein	blue-light sensor BLUF
Methyloversatilis discipulorum	GCF_000374245.1	C	g__Methyloversatilis	f__Rhodocyclaceae	o__Burkholderiales	c__Gammaproteobacteria	p__Proteobacteria	WP_019915835.1	Not found	Y	E	C		132	phosphonate transporter	PAS_4	PAS_4 (< cutoff)	photo_yellow (< cutoff)	Response_reg:EAL	PAS domain S-box protein	sensor domain-containing diguanylate cyclase	GGDEF-domain containing protein	sensor domain-containing diguanylate cyclase	phosphonate transporter	AMP-binding:AMP-binding_C	aromatic amino acid lyase	acyltransferase	Putative_PNPOx	DNA polymerase I
Methyloversatilis discipulorum_A	GCF_000385375.1	C	g__Methyloversatilis	f__Rhodocyclaceae	o__Burkholderiales	c__Gammaproteobacteria	p__Proteobacteria	WP_020162986.1	Not found	Y	E	C	acidic soil at sulfur stockpile	132	phosphonate transporter	PAS_4	PAS_4 (< cutoff)	photo_yellow (< cutoff)	DNA polymerase I	Putative_PNPOx	acyltransferase	aromatic amino acid lyase	AMP-binding:AMP-binding_C	phosphonate transporter	sensor domain-containing diguanylate cyclase	GGDEF-domain containing protein	sensor domain-containing diguanylate cyclase	None	None
Methyloversatilis sp001713355	GCF_001713355.1	C	g__Methyloversatilis	f__Rhodocyclaceae	o__Burkholderiales	c__Gammaproteobacteria	p__Proteobacteria	WP_069038263.1	AOF82922.1	Y	E	C		132	phosphonate transporter	PAS_4	PAS_4 (< cutoff)	photo_yellow (< cutoff)	None	PEP-CTERM sorting domain-containing protein	BTAD:NB-ARC	aromatic amino acid lyase	4-coumarate--CoA ligase	phosphonate transporter	sensor domain-containing diguanylate cyclase	diguanylate cyclase	PEP-CTERM sorting domain-containing protein	None	None
Methyloversatilis universalis	GCF_000214035.1	C	g__Methyloversatilis	f__Rhodocyclaceae	o__Burkholderiales	c__Gammaproteobacteria	p__Proteobacteria	WP_008063119.1	EGK70788.1	Y	E	C		132	hypothetical protein	PAS_4	-	photo_yellow (< cutoff)	class I SAM-dependent methyltransferase	None	GSCFA domain protein	aromatic amino acid lyase	4-coumarate--CoA ligase	None	sensor domain-containing diguanylate cyclase	GGDEF-domain containing protein	None	cytochrome c5 family protein	ATP-dependent DNA helicase Rep
Neorhizobium soli	GCF_013317225.1	C	g__Neorhizobium	f__Rhizobiaceae	o__Rhizobiales	c__Alphaproteobacteria	p__Proteobacteria	WP_197978195.1	Not found	Y	E	C		120	MULTISPECIES hypothetical protein	PAS_4	PAS (< cutoff)	photo_yellow (< cutoff)
Nocardioides rubriscoriae	GCF_008087085.1	C	g__Nocardioides	f__Nocardioidaceae	o__Propionibacteriales	c__Actinomycetia	p__Actinobacteriota	WP_170286145.1	Not found	Y	E	C		132	phosphonate transporter	PAS_4	PAS_4 (< cutoff)	photo_yellow (< cutoff)	HAMP domain-containing histidine kinase	YceI family protein	GNAT family N-acetyltransferase	response regulator	None	phosphonate transporter	None	CARDB	ATP-binding protein	PD40 domain-containing protein	DHA2 family efflux MFS transporter permease subunit
Noviherbaspirillum humi	GCF_900188095.1	C	g__Noviherbaspirillum	f__Burkholderiaceae	o__Burkholderiales	c__Gammaproteobacteria	p__Proteobacteria	WP_089401255.1	SNT25531.1	Y	E	C		128	phosphonate transporter	PAS	PAS (< cutoff)	photo_yellow (< cutoff)	tartrate dehydrogenase	methyltransferase domain-containing protein	None	SDR family NAD(P)-dependent oxidoreductase	sensor domain-containing diguanylate cyclase	phosphonate transporter	PAS domain S-box protein	fatty acid desaturase	None	Dabb	None
Noviherbaspirillum humi	GCF_900188095.1	C	g__Noviherbaspirillum	f__Burkholderiaceae	o__Burkholderiales	c__Gammaproteobacteria	p__Proteobacteria	WP_089399839.1	SNS87396.1	Y	E	C	ice core which was drilled from	132	phosphonate transporter	PAS	PAS (< cutoff)	photo_yellow (< cutoff)	None	CHASE3:GGDEF	DUF1840 domain-containing protein	MFS transporter	tripartite tricarboxylate transporter substrate binding protein	phosphonate transporter	PAS domain S-box protein	bifunctional diguanylate cyclase/phosphodiesterase	XRE family transcriptional regulator	intradiol ring-cleavage dioxygenase	potassium transporter Kup
Noviherbaspirillum malthae	GCF_015352985.1	C	No data available in table					WP_194722227.1	Not found	Y	E	C		148	PAS domain-containing protein	PAS_4	PAS_4	photo_yellow (< cutoff)	DUF1127 domain-containing protein	HDOD domain-containing protein	DHA2 family efflux MFS transporter permease subunit	bifunctional diguanylate cyclase/phosphodiesterase	GGDEF domain-containing protein	PAS domain-containing protein	cupin domain-containing protein	tripartite tricarboxylate transporter substrate binding protein	response regulator	None	MFS transporter
Noviherbaspirillum pedocola	GCF_016632335.1	C	No data available in table					WP_200593759.1	MBK4736369.1,MBB3261136.1,MBB6106173.1	Y	E	C	salt lake mud	132	phosphonate transporter	PAS_4	PAS_4 (< cutoff)	photo_yellow (< cutoff)
Noviherbaspirillum sp. L7-7A	GCF_019052805.1	C	No data available in table					WP_217346025.1	MBV0880387.1,MBD8641819.1,MBD8701941.1	Y	E	C		132	PAS domain-containing protein	PAS	PAS (< cutoff)	photo_yellow (< cutoff)
Noviherbaspirillum sp010974945	GCF_010974945.1	C	g__Noviherbaspirillum	f__Burkholderiaceae	o__Burkholderiales	c__Gammaproteobacteria	p__Proteobacteria	WP_163960328.1	NEX59843.1	Y	E	C		132	phosphonate transporter	PAS_4	PAS_4 (< cutoff)	photo_yellow (< cutoff)
Pandoraea apista	GCF_000826965.5	C	g__Pandoraea	f__Burkholderiaceae	o__Burkholderiales	c__Gammaproteobacteria	p__Proteobacteria	WP_197088117.1	Not found	Y	E	C	soil	125	phosphonate transporter	PAS	PAS	photo_yellow (< cutoff)
Pandoraea apista	GCF_902459815.1	C	g__Pandoraea	f__Burkholderiaceae	o__Burkholderiales	c__Gammaproteobacteria	p__Proteobacteria	WP_197090708.1	Not found	Y	E	C	soil	125	phosphonate transporter	PAS	PAS	photo_yellow (< cutoff)
Pandoraea bronchicola	GCF_902459805.1	C	g__Pandoraea	f__Burkholderiaceae	o__Burkholderiales	c__Gammaproteobacteria	p__Proteobacteria	WP_150561067.1	Not found	Y	E	C		125	PAS domain-containing protein	PAS_4	PAS_4	photo_yellow (< cutoff)	iron-containing alcohol dehydrogenase	None	None	GNAT family N-acetyltransferase	None	PAS domain-containing protein	diguanylate cyclase	EAL domain-containing protein	transposase	transposase	FAD-binding oxidoreductase
Pandoraea cepalis	GCF_902459595.1	C	g__Pandoraea	f__Burkholderiaceae	o__Burkholderiales	c__Gammaproteobacteria	p__Proteobacteria	WP_150550334.1	VVD73817.1,ALS65134.1,AVF40004.1,CFB65517.1,OXS93141.1,PTE01009.1,RRJ34352.1,RRJ80618.1,RRW92371.1,RRX01837.1,RSD09958.1,RSD12797.1,RSK81179.1,RSK82586.1,RSK91869.1,RUN82830.1,RUN84222.1,RUN85933.1,VVG73812.1	Y	E	C		128	phosphonate transporter	PAS_4	-	photo_yellow (< cutoff)	LysR family transcriptional regulator	succinate CoA transferase	None	EAL domain-containing protein	diguanylate cyclase	phosphonate transporter	cold-shock protein	None	helix-turn-helix domain-containing protein	FAD-dependent oxidoreductase	aminotransferase class I/II-fold pyridoxal phosphate-dependent enzyme
Pandoraea eparura	GCF_902459725.1	C	g__Pandoraea	f__Burkholderiaceae	o__Burkholderiales	c__Gammaproteobacteria	p__Proteobacteria	WP_150587392.1	VVD60373.1	Y	E	C		125	phosphonate transporter	PAS	PAS (< cutoff)	photo_yellow (< cutoff)	PAS domain S-box protein	diguanylate cyclase	IS3 family transposase	EAL domain-containing protein	HD domain-containing protein	phosphonate transporter	diguanylate cyclase	EAL domain-containing protein	photoactive yellow protein	IS3 family transposase	AMP-binding_C
Pandoraea pnomenusa	GCF_902459575.1	C	g__Pandoraea	f__Burkholderiaceae	o__Burkholderiales	c__Gammaproteobacteria	p__Proteobacteria	WP_217424718.1	Not found	Y	E	C		125	phosphonate transporter	PAS	PAS (< cutoff)	photo_yellow (< cutoff)
Pandoraea pnomenusa	GCF_900454355.1	C	g__Pandoraea	f__Burkholderiaceae	o__Burkholderiales	c__Gammaproteobacteria	p__Proteobacteria	WP_023873223.1	MBN9096191.1,AHB76631.2,AIU28418.1,QDH62062.1,QDX24155.1,SUA80542.1,VVE72907.1	Y	E	C	aqueous habitat	125	MULTISPECIES phosphonate transporter	PAS	PAS (< cutoff)	photo_yellow (< cutoff)
Paraburkholderia aromaticivorans	GCF_002278075.1	C	g__Paraburkholderia	f__Burkholderiaceae	o__Burkholderiales	c__Gammaproteobacteria	p__Proteobacteria	WP_095417114.1	ASV96807.1	Y	E	C		125	phosphonate transporter	PAS	PAS (< cutoff)	photo_yellow (< cutoff)	arsenate reductase ArsC	GGDEF domain-containing protein	HD domain-containing protein	EAL domain-containing protein	PAS domain S-box protein	phosphonate transporter	EAL domain-containing protein	DNA-binding response regulator	RepB	None	KAP_NTPase
Paraburkholderia bryophila	GCF_902833525.1	C	g__Paraburkholderia	f__Burkholderiaceae	o__Burkholderiales	c__Gammaproteobacteria	p__Proteobacteria	WP_111935122.1	RAS20842.1,SEB96661.1	Y	E	C		124	phosphonate transporter	PAS	PAS (< cutoff)	photo_yellow (< cutoff)	TolC family protein	efflux transporter periplasmic adaptor subunit	DUF1656 domain-containing protein	FUSC family protein	MarR family transcriptional regulator	phosphonate transporter	PAS_9:GGDEF	hybrid sensor histidine kinase/response regulator	circadian clock protein KaiC	LysR family transcriptional regulator	porin
Paraburkholderia phytofirmans	GCF_000020125.1	C	g__Paraburkholderia	f__Burkholderiaceae	o__Burkholderiales	c__Gammaproteobacteria	p__Proteobacteria	WP_049868972.1	Not found	Y	E	C		110	phosphonate transporter	PAS	PAS (< cutoff)	photo_yellow (< cutoff)
Paraburkholderia sp002973525	GCF_002973525.1	C	g__Paraburkholderia	f__Burkholderiaceae	o__Burkholderiales	c__Gammaproteobacteria	p__Proteobacteria	WP_105510603.1	PQV46473.1	Y	E	C		124	phosphonate transporter	PAS	PAS (< cutoff)	photo_yellow (< cutoff)	RND transporter	efflux transporter periplasmic adaptor subunit	DUF1656 domain-containing protein	FUSC family protein	MarR family transcriptional regulator	phosphonate transporter	PAS_9:GGDEF	hybrid sensor histidine kinase/response regulator	circadian clock protein KaiC	LysR family transcriptional regulator	porin
Paraburkholderia sp003002025	GCF_003386115.1	C	g__Paraburkholderia	f__Burkholderiaceae	o__Burkholderiales	c__Gammaproteobacteria	p__Proteobacteria	WP_116146756.1	REE23180.1	Y	E	C		125	PAS domain-containing protein	PAS	PAS	photo_yellow (< cutoff)	GTP-binding protein	amidase	None	EAL domain-containing protein	diguanylate cyclase	PAS domain-containing protein	phosphate transport system regulatory protein PhoU	None	DUF3562 domain-containing protein	None	CHAD domain-containing protein
Paraburkholderia sp005503145	GCF_005503145.1	C	g__Paraburkholderia	f__Burkholderiaceae	o__Burkholderiales	c__Gammaproteobacteria	p__Proteobacteria	WP_137954077.1	Not found	Y	E	C		125	phosphonate transporter	PAS_4	PAS_4 (< cutoff)	photo_yellow (< cutoff)
Paraburkholderia sp012927345	GCF_012927345.1	C	g__Paraburkholderia	f__Burkholderiaceae	o__Burkholderiales	c__Gammaproteobacteria	p__Proteobacteria	WP_206003276.1	Not found	Y	E	C	oil-contaminated soil sample	112	phosphonate transporter	PAS	PAS (< cutoff)	photo_yellow (< cutoff)
Paraburkholderia sp900996245	GCF_900996245.1	C	g__Paraburkholderia	f__Burkholderiaceae	o__Burkholderiales	c__Gammaproteobacteria	p__Proteobacteria	WP_144111677.1	Not found	Y	E	C		125	phosphonate transporter	PAS_4	PAS_4 (< cutoff)	photo_yellow (< cutoff)
Paracraurococcus ruber	GCF_004353985.1	C	g__Paracraurococcus	f__Acetobacteraceae	o__Acetobacterales	c__Alphaproteobacteria	p__Proteobacteria	WP_158292048.1	Not found	Y	E	C	red-coloured layer of scoria	133	hypothetical protein	PAS_4	PAS_4 (< cutoff)	photo_yellow (< cutoff)	2-phospho-L-lactate guanylyltransferase	5-amino-6-(D-ribitylamino)uracil--L-tyrosine 4-hydroxyphenyl transferase CofH	TIGR03619 family F420-dependent LLM class oxidoreductase	LLM class F420-dependent oxidoreductase	EAL domain-containing protein	None	DHA2 family efflux MFS transporter permease subunit	acetamidase/formamidase family protein	NHL	LLM class F420-dependent oxidoreductase	ABC transporter substrate-binding protein
Pedobacter sp004331685	GCF_005144565.1	C	g__Pedobacter	f__Sphingobacteriaceae	o__Sphingobacteriales	c__Bacteroidia	p__Bacteroidota	WP_136879237.1	TKC63566.1	Y	E	C	near-shore water from a	118	photoactive yellow protein	PAS	PAS (< cutoff)	photo_yellow (< cutoff)
Phaeodactylibacter xiamenensis	GCF_000759025.1	C	g__Phaeodactylibacter	f__Saprospiraceae	o__Chitinophagales	c__Bacteroidia	p__Bacteroidota	WP_044227569.1	KGE85614.1	Y	E	C	near-shore water from a	119	hypothetical protein	PAS_4	PAS_4 (< cutoff)	photo_yellow (< cutoff)	None	PorT family protein	CarbopepD_reg_2	None	sulfurtransferase	None	None	AMP-binding	None	None	DUF1206 domain-containing protein
Polaromonas vacuolata	GCF_012584515.1	C	g__Polaromonas	f__Burkholderiaceae	o__Burkholderiales	c__Gammaproteobacteria	p__Proteobacteria	WP_202882446.1	Not found	Y	E	C	sulfur spring	112	phosphonate transporter	PAS	PAS_4 (< cutoff)	photo_yellow (< cutoff)	ribonuclease PH	RdgB/HAM1 family non-canonical purine NTP pyrophosphatase	oxygen-independent coproporphyrinogen III oxidase-like protein	None	SpoIIE family protein phosphatase	phosphonate transporter	LysR family transcriptional regulator	4-oxalomesaconate tautomerase	amidohydrolase family protein	4-carboxy-4-hydroxy-2-oxoadipate aldolase/oxaloacetate decarboxylase	amidohydrolase family protein
Polymorphobacter fuscus	GCF_011927825.1	C	g__Polymorphobacter	f__Sphingomonadaceae	o__Sphingomonadales	c__Alphaproteobacteria	p__Proteobacteria	WP_152578288.1	Not found	Y	E	C		125	PAS domain-containing protein	PAS	PAS	photo_yellow (< cutoff)	glycoside hydrolase family 3 protein	segregation/condensation protein A	SMC-Scp complex subunit ScpB	FAD-binding oxidoreductase	diguanylate cyclase	PAS domain-containing protein	EAL domain-containing protein	DUF1013 domain-containing protein	phosphate-starvation-inducible PsiE family protein	kynureninase	DUF4136 domain-containing protein
Polymorphobacter multimanifer	GCF_014205635.1	C	g__Polymorphobacter	f__Sphingomonadaceae	o__Sphingomonadales	c__Alphaproteobacteria	p__Proteobacteria	WP_184200424.1	Not found	Y	E	C		111	phosphonate transporter	PAS_4	PAS_4 (< cutoff)	photo_yellow (< cutoff)	None	None	None	None	None	phosphonate transporter	sensor domain-containing diguanylate cyclase	None	site-specific integrase	None	None
Pseudoduganella albidiflava	GCF_004322755.1	C	g__Pseudoduganella	f__Burkholderiaceae	o__Burkholderiales	c__Gammaproteobacteria	p__Proteobacteria	WP_131147310.1	GGY64349.1,QBI03207.1	Y	E	C		129	phosphonate transporter	PAS_4	PAS (< cutoff)	photo_yellow (< cutoff)	PEP-CTERM sorting domain-containing protein	alpha/beta hydrolase	Rhs element Vgr protein	bifunctional diguanylate cyclase/phosphodiesterase	GGDEF domain-containing protein	phosphonate transporter	None	None	GNAT family N-acetyltransferase	CAP domain-containing protein	None
Pseudoduganella aquatica	GCF_009857595.1	C	g__Pseudoduganella	f__Burkholderiaceae	o__Burkholderiales	c__Gammaproteobacteria	p__Proteobacteria	WP_161073901.1	MYN09600.1	Y	E	C		131	phosphonate transporter	PAS	PAS (< cutoff)	photo_yellow (< cutoff)
Pseudoduganella armeniaca	GCF_003028855.1	C	g__Pseudoduganella	f__Burkholderiaceae	o__Burkholderiales	c__Gammaproteobacteria	p__Proteobacteria	WP_107141116.1	AVR95766.1	Y	E	C	freshwater sediment	129	phosphonate transporter	PAS_4	PAS_4 (< cutoff)	photo_yellow (< cutoff)	CAP domain-containing protein	None	None	Plug:TonB_dep_Rec	ATP-binding protein	phosphonate transporter	None	GGDEF-domain containing protein	Rhs element Vgr protein	methyl-accepting chemotaxis protein	alpha/beta hydrolase
Pseudoduganella buxea	GCF_009720835.1	C	g__Pseudoduganella	f__Burkholderiaceae	o__Burkholderiales	c__Gammaproteobacteria	p__Proteobacteria	WP_155469109.1	GGC12175.1,MTV51768.1	Y	E	C		129	phosphonate transporter	PAS_4	PAS_4 (< cutoff)	photo_yellow (< cutoff)	porin	TetR family transcriptional regulator	CAP domain-containing protein	TonB-dependent receptor	None	phosphonate transporter	diguanylate cyclase	EAL domain-containing protein	Rhs element Vgr protein	alpha/beta fold hydrolase	Na+/H+ antiporter NhaA
Pseudoduganella dura	GCF_009727155.1	C	g__Pseudoduganella	f__Burkholderiaceae	o__Burkholderiales	c__Gammaproteobacteria	p__Proteobacteria	WP_155708265.1	GGY07200.1,MUI12297.1	Y	E	C	mixture of soil and sewage	129	phosphonate transporter	PAS_4	PAS_4 (< cutoff)	photo_yellow (< cutoff)	alpha/beta fold hydrolase	HAMP domain-containing protein	Rhs element Vgr protein	EAL domain-containing protein	diguanylate cyclase	phosphonate transporter	None	GNAT family N-acetyltransferase	CAP domain-containing protein	None	S24 family peptidase
Pseudoduganella flava	GCF_009789595.1	C	g__Pseudoduganella	f__Burkholderiaceae	o__Burkholderiales	c__Gammaproteobacteria	p__Proteobacteria	WP_145872944.1	QGZ41558.1,TWI51534.1	Y	E	C		129	phosphonate transporter	PAS	PAS (< cutoff)	photo_yellow (< cutoff)	GNAT family N-acetyltransferase	DUF4214 domain-containing protein	None	TonB-dependent receptor	None	phosphonate transporter	EAL domain-containing protein	None	Rhs element Vgr protein	HAMP domain-containing protein	None
Pseudoduganella haloabium	GCF_003293715.1	C	g__Pseudoduganella	f__Burkholderiaceae	o__Burkholderiales	c__Gammaproteobacteria	p__Proteobacteria	WP_112938215.1	AXA92069.1,TXE27945.1	Y	E	C	soil	129	phosphonate transporter	PAS_4	PAS (< cutoff)	photo_yellow (< cutoff)	alpha/beta fold hydrolase	methyl-accepting chemotaxis protein	Rhs element Vgr protein	bifunctional diguanylate cyclase/phosphodiesterase	None	phosphonate transporter	None	TonB-dependent receptor	IS1 family transposase	None	CAP domain-containing protein
Pseudoduganella lurida	GCF_007830455.1	C	g__Pseudoduganella	f__Burkholderiaceae	o__Burkholderiales	c__Gammaproteobacteria	p__Proteobacteria	WP_145649675.1	TWI65382.1	Y	E	C		129	phosphonate transporter	PAS_4	PAS_4 (< cutoff)	photo_yellow (< cutoff)	PEP-CTERM sorting domain-containing protein	alpha/beta fold hydrolase	Rhs element Vgr protein	bifunctional diguanylate cyclase/phosphodiesterase	sensor domain-containing diguanylate cyclase	phosphonate transporter	None	TonB-dependent receptor	GNAT family N-acetyltransferase	CAP domain-containing protein	None
Pseudoduganella lutea	GCF_004209755.1	C	g__Pseudoduganella	f__Burkholderiaceae	o__Burkholderiales	c__Gammaproteobacteria	p__Proteobacteria	WP_130185845.1	QBE62711.1	Y	E	C		129	phosphonate transporter	PAS_4	-	photo_yellow (< cutoff)	PEP-CTERM sorting domain-containing protein	alpha/beta hydrolase	Rhs element Vgr protein	bifunctional diguanylate cyclase/phosphodiesterase	sensor domain-containing diguanylate cyclase	phosphonate transporter	None	GNAT family N-acetyltransferase	CAP domain-containing protein	None	S24 family peptidase
Pseudoduganella plicata	GCF_004421005.1	C	g__Pseudoduganella	f__Burkholderiaceae	o__Burkholderiales	c__Gammaproteobacteria	p__Proteobacteria	WP_134387302.1	GGY83475.1,QBQ38603.1	Y	E	C	surface water	129	phosphonate transporter	PAS_4	PAS_4 (< cutoff)	photo_yellow (< cutoff)	TetR/AcrR family transcriptional regulator	CAP domain-containing protein	None	IS1 family transposase	None	phosphonate transporter	sensor domain-containing diguanylate cyclase	bifunctional diguanylate cyclase/phosphodiesterase	Rhs element Vgr protein	alpha/beta hydrolase	PEP-CTERM sorting domain-containing protein
Pseudoduganella sp001425045	GCF_001425045.1	C	g__Pseudoduganella	f__Burkholderiaceae	o__Burkholderiales	c__Gammaproteobacteria	p__Proteobacteria	WP_057154651.1	KQV87812.1,OEZ63506.1,OEZ94848.1,OEZ94849.1	Y	E	C		131	PAS domain-containing protein	PAS_4	PAS_4	photo_yellow (< cutoff)	ubiquinone biosynthesis protein UbiB	aminoglycoside 3'-phosphotransferase	cystathionine beta-lyase	30S ribosomal protein S12 methylthiotransferase RimO	bifunctional diguanylate cyclase/phosphodiesterase	phosphonate transporter	polyhydroxyalkanoate synthesis repressor PhaR	class I poly(R)-hydroxyalkanoic acid synthase	None	peptidoglycan editing factor PgeF	RluA family pseudouridine synthase
Pseudoduganella sp001425265	GCF_001425265.1	C	g__Pseudoduganella	f__Burkholderiaceae	o__Burkholderiales	c__Gammaproteobacteria	p__Proteobacteria	WP_056389163.1	KQX01164.1	Y	E	C		131	PAS domain-containing protein	PAS_4	PAS_4	photo_yellow (< cutoff)	RluA family pseudouridine synthase	peptidoglycan editing factor PgeF	None	class I poly(R)-hydroxyalkanoic acid synthase	polyhydroxyalkanoate synthesis repressor PhaR	phosphonate transporter	phosphodiesterase	30S ribosomal protein S12 methylthiotransferase RimO	None	None	cystathionine beta-lyase
Pseudoduganella umbonata	GCF_014192225.1	C	g__Pseudoduganella	f__Burkholderiaceae	o__Burkholderiales	c__Gammaproteobacteria	p__Proteobacteria	WP_137316465.1	MBB3223420.1,QCP13686.1	Y	E	C		129	phosphonate transporter	PAS_4	-	photo_yellow (< cutoff)	S24 family peptidase	None	CAP domain-containing protein	GNAT family N-acetyltransferase	None	phosphonate transporter	sensor domain-containing diguanylate cyclase	bifunctional diguanylate cyclase/phosphodiesterase	Rhs element Vgr protein	HAMP domain-containing protein	alpha/beta hydrolase
Pseudomonas gregormendelii	GCF_017114825.1	C	No data available in table					WP_205893681.1	MBN3967815.1	Y	E	C		123	PAS domain-containing protein	PAS	PAS	photo_yellow (< cutoff)
Pseudomonas sp. MF6772	GCF_016405505.1	C	No data available in table					WP_057436473.1	MBJ2267240.1,MBL7226923.1	Y	E	C		123	hypothetical protein	PAS	PAS (< cutoff)	photo_yellow (< cutoff)
Pseudomonas_E arsenicoxydans	GCF_004135995.1	C	g__Pseudomonas_E	f__Pseudomonadaceae	o__Pseudomonadales	c__Gammaproteobacteria	p__Proteobacteria	WP_208668715.1	QAY86673.1	Y	E	C		124	phosphonate transporter	PAS	PAS (< cutoff)	photo_yellow (< cutoff)
Pseudomonas_E arsenicoxydans	GCF_004135995.1	C	g__Pseudomonas_E	f__Pseudomonadaceae	o__Pseudomonadales	c__Gammaproteobacteria	p__Proteobacteria	WP_208668268.1	QAY86186.1	Y	E	C		124	phosphonate transporter	PAS_4	PAS (< cutoff)	photo_yellow (< cutoff)
Pseudomonas_E frederiksbergensis_G	GCF_003732665.1	C	g__Pseudomonas_E	f__Pseudomonadaceae	o__Pseudomonadales	c__Gammaproteobacteria	p__Proteobacteria	WP_123402793.1	RON57793.1	Y	E	C		120	phosphonate transporter	PAS	PAS (< cutoff)	photo_yellow (< cutoff)
Pseudomonas_E mandelii	GCF_013260315.1	C	g__Pseudomonas_E	f__Pseudomonadaceae	o__Pseudomonadales	c__Gammaproteobacteria	p__Proteobacteria	WP_172792149.1	QKG68484.1	Y	E	C		124	phosphonate transporter	PAS	PAS (< cutoff)	photo_yellow (< cutoff)
Pseudomonas_E sp000952175	GCF_900586795.1	C	g__Pseudomonas_E	f__Pseudomonadaceae	o__Pseudomonadales	c__Gammaproteobacteria	p__Proteobacteria	WP_122840561.1	MBK5517860.1,MCH4876310.1	Y	E	C		123	MULTISPECIES phosphonate transporter	PAS	PAS (< cutoff)	photo_yellow (< cutoff)
Pseudomonas_E sp003151075	GCF_003151075.1	C	g__Pseudomonas_E	f__Pseudomonadaceae	o__Pseudomonadales	c__Gammaproteobacteria	p__Proteobacteria	WP_109630440.1	AWM91931.1	Y	E	C		120	phosphonate transporter	PAS	PAS (< cutoff)	photo_yellow (< cutoff)	None	None	integrase	None	diguanylate phosphodiesterase	phosphonate transporter	sensor domain-containing diguanylate cyclase	None	None	GNAT family N-acetyltransferase	GNAT family N-acetyltransferase
Pseudomonas_E sp003151075	GCF_003151075.1	C	g__Pseudomonas_E	f__Pseudomonadaceae	o__Pseudomonadales	c__Gammaproteobacteria	p__Proteobacteria	WP_109631411.1	AWM92295.1	Y	E	C		121	phosphonate transporter	PAS_4	-	photo_yellow (< cutoff)	CHASE:PAS_4:PAS_8:PAS_9:GGDEF:EAL	response regulator	alkaline phosphatase	protein kinase	None	phosphonate transporter	sensor domain-containing diguanylate cyclase	chemotaxis protein	PAS_9	alkene reductase	diguanylate phosphodiesterase
Pseudomonas_E sp014472415	GCF_014472415.1	C	g__Pseudomonas_E	f__Pseudomonadaceae	o__Pseudomonadales	c__Gammaproteobacteria	p__Proteobacteria	WP_187680975.1	MBC8999871.1	Y	E	C		124	phosphonate transporter	PAS	PAS (< cutoff)	photo_yellow (< cutoff)
Pseudomonas_E sp014472415	GCF_014472415.1	C	g__Pseudomonas_E	f__Pseudomonadaceae	o__Pseudomonadales	c__Gammaproteobacteria	p__Proteobacteria	WP_187680572.1	MBC8999415.1	Y	E	C		124	phosphonate transporter	PAS	PAS (< cutoff)	photo_yellow (< cutoff)
Pseudonocardia alni	GCF_013390665.1	C	g__Pseudonocardia	f__Pseudonocardiaceae	o__Mycobacteriales	c__Actinomycetia	p__Actinobacteriota	WP_062401855.1	ALE81339.1,NWJ72609.1	Y	E	C		139	MULTISPECIES hypothetical protein	PAS_4	-	photo_yellow (< cutoff)	None	Usp:Usp	None	DUF2795 domain-containing protein	transcriptional regulator	None	None	MarR family transcriptional regulator	MFS transporter	TetR/AcrR family transcriptional regulator	MaoC_dehydratas
Pseudorhodoferax soli	GCF_003337555.1	C	g__Pseudorhodoferax	f__Burkholderiaceae	o__Burkholderiales	c__Gammaproteobacteria	p__Proteobacteria	WP_114469760.1	RCW69351.1	Y	E	C		134	PAS domain-containing protein	PAS	PAS	photo_yellow (< cutoff)	CoA transferase subunit A	CoA transferase subunit B	tRNA lysidine(34) synthetase TilS	aspartate kinase	None	PAS domain-containing protein	None	DUF3597 domain-containing protein	DUF3606 domain-containing protein	DNA ligase D	cupin domain-containing protein
Pseudorhodoferax soli	GCF_003337555.1	C	g__Pseudorhodoferax	f__Burkholderiaceae	o__Burkholderiales	c__Gammaproteobacteria	p__Proteobacteria	WP_114469035.1	Not found	Y	E	C		118	phosphonate transporter	PAS_4	PAS_4 (< cutoff)	photo_yellow (< cutoff)	None	DUF4440 domain-containing protein	NO-inducible flavohemoprotein	nitric oxide reductase transcriptional regulator NorR	bifunctional diguanylate cyclase/phosphodiesterase	phosphonate transporter	LysR family transcriptional regulator	RraA family protein	tripartite tricarboxylate transporter substrate binding protein	GntR family transcriptional regulator	dihydroxy-acid dehydratase
Pseudorhodoferax sp001422405	GCF_001422405.1	C	g__Pseudorhodoferax	f__Burkholderiaceae	o__Burkholderiales	c__Gammaproteobacteria	p__Proteobacteria	WP_156373584.1	Not found	Y	E	C	freshwater (river, lake, pond)	121	phosphonate transporter	PAS_4	PAS_4 (< cutoff)	photo_yellow (< cutoff)
RH-AL1 sp009765775	GCF_009765775.1	C	g__RH-AL1	f__Beijerinckiaceae	o__Rhizobiales	c__Alphaproteobacteria	p__Proteobacteria	WP_210253150.1	Not found	Y	E	C		125	hypothetical protein	PAS_4	-	photo_yellow (< cutoff)
Rhizobacter sp013366375	GCF_013366375.1	C	g__Rhizobacter	f__Burkholderiaceae	o__Burkholderiales	c__Gammaproteobacteria	p__Proteobacteria	WP_176071185.1	NUZ08351.1	Y	E	C		132	PAS domain-containing protein	PAS	PAS	photo_yellow (< cutoff)
Rhizobium sp007000325	GCF_007000315.1	C	g__Rhizobium	f__Rhizobiaceae	o__Rhizobiales	c__Alphaproteobacteria	p__Proteobacteria	WP_202617198.1	MBO9135075.1,MBZ5762623.1,MBZ5768101.1,MBZ5775529.1,MBZ5787353.1,MBZ5804027.1,MBZ5819815.1,MBZ5832381.1,MBZ5843454.1,QXZ81011.1,QXZ98012.1,QYA03827.1	Y	E	C	hydrocarbon-contaminated desert	120	MULTISPECIES PAS domain-containing protein	PAS	PAS	photo_yellow (< cutoff)
Rhizobium tumorigenes	GCF_003240565.1	C	g__Rhizobium	f__Rhizobiaceae	o__Rhizobiales	c__Alphaproteobacteria	p__Proteobacteria	WP_206423208.1	PZL99332.1	Y	E	C		120	PAS domain-containing protein	PAS	PAS	photo_yellow (< cutoff)
Rhodoferax_B sp900104385	GCF_900104385.1	C	g__Rhodoferax_B	f__Burkholderiaceae	o__Burkholderiales	c__Gammaproteobacteria	p__Proteobacteria	WP_092761958.1	Not found	Y	E	C		118	phosphonate transporter	PAS_4	PAS_4 (< cutoff)	photo_yellow (< cutoff)	GreA_GreB	LysR family transcriptional regulator	dioxygenase	phospholipase	bifunctional diguanylate cyclase/phosphodiesterase	phosphonate transporter	None	None	diguanylate cyclase	None	HAMP domain-containing protein
Rhodopila globiformis	GCF_002937115.1	C	g__Rhodopila	f__Acetobacteraceae	o__Acetobacterales	c__Alphaproteobacteria	p__Proteobacteria	WP_104519964.1	PPQ31861.1	Y	E	C		130	PAS domain-containing protein	PAS_4	PAS_4	photo_yellow (< cutoff)	acetolactate synthase	formyl-CoA transferase	LLM class F420-dependent oxidoreductase	peptide-methionine (R)-S-oxide reductase	PAS_9:GGDEF	PAS_4	aldolase	phytanoyl-CoA dioxygenase	thiamine phosphate synthase	MFS transporter	DUF1772 domain-containing protein
Rhodovastum atsumiense	GCF_008630155.1	C	g__Rhodovastum	f__Acetobacteraceae	o__Acetobacterales	c__Alphaproteobacteria	p__Proteobacteria	WP_150041730.1	CAH2602527.1,KAA5611167.1	Y	E	C	Cyanobacterial aggregates from	130	hypothetical protein	PAS_4	PAS_4 (< cutoff)	photo_yellow (< cutoff)	transcriptional regulator	HlyD family secretion protein	DHA2 family efflux MFS transporter permease subunit	response regulator	diguanylate cyclase	None	phosphonate transporter	AMP-binding protein	SDR family oxidoreductase	LysR family transcriptional regulator	lipase family protein
Rhodovastum atsumiense	GCF_008630155.1	C	g__Rhodovastum	f__Acetobacteraceae	o__Acetobacterales	c__Alphaproteobacteria	p__Proteobacteria	WP_150041731.1	CAH2602526.1,KAA5611168.1	Y	E	C	submerged paddy field	121	phosphonate transporter	PAS	PAS (< cutoff)	photo_yellow (< cutoff)	HlyD family secretion protein	DHA2 family efflux MFS transporter permease subunit	response regulator	diguanylate cyclase	None	phosphonate transporter	AMP-binding protein	SDR family oxidoreductase	LysR family transcriptional regulator	lipase family protein	metallophosphoesterase
Roseomonas nepalensis	GCF_006438825.1	C	g__Roseomonas	f__Acetobacteraceae	o__Acetobacterales	c__Alphaproteobacteria	p__Proteobacteria	WP_140885829.1	TPG49325.1	Y	E	C		120	phosphonate transporter	PAS	PAS (< cutoff)	photo_yellow (< cutoff)	DUF2382 domain-containing protein	YsnF/AvaK domain-containing protein	response regulator	EAL domain-containing protein	GGDEF domain-containing protein	phosphonate transporter	PAS domain S-box protein	phosphonate transporter	cache domain-containing protein	transposase domain-containing protein
Roseomonas nepalensis	GCF_006438825.1	C	g__Roseomonas	f__Acetobacteraceae	o__Acetobacterales	c__Alphaproteobacteria	p__Proteobacteria	WP_206667587.1	Not found	Y	E	C		145	hypothetical protein	PAS_4	PAS_4 (< cutoff)	photo_yellow (< cutoff)
Roseomonas nepalensis	GCF_006438825.1	C	g__Roseomonas	f__Acetobacteraceae	o__Acetobacterales	c__Alphaproteobacteria	p__Proteobacteria	WP_206667641.1	Not found	Y	E	C		151	hypothetical protein	PAS_4	PAS_4	photo_yellow (< cutoff)
Roseomonas sp. SYSU M41301	GCF_016805305.1	C	No data available in table					WP_203075075.1	Not found	Y	E	C		139	hypothetical protein	PAS	PAS (< cutoff)	photo_yellow (< cutoff)
Roseomonas_A sp011040385	GCF_011040385.1	C	g__Roseomonas_A	f__Acetobacteraceae	o__Acetobacterales	c__Alphaproteobacteria	p__Proteobacteria	WP_164696881.1	NGM22959.1	Y	E	C		139	PAS domain-containing protein	PAS	PAS	photo_yellow (< cutoff)
Roseospirillum parvum	GCF_900100455.1	C	g__Roseospirillum	f__Rhodospirillaceae	o__Rhodospirillales	c__Alphaproteobacteria	p__Proteobacteria	WP_092619318.1	SDH33559.1	Y	E	C		120	hypothetical protein	PAS_4	-	photo_yellow (< cutoff)	50S ribosomal protein L17	PDZ domain-containing protein	replication-associated recombination protein A	None	class I SAM-dependent methyltransferase	None	sensor histidine kinase	LPS export ABC transporter permease LptG	GDPD	None	RNA pyrophosphohydrolase
Salinibius halmophilus	GCF_003577475.1	C	g__Salinibius	f__Saccharospirillaceae	o__Pseudomonadales	c__Gammaproteobacteria	p__Proteobacteria	WP_119395087.1	Not found	Y	Q	C		116	photoactive yellow protein	PAS_9	PAS_9	photo_yellow (< cutoff)	ABC transporter substrate-binding protein	iron ABC transporter permease	ATP-binding cassette domain-containing protein	methyl-accepting chemotaxis protein	None	photoactive yellow protein	MCPsignal	aromatic amino acid lyase	AMP-binding protein	ABC transporter ATP-binding protein	ABC transporter permease
Sphaerotilus montanus	GCF_013426955.1	C	g__Sphaerotilus	f__Burkholderiaceae	o__Burkholderiales	c__Gammaproteobacteria	p__Proteobacteria	WP_179632868.1	NYG31923.1,NZD58575.1,RZS58595.1	Y	E	C		134	phosphonate transporter	PAS_4	PAS_4 (< cutoff)	photo_yellow (< cutoff)	glucose-1-phosphate cytidylyltransferase	PIG-L family deacetylase	SDR family NAD(P)-dependent oxidoreductase	IclR family transcriptional regulator	altronate dehydratase	phosphonate transporter	diguanylate cyclase	tyrosine-type recombinase/integrase	type II toxin-antitoxin system RelE/ParE family toxin	helix-turn-helix transcriptional regulator	None
Sphaerotilus natans	GCF_900156335.1	C	g__Sphaerotilus	f__Burkholderiaceae	o__Burkholderiales	c__Gammaproteobacteria	p__Proteobacteria	WP_037477986.1	KDB53861.1,SIR56200.1	Y	E	C	biological soil crusts	131	phosphonate transporter	PAS_4	PAS_4 (< cutoff)	photo_yellow (< cutoff)
Sphaerotilus sulfidivorans	GCF_013426975.1	C	g__Sphaerotilus	f__Burkholderiaceae	o__Burkholderiales	c__Gammaproteobacteria	p__Proteobacteria	WP_180692920.1	NZD46443.1	Y	E	C	pond water	110	phosphonate transporter	PAS_4	PAS_4 (< cutoff)	photo_yellow (< cutoff)	S8 family serine peptidase	SapC family protein	DUF21 domain-containing protein	symmetrical bis(5'-nucleosyl)-tetraphosphatase	None	phosphonate transporter	diguanylate cyclase	TolC family protein	HlyD family efflux transporter periplasmic adaptor subunit	type I secretion system permease/ATPase	class I SAM-dependent methyltransferase
Sphaerotilus_A hippei	GCF_003201595.1	C	g__Sphaerotilus_A	f__Burkholderiaceae	o__Burkholderiales	c__Gammaproteobacteria	p__Proteobacteria	WP_110399918.1	PXW97526.1,RCW71688.1	Y	E	C		132	PAS domain-containing protein	PAS_4	PAS_4	photo_yellow (< cutoff)	RND family transporter	None	transcriptional regulator	type II toxin-antitoxin system HipA family toxin	SAM-dependent methyltransferase	phosphonate transporter	PAS_3:HisKA:HATPase_c	PSII_BNR	RND family transporter	MFS transporter	cyclase family protein
Sphaerotilus_A hippei	GCF_003201595.1	C	g__Sphaerotilus_A	f__Burkholderiaceae	o__Burkholderiales	c__Gammaproteobacteria	p__Proteobacteria	WP_110401019.1	Not found	Y	E	C		131	phosphonate transporter	PAS_4	PAS_4 (< cutoff)	photo_yellow (< cutoff)	FAD-binding oxidoreductase	fumarylacetoacetate hydrolase	dihydroxy-acid dehydratase	TRAP transporter substrate-binding protein	LysR family transcriptional regulator	phosphonate transporter	HisKA_3:HATPase_c	Acetyltransf_6	None	MATE family efflux transporter	AGE family epimerase/isomerase
Sphingomonas aerolata	GCF_003046295.1	C	g__Sphingomonas	f__Sphingomonadaceae	o__Sphingomonadales	c__Alphaproteobacteria	p__Proteobacteria	WP_107930518.1	PTM47453.1	Y	E	C		124	phosphonate transporter	PAS	PAS (< cutoff)	photo_yellow (< cutoff)	Cu-oxidase_3	Cu-oxidase_3	DNA-binding response regulator	PAS domain-containing protein	two-component system response regulator	phosphonate transporter	sensor domain-containing diguanylate cyclase	acyl-CoA synthetase	alpha/beta hydrolase	alpha/beta hydrolase	None
Sphingomonas aerolata	GCF_014194875.1	C	g__Sphingomonas	f__Sphingomonadaceae	o__Sphingomonadales	c__Alphaproteobacteria	p__Proteobacteria	WP_183935861.1	Not found	Y	E	C		105	phosphonate transporter	PAS_4	PAS_4 (< cutoff)	photo_yellow (< cutoff)
Sphingomonas aerolata	GCF_000732685.2	C	g__Sphingomonas	f__Sphingomonadaceae	o__Sphingomonadales	c__Alphaproteobacteria	p__Proteobacteria	WP_051916224.1	Not found	Y	E	C		105	phosphonate transporter	PAS_4	PAS (< cutoff)	photo_yellow (< cutoff)	Crp/Fnr family transcriptional regulator	GGDEF domain-containing protein	PEP-CTERM sorting domain-containing protein	IS5/IS1182 family transposase	sensor domain-containing phosphodiesterase	phosphonate transporter	sensor domain-containing diguanylate cyclase	None
Sphingomonas aerolata	GCF_000732685.2	C	g__Sphingomonas	f__Sphingomonadaceae	o__Sphingomonadales	c__Alphaproteobacteria	p__Proteobacteria	WP_031394610.1	KQM92789.1,KQN21938.1,MBD8551683.1,RZM37411.1,USR00944.1	Y	E	C		124	MULTISPECIES phosphonate transporter	PAS_4	PAS_4 (< cutoff)	photo_yellow (< cutoff)	None	alpha/beta hydrolase	esterase	acyl-CoA synthetase	diguanylate cyclase	phosphonate transporter	Response_reg:GerE	PAS domain-containing sensor histidine kinase	calcium-binding protein	type I secretion system permease/ATPase	HlyD family type I secretion periplasmic adaptor subunit
Sphingomonas aerolata	GCF_902506585.1	C	g__Sphingomonas	f__Sphingomonadaceae	o__Sphingomonadales	c__Alphaproteobacteria	p__Proteobacteria	WP_159511352.1	KQU55647.1	Y	E	C		128	phosphonate transporter	PAS_4	PAS_4 (< cutoff)	photo_yellow (< cutoff)
Sphingomonas aurantiaca	GCF_004216825.1	C	g__Sphingomonas	f__Sphingomonadaceae	o__Sphingomonadales	c__Alphaproteobacteria	p__Proteobacteria	WP_130326152.1	Not found	Y	E	C		105	phosphonate transporter	PAS_4	PAS_4 (< cutoff)	photo_yellow (< cutoff)
Sphingomonas glacialis	GCF_004354345.1	C	g__Sphingomonas	f__Sphingomonadaceae	o__Sphingomonadales	c__Alphaproteobacteria	p__Proteobacteria	WP_133189496.1	QBM76099.1	Y	E	C		105	phosphonate transporter	PAS_4	PAS_4 (< cutoff)	photo_yellow (< cutoff)
Sphingomonas glacialis_A	GCF_006439055.1	C	g__Sphingomonas	f__Sphingomonadaceae	o__Sphingomonadales	c__Alphaproteobacteria	p__Proteobacteria	WP_140851020.1	Not found	Y	E	C	examination table	131	phosphonate transporter	PAS_4	PAS (< cutoff)	photo_yellow (< cutoff)	None	pilus assembly protein	Tad	transposase	IS3 family transposase	phosphonate transporter	GGDEF domain-containing protein	AMP-binding protein	EAL domain-containing protein	None	None
Sphingomonas insulae	GCF_011762035.1	C	g__Sphingomonas	f__Sphingomonadaceae	o__Sphingomonadales	c__Alphaproteobacteria	p__Proteobacteria	WP_163956756.1	RSU51122.1,MBB4616106.1,TPG51953.1	Y	E	C		121	phosphonate transporter	PAS_4	PAS_4 (< cutoff)	photo_yellow (< cutoff)	DUF4396 domain-containing protein	FdhF/YdeP family oxidoreductase	None	catalase family protein	sigma-70 family RNA polymerase sigma factor	phosphonate transporter	diguanylate cyclase	AMP-binding protein	EAL domain-containing protein	DUF4142 domain-containing protein	alpha/beta hydrolase fold domain-containing protein
Sphingomonas melonis_A	GCF_013409985.1	C	g__Sphingomonas	f__Sphingomonadaceae	o__Sphingomonadales	c__Alphaproteobacteria	p__Proteobacteria	WP_179507570.1	NYD89051.1	Y	E	C		120	phosphonate transporter	PAS_4	PAS_4 (< cutoff)	photo_yellow (< cutoff)
Sphingomonas melonis_A	GCF_013409985.1	C	g__Sphingomonas	f__Sphingomonadaceae	o__Sphingomonadales	c__Alphaproteobacteria	p__Proteobacteria	WP_179509752.1	Not found	Y	E	C		105	phosphonate transporter	PAS_4	PAS_4 (< cutoff)	photo_yellow (< cutoff)
Sphingomonas oligophenolica	GCF_006438955.1	C	g__Sphingomonas	f__Sphingomonadaceae	o__Sphingomonadales	c__Alphaproteobacteria	p__Proteobacteria	WP_140868936.1	Not found	Y	E	C	Soil	129	phosphonate transporter	PAS	PAS (< cutoff)	photo_yellow (< cutoff)	None	response regulator	EAL domain-containing protein	AMP-binding protein	diguanylate cyclase	phosphonate transporter	alpha/beta hydrolase fold domain-containing protein	response regulator	IS5/IS1182 family transposase	GNAT family N-acetyltransferase	None
Sphingomonas sp. CFBP 13706	GCF_014842355.1	C	No data available in table					WP_183937015.1	MBD8698901.1,MBD8735974.1,PTQ65450.1,MBE2990492.1	Y	E	C		124	MULTISPECIES phosphonate transporter	PAS_4	PAS_4 (< cutoff)	photo_yellow (< cutoff)
Sphingomonas sp. CFBP 13714	GCF_014842205.1	C	No data available in table					WP_192071844.1	Not found	Y	E	C		114	phosphonate transporter	PAS	PAS (< cutoff)	photo_yellow (< cutoff)
Sphingomonas sp. CFBP 13728	GCF_014841895.1	C	No data available in table					WP_192239890.1	MBD8621237.1	Y	E	C		105	phosphonate transporter	PAS	PAS (< cutoff)	photo_yellow (< cutoff)
Sphingomonas sp. CFBP 13728	GCF_014841895.1	C	No data available in table					WP_192145372.1	Not found	Y	E	C	oil-contaminated site	126	phosphonate transporter	PAS_4	PAS_4 (< cutoff)	photo_yellow (< cutoff)
Sphingomonas sp. CFBP 13733	GCF_014841795.1	C	No data available in table					WP_192143225.1	Not found	Y	E	C	oil-contaminated site	114	phosphonate transporter	PAS	PAS (< cutoff)	photo_yellow (< cutoff)
Sphingomonas sp. PvP018	GCF_017876865.1	C	No data available in table					WP_031441021.1	MBD8639609.1,MBP2514399.1,NII57255.1,VXC88276.1,VXC88276.1	Y	E	C		124	MULTISPECIES phosphonate transporter	PAS	PAS (< cutoff)	photo_yellow (< cutoff)	None	alpha/beta hydrolase	alpha/beta hydrolase	AMP-binding:AMP-binding_C	diguanylate cyclase	phosphonate transporter	Response_reg:GerE	ATP-binding protein
Sphingomonas sp000251145	GCF_000242835.1	C	g__Sphingomonas	f__Sphingomonadaceae	o__Sphingomonadales	c__Alphaproteobacteria	p__Proteobacteria	WP_010160671.1	Not found	Y	E	C	surface sediment of the highly	123	PAS domain-containing protein	PAS	PAS	photo_yellow (< cutoff)	LLM class flavin-dependent oxidoreductase	alpha-L-glutamate ligase	EAL domain-containing protein	acyl-CoA synthetase	GGDEF domain-containing protein	phosphonate transporter	gfo/Idh/MocA family oxidoreductase	glycoside hydrolase family 15 protein	MFS transporter	FAD-dependent oxidoreductase	fatty acid desaturase
Sphingomonas sp000251145	GCF_000251145.1	C	g__Sphingomonas	f__Sphingomonadaceae	o__Sphingomonadales	c__Alphaproteobacteria	p__Proteobacteria	WP_010218148.1	Not found	Y	E	C	air sample	123	PAS domain-containing protein	PAS	PAS	photo_yellow (< cutoff)	LLM class flavin-dependent oxidoreductase	alpha-L-glutamate ligase	EAL domain-containing protein	acyl-CoA synthetase	GGDEF domain-containing protein	phosphonate transporter	gfo/Idh/MocA family oxidoreductase	glycoside hydrolase family 15 protein	MFS transporter	FAD-dependent oxidoreductase	fatty acid desaturase
Sphingomonas sp000251145	GCF_000251145.1	C	g__Sphingomonas	f__Sphingomonadaceae	o__Sphingomonadales	c__Alphaproteobacteria	p__Proteobacteria	WP_051007302.1	Not found	Y	E	C		105	phosphonate transporter	PAS_4	PAS_4 (< cutoff)	photo_yellow (< cutoff)	glycosyltransferase family 2 protein	glycosidase	EAL domain-containing protein	acyl-CoA synthetase	sensor domain-containing diguanylate cyclase	phosphonate transporter	IS3 family transposase	IS630 family transposase
Sphingomonas sp001421505	GCF_001421505.1	C	g__Sphingomonas	f__Sphingomonadaceae	o__Sphingomonadales	c__Alphaproteobacteria	p__Proteobacteria	WP_055934835.1	KQM62779.1	Y	E	C		121	hypothetical protein	PAS_4	PAS_4 (< cutoff)	photo_yellow (< cutoff)	K(+)-transporting ATPase subunit B	potassium-transporting ATPase subunit KdpC	sensor histidine kinase KdpD	DNA-binding response regulator	Na+/H+ antiporter NhaA	None	GGDEF domain-containing protein	AMP-binding:AMP-binding_C	EAL domain-containing protein	cation transporter	tryptophan-rich sensory protein
Sphingomonas sp001421995	GCF_001421995.1	C	g__Sphingomonas	f__Sphingomonadaceae	o__Sphingomonadales	c__Alphaproteobacteria	p__Proteobacteria	WP_056632874.1	KQN94436.1	Y	E	C	_Trifolium repens_ leaf surface	124	hypothetical protein	PAS_4	PAS_4 (< cutoff)	photo_yellow (< cutoff)	None	TonB-dependent receptor	None	None	PAS domain-containing sensor histidine kinase	None	GGDEF domain-containing protein	AMP-binding	EAL domain-containing protein	glutathione S-transferase	metallophosphoesterase
Sphingomonas sp003050745	GCF_003050745.1	C	g__Sphingomonas	f__Sphingomonadaceae	o__Sphingomonadales	c__Alphaproteobacteria	p__Proteobacteria	WP_107961616.1	Not found	Y	E	C		126	phosphonate transporter	PAS_4	PAS_4 (< cutoff)	photo_yellow (< cutoff)	None	KR domain-containing protein	EAL domain-containing protein	acyl-CoA synthetase	sensor domain-containing diguanylate cyclase	phosphonate transporter	PaaI family thioesterase	aldo/keto reductase	alpha/beta hydrolase	NADP-dependent oxidoreductase	KR domain-containing protein
Sphingomonas sp003688595	GCF_003688595.1	C	g__Sphingomonas	f__Sphingomonadaceae	o__Sphingomonadales	c__Alphaproteobacteria	p__Proteobacteria	WP_121884041.1	Not found	Y	E	C		105	phosphonate transporter	PAS_4	PAS_4 (< cutoff)	photo_yellow (< cutoff)
Sphingomonas sp003688625	GCF_003688625.1	C	g__Sphingomonas	f__Sphingomonadaceae	o__Sphingomonadales	c__Alphaproteobacteria	p__Proteobacteria	WP_060525911.1	KQO07965.1	Y	E	C		105	MULTISPECIES hypothetical protein	PAS_4	PAS_4 (< cutoff)	photo_yellow (< cutoff)	None	None	chloride channel protein	None	None	None	sensor domain-containing diguanylate cyclase	AMP-binding:AMP-binding_C	EAL domain-containing protein	peptide synthetase	ACPS
Sphingomonas sp003951315	GCF_003951315.1	C	g__Sphingomonas	f__Sphingomonadaceae	o__Sphingomonadales	c__Alphaproteobacteria	p__Proteobacteria	WP_125994280.1	Not found	Y	E	C		105	PAS domain-containing protein	PAS_4	PAS_4 (< cutoff)	photo_yellow (< cutoff)
Sphingomonas sp004340945	GCF_004343105.1	C	g__Sphingomonas	f__Sphingomonadaceae	o__Sphingomonadales	c__Alphaproteobacteria	p__Proteobacteria	WP_132896657.1	Not found	Y	E	C		105	phosphonate transporter	PAS_4	PAS_4 (< cutoff)	photo_yellow (< cutoff)
Sphingomonas sp004340945	GCF_004340945.1	C	g__Sphingomonas	f__Sphingomonadaceae	o__Sphingomonadales	c__Alphaproteobacteria	p__Proteobacteria	WP_132734364.1	Not found	Y	E	C		105	phosphonate transporter	PAS_4	PAS_4 (< cutoff)	photo_yellow (< cutoff)
Sphingomonas sp004340965	GCF_004340965.1	C	g__Sphingomonas	f__Sphingomonadaceae	o__Sphingomonadales	c__Alphaproteobacteria	p__Proteobacteria	WP_133021470.1	MBE2993032.1	Y	E	C		105	MULTISPECIES phosphonate transporter	PAS	PAS (< cutoff)	photo_yellow (< cutoff)
Sphingomonas sp004341085	GCF_004341085.1	C	g__Sphingomonas	f__Sphingomonadaceae	o__Sphingomonadales	c__Alphaproteobacteria	p__Proteobacteria	WP_133032114.1	KQN12256.1	Y	E	C	soil	105	phosphonate transporter	PAS_4	PAS_4 (< cutoff)	photo_yellow (< cutoff)
Sphingomonas sp014193845	GCF_014193845.1	C	g__Sphingomonas	f__Sphingomonadaceae	o__Sphingomonadales	c__Alphaproteobacteria	p__Proteobacteria	WP_183931883.1	Not found	Y	E	C		105	phosphonate transporter	PAS_4	PAS_4 (< cutoff)	photo_yellow (< cutoff)
Sphingomonas sp014193845	GCF_014193405.1	C	g__Sphingomonas	f__Sphingomonadaceae	o__Sphingomonadales	c__Alphaproteobacteria	p__Proteobacteria	WP_183924744.1	Not found	Y	E	C		105	phosphonate transporter	PAS_4	PAS_4 (< cutoff)	photo_yellow (< cutoff)
Sphingomonas_G montana	GCF_001956315.1	C	g__Sphingomonas_G	f__Sphingomonadaceae	o__Sphingomonadales	c__Alphaproteobacteria	p__Proteobacteria	WP_076070756.1	Not found	Y	E	C		124	phosphonate transporter	PAS_4	PAS_4 (< cutoff)	photo_yellow (< cutoff)	ABC transporter ATP-binding protein	phosphodiesterase	None	DNA-binding response regulator	sensor histidine kinase	phosphonate transporter	sensor domain-containing diguanylate cyclase	AMP-binding:AMP-binding_C	EAL domain-containing protein	XRE family transcriptional regulator	None
Sphingomonas_G prati	GCF_014199405.1	C	g__Sphingomonas_G	f__Sphingomonadaceae	o__Sphingomonadales	c__Alphaproteobacteria	p__Proteobacteria	WP_157175015.1	GGE82543.1,MBB5728009.1	Y	E	C		118	phosphonate transporter	PAS_4	PAS_4 (< cutoff)	photo_yellow (< cutoff)	None	helix-turn-helix domain-containing protein	helix-turn-helix domain-containing protein	HATPase_c	manganese catalase family protein	phosphonate transporter	diguanylate cyclase	TonB-dependent receptor	aminotransferase class V-fold PLP-dependent enzyme	DUF922 domain-containing protein	NeuD/PglB/VioB family sugar acetyltransferase
Spirosoma endophyticum	GCF_900112365.1	C	g__Spirosoma	f__Spirosomaceae	o__Cytophagales	c__Bacteroidia	p__Bacteroidota	WP_093823047.1	SFC23798.1	Y	E	C	sulfur spring	127	photoactive yellow protein	PAS_4	-	photo_yellow (< cutoff)	transcriptional regulator	Patatin	Pyridox_ox_2	BON domain-containing protein	PAS domain-containing protein	photoactive yellow protein	None	4-coumarate--CoA ligase	LytTR family transcriptional regulator	universal stress protein UspA	alpha-glucan family phosphorylase
Spirosoma fluviale	GCF_900230225.1	C	g__Spirosoma	f__Spirosomaceae	o__Cytophagales	c__Bacteroidia	p__Bacteroidota	WP_097127991.1	SOD92805.1	Y	E	C		124	photoactive yellow protein	PAS_4	-	photo_yellow (< cutoff)	30S ribosomal protein S21	integrase	GHKL domain-containing protein	response regulator	PAS domain S-box protein	photoactive yellow protein	4-coumarate--CoA ligase	cupin domain-containing protein	None	fasciclin	xylose isomerase
Spirosoma pollinicola	GCF_002831565.1	C	g__Spirosoma	f__Spirosomaceae	o__Cytophagales	c__Bacteroidia	p__Bacteroidota	WP_100989386.1	AUD03318.1	Y	E	C		127	photoactive yellow protein	PAS_4	-	photo_yellow (< cutoff)	None	LytTR family transcriptional regulator	heme-binding protein	None	PAS_9:PAS_4:PAS_9:PAS_9:HisKA:HATPase_c	photoactive yellow protein	None	4-coumarate--CoA ligase	phosphoesterase	RNA polymerase subunit sigma-24	HNOB
Spirosoma pollinicola	GCF_002831565.1	C	g__Spirosoma	f__Spirosomaceae	o__Cytophagales	c__Bacteroidia	p__Bacteroidota	WP_100985845.1	AUD00419.1	Y	E	C		128	photoactive yellow protein	PAS_4	-	photo_yellow (< cutoff)	DUF2236 domain-containing protein	L-serine ammonia-lyase	AI-2E family transporter	PspC:PspC:DUF2807	PadR family transcriptional regulator	photoactive yellow protein	HisKA:HATPase_c	PAS_4:PAS_9	response regulator	histidine kinase	None
Spirosoma pollinicola	GCF_002831565.1	C	g__Spirosoma	f__Spirosomaceae	o__Cytophagales	c__Bacteroidia	p__Bacteroidota	WP_100990733.1	AUD04668.1,TPG13627.1	Y	E	C	soil sample	131	photoactive yellow protein	PAS_4	EzrA (< cutoff)	photo_yellow (< cutoff)	transcriptional regulator	None	PAS_4	two-component system response regulator	PAS_9:PAS_9:HisKA:HATPase_c	photoactive yellow protein	None	response regulator	Response_reg	None	DUF4113
Spirosoma sordidisoli	GCF_004138325.1	C	g__Spirosoma	f__Spirosomaceae	o__Cytophagales	c__Bacteroidia	p__Bacteroidota	WP_077923200.1	RYC68865.1	Y	E	C	Hazel pollen	127	MULTISPECIES photoactive yellow protein	PAS_4	-	photo_yellow (< cutoff)	None	NAD(P)/FAD-dependent oxidoreductase	MerC domain-containing protein	ABC transporter permease	PAS domain-containing protein	photoactive yellow protein	None	4-coumarate--CoA ligase	peptidase M20	intradiol ring-cleavage dioxygenase	glyoxalase
Spirosoma sp011604685	GCF_011604685.1	C	g__Spirosoma	f__Spirosomaceae	o__Cytophagales	c__Bacteroidia	p__Bacteroidota	WP_167215271.1	QIP15968.1	Y	E	C		127	photoactive yellow protein	PAS_4	-	photo_yellow (< cutoff)	MBL fold metallo-hydrolase	RNAse Z	ion transporter	None	PAS domain-containing protein	photoactive yellow protein	None	4-coumarate--CoA ligase	None	None	sigma-70 family RNA polymerase sigma factor
Spirosoma sp014282275	GCF_014282275.1	C	g__Spirosoma	f__Spirosomaceae	o__Cytophagales	c__Bacteroidia	p__Bacteroidota	WP_186737918.1	Not found	Y	E	C	culture of the marine algae	132	photoactive yellow protein	PAS_4	-	photo_yellow (< cutoff)
Spirosoma spitsbergense	GCF_000374085.1	C	g__Spirosoma	f__Spirosomaceae	o__Cytophagales	c__Bacteroidia	p__Bacteroidota	WP_020606023.1	Not found	Y	E	C		123	PAS domain-containing protein	PAS	PAS	photo_yellow (< cutoff)	NIPSNAP family containing protein	None	AMP-binding	hybrid sensor histidine kinase/response regulator	sensor histidine kinase	PAS	IS110 family transposase	ISAs1 family transposase
Tardiphaga sp007018905	GCF_007018905.1	C	g__Tardiphaga	f__Xanthobacteraceae	o__Rhizobiales	c__Alphaproteobacteria	p__Proteobacteria	WP_210245494.1	Not found	Y	E	C		126	MULTISPECIES hypothetical protein	PAS	PAS (< cutoff)	photo_yellow (< cutoff)
Terriglobus roseus	GCF_000265425.1	C	g__Terriglobus	f__Acidobacteriaceae	o__Acidobacteriales	c__Acidobacteriae	p__Acidobacteriota	WP_217164405.1	Not found	Y	E	C		127	phosphonate transporter	PAS_4	Methyltransf_28 (< cutoff)	photo_yellow (< cutoff)
Trinickia soli	GCF_902859815.1	C	g__Trinickia	f__Burkholderiaceae	o__Burkholderiales	c__Gammaproteobacteria	p__Proteobacteria	WP_102609941.1	CAB3646158.1,PMS24939.1,MBB1629455.1	Y	E	C		128	phosphonate transporter	PAS	PAS (< cutoff)	photo_yellow (< cutoff)	acyltransferase	short-chain dehydrogenase	LysR family transcriptional regulator	NADH-quinone oxidoreductase subunit L	DUF2309 domain-containing protein	phosphonate transporter	sensor domain-containing diguanylate cyclase	diguanylate phosphodiesterase	glucose-1-dehydrogenase	multidrug MFS transporter	AI-2E_transport
Variovorax ginsengisoli	GCF_006438845.1	C	g__Variovorax	f__Burkholderiaceae	o__Burkholderiales	c__Gammaproteobacteria	p__Proteobacteria	WP_140844338.1	TPG20652.1,TPG25761.1	Y	E	C		132	MULTISPECIES phosphonate transporter	PAS_4	PAS_4	photo_yellow (< cutoff)	MFS transporter	DUF192 domain-containing protein	None	DUF3494 domain-containing protein	OmpA family protein	phosphonate transporter	sensor domain-containing diguanylate cyclase	bifunctional diguanylate cyclase/phosphodiesterase	DUF2272 domain-containing protein	None	None
Variovorax sp001577265	GCF_001577265.1	C	g__Variovorax	f__Burkholderiaceae	o__Burkholderiales	c__Gammaproteobacteria	p__Proteobacteria	WP_068632338.1	AMM25797.1	Y	E	C		132	phosphonate transporter	PAS_4	PAS_4 (< cutoff)	photo_yellow (< cutoff)	alpha/beta hydrolase	DUF2817 domain-containing protein	MFS transporter	LysR family transcriptional regulator	None	phosphonate transporter	sensor domain-containing diguanylate cyclase	None	nitroreductase	None	None
VCDI01 sp005844085	GCF_005844085.1	C	g__VCDI01	f__Acetobacteraceae	o__Acetobacterales	c__Alphaproteobacteria	p__Proteobacteria	WP_205880371.1	Not found	Y	E	C		95	hypothetical protein	PAS	PAS_4 (< cutoff)	photo_yellow (< cutoff)	Gfo/Idh/MocA family oxidoreductase	tartrate dehydrogenase	PRK	None	ribonucleoside-diphosphate reductase subunit alpha	None	GGDEF domain-containing protein	EAL domain-containing protein	dihydroxy-acid dehydratase	type II toxin-antitoxin system prevent-host-death family antitoxin	type II toxin-antitoxin system VapC family toxin
VCDI01 sp005844085	GCF_005844085.1	C	g__VCDI01	f__Acetobacteraceae	o__Acetobacterales	c__Alphaproteobacteria	p__Proteobacteria	WP_138326360.1	TLU71953.1	Y	E	C	the surface of rock collected	132	phosphonate transporter	PAS	PAS (< cutoff)	photo_yellow (< cutoff)	response regulator	TonB-dependent receptor	None	DUF2029 domain-containing protein	None	phosphonate transporter	EAL domain-containing protein	None	alpha/beta fold hydrolase	zinc-finger domain-containing protein	DNA polymerase I
VCDI01 sp005844085	GCF_005844085.1	C	g__VCDI01	f__Acetobacteraceae	o__Acetobacterales	c__Alphaproteobacteria	p__Proteobacteria	WP_138327096.1	TLU71458.1	Y	E	C	sulfur spring	145	PAS domain-containing protein	PAS	PAS	photo_yellow (< cutoff)	None	slipin family protein	chemotaxis protein	MCP four helix bundle domain-containing protein	PAS domain S-box protein	PAS domain-containing protein	site-specific integrase	None	None	None	bifunctional DNA primase/polymerase
Vibrio tetraodonis	GCF_009857245.1	C	g__Vibrio	f__Vibrionaceae	o__Enterobacterales	c__Gammaproteobacteria	p__Proteobacteria	WP_160931174.1	MCG7489026.1,MYM60500.1	Y	Q	C		116	photoactive yellow protein	PAS	PAS (< cutoff)	photo_yellow (< cutoff)
unclassified Alteromonas	Record removed	C						WP_032094334.1	Not found	Y	Q	C		116	MULTISPECIES PAS domain-containing protein	PAS	PAS	photo_yellow (< cutoff)	DUF3192 domain-containing protein	GNAT family N-acetyltransferase	DNA-binding response regulator	AMP-binding	None	PAS	MCPsignal	aromatic amino acid lyase	hybrid sensor histidine kinase/response regulator	None	None
Mucilaginibacter glaciei	Record removed	C						WP_191165796.1	Not found	Y	Q	C		121	photoactive yellow protein	PAS_4	-	photo_yellow (< cutoff)	None	dienelactone hydrolase family protein	None	hybrid sensor histidine kinase/response regulator	HAMP domain-containing histidine kinase	photoactive yellow protein	None	None	acyltransferase	SDR family oxidoreductase	phage tail protein
Noviherbaspirillum soli	Record removed	C						WP_194712427.1	Not found	Y	E	C		132	PAS domain-containing protein	PAS_4	PAS_4	photo_yellow (< cutoff)	None	None	sel1 repeat family protein	prepilin-type N-terminal cleavage/methylation domain-containing protein	diguanylate cyclase	PAS domain-containing protein	None	CinA family protein	None	None	None
Cupriavidus sp. UME77	Record removed	C						WP_183030994.1	Not found	Y	E	C		125	phosphonate transporter	PAS_4	-	photo_yellow (< cutoff)
Pseudomonas sp. P42	Record removed	C						WP_210625160.1	MBP5953942.1	Y	E	C		120	hypothetical protein	PAS	PAS (< cutoff)	photo_yellow (< cutoff)
Ideonella azotifigens	Record removed	C						WP_211361303.1	Not found	Y	E	C		125	phosphonate transporter	PAS_4	PAS_4 (< cutoff)	photo_yellow (< cutoff)
Cupriavidus sp. UME77	Record removed	C						WP_183032634.1	Not found	Y	E	C	soil	123	phosphonate transporter	PAS_4	PAS_4 (< cutoff)	photo_yellow (< cutoff)
Duganella sp. 1411	Record removed	C						WP_209713905.1	MBP1203003.1	Y	E	C		131	phosphonate transporter	PAS_4	PAS_4 (< cutoff)	photo_yellow (< cutoff)
Edaphobacter lichenicola	Record removed	C						WP_183981502.1	Not found	Y	E	C	solar saltern	123	PAS domain-containing protein	PAS	PAS	photo_yellow (< cutoff)
Zooshikella ganghwensis	Record removed	C						WP_212721374.1	MBU2708209.1	Y	E	C		123	PAS domain-containing protein	PAS	PAS	photo_yellow (< cutoff)
Glaciimonas sp. PAMC28666	Record removed	C						WP_205323496.1	QRX85097.1	Y	E	C		129	phosphonate transporter	PAS	PAS (< cutoff)	photo_yellow (< cutoff)
Hydrogenophaga sp. IBVHS2	Record removed	C						WP_086121413.1	Not found	Y	E	C	MTBE-contaminated aquifer	135	phosphonate transporter	PAS_4	PAS_4 (< cutoff)	photo_yellow (< cutoff)	acetyl-CoA carboxylase carboxyltransferase subunit	KR domain-containing protein	TetR family transcriptional regulator	None	PAS domain-containing protein	phosphonate transporter	PAS domain-containing protein	AraC family transcriptional regulator	methyltransferase domain-containing protein	enoyl-CoA hydratase	Patatin
Massilia	Record removed	C						WP_005670224.1	EKU80202.1,EKU80202.1,PYD86785.1,QYG02477.1	Y	E	C		132	PAS domain-containing protein	PAS	PAS	photo_yellow (< cutoff)	HDOD domain-containing protein	None	None	GGDEF-domain containing protein	PAS domain S-box protein	photoactive yellow protein	DUF1428 domain-containing protein	transposase	IS607 family transposase	penicillin-binding protein 1A	oligopeptide transporter, OPT family
Massilia oculi	Record removed	C						WP_208277621.1	Not found	Y	E	C		132	phosphonate transporter	PAS	PAS (< cutoff)	photo_yellow (< cutoff)
Massilia aurea	Record removed	C						WP_183553628.1	Not found	Y	E	C		129	phosphonate transporter	PAS	PAS (< cutoff)	photo_yellow (< cutoff)	HDOD domain-containing protein	None	None	bifunctional diguanylate cyclase/phosphodiesterase	diguanylate cyclase	phosphonate transporter	AMP-binding protein	DUF1428 domain-containing protein	PBP1A family penicillin-binding protein	oligopeptide transporter, OPT family	MFS transporter
Massilia varians	Record removed	C						WP_209586827.1	Not found	Y	E	C	grass rhizosphere soil	131	phosphonate transporter	PAS_4	PAS_4	photo_yellow (< cutoff)
Massilia sp. LPB0304	Record removed	C						WP_193686102.1	QOL49060.1	Y	E	C		130	phosphonate transporter	PAS_4	PAS_4 (< cutoff)	photo_yellow (< cutoff)
Massilia sp. Leaf139	Record removed	C						WP_056345463.1	Not found	Y	E	C		130	hypothetical protein	PAS_4	PAS_4 (< cutoff)	photo_yellow (< cutoff)	None	two-component system response regulator	hybrid sensor histidine kinase/response regulator	GGDEF domain-containing protein	AMP-binding:AMP-binding_C	None	sensor domain-containing diguanylate cyclase	bifunctional diguanylate cyclase/phosphodiesterase	None	None	HDOD domain-containing protein
Massilia sp. ZL223	Record removed	C						WP_211528136.1	MBQ5963291.1	Y	E	C		132	phosphonate transporter	PAS_4	PAS_4 (< cutoff)	photo_yellow (< cutoff)
Massilia sp. ST3	Record removed	C						WP_211519868.1	MBQ5947697.1	Y	E	C		131	phosphonate transporter	PAS_4	PAS_4 (< cutoff)	photo_yellow (< cutoff)
Massilia rhizosphaerae	Record removed	C						WP_198115176.1	Not found	Y	E	C		131	phosphonate transporter	PAS_4	PAS_4 (< cutoff)	photo_yellow (< cutoff)
Massilia sp. 9096	Record removed	C						WP_036166321.1	Not found	Y	E	C	biofilm on stones in a lake	132	phosphonate transporter	PAS_4	PAS_4 (< cutoff)	photo_yellow (< cutoff)	glycoside hydrolase family 1	thiamine pyrophosphate-requiring protein	aldo/keto reductase	bifunctional diguanylate cyclase/phosphodiesterase	sensor domain-containing diguanylate cyclase	phosphonate transporter	AMP-binding:AMP-binding_C	acyl-CoA thioesterase	None	None	aminopeptidase N
Noviherbaspirillum aerium	Record removed	C						WP_151633970.1	Not found	Y	E	C	soil sample	133	phosphonate transporter	PAS_4	PAS_4 (< cutoff)	photo_yellow (< cutoff)	glucan biosynthesis protein D	PAS domain S-box protein	DHA2 family efflux MFS transporter permease subunit	bifunctional diguanylate cyclase/phosphodiesterase	GGDEF domain-containing protein	phosphonate transporter	cupin domain-containing protein	tripartite tricarboxylate transporter substrate binding protein	response regulator	None	enoyl-CoA hydratase/isomerase family protein
Paraburkholderia	Record removed	C						WP_183730936.1	Not found	Y	E	C		125	MULTISPECIES phosphonate transporter	PAS	PAS (< cutoff)	photo_yellow (< cutoff)
Pandoraea pnomenusa	Record removed	C						WP_196761185.1	Not found	Y	E	C		125	phosphonate transporter	PAS	PAS (< cutoff)	photo_yellow (< cutoff)
Pandoraea	Record removed	C						WP_036642116.1	Not found	Y	E	C		131	phosphonate transporter	PAS	PAS (< cutoff)	photo_yellow (< cutoff)	branched-chain amino acid ABC transporter permease	ABC transporter	gamma-glutamyltransferase family protein	EAL domain-containing protein	sensor domain-containing diguanylate cyclase	phosphonate transporter	transcriptional regulator	3-(3-hydroxyphenyl)propionate hydroxylase	3-carboxyethylcatechol 2,3-dioxygenase	2-keto-4-pentenoate hydratase	3-(3-hydroxy-phenyl)propionate transporter MhpT
Pandoraea pnomenusa	Record removed	C						WP_025249760.1	Not found	Y	E	C		125	phosphonate transporter	PAS	PAS (< cutoff)	photo_yellow (< cutoff)
Pandoraea sp. ASV26	Record removed	C						WP_199069956.1	Not found	Y	E	C		125	PAS domain-containing protein	PAS_4	PAS_4	photo_yellow (< cutoff)
Paraburkholderia sp. ASV22	Record removed	C						WP_199123702.1	Not found	Y	E	C	sediment/water samples from the	125	phosphonate transporter	PAS	PAS	photo_yellow (< cutoff)
Pandoraea apista	Record removed	C						WP_048629910.1	Not found	Y	E	C		131	phosphonate transporter	PAS	PAS	photo_yellow (< cutoff)	FadR family transcriptional regulator	bifunctional diguanylate cyclase/phosphodiesterase	autotransporter outer membrane beta-barrel domain-containing protein	EAL domain-containing protein	PAS_9:GGDEF	phosphonate transporter	transcriptional regulator	3-(3-hydroxyphenyl)propionate hydroxylase	3-carboxyethylcatechol 2,3-dioxygenase	2-keto-4-pentenoate hydratase	3-(3-hydroxy-phenyl)propionate transporter MhpT
Burkholderia sp. WP9	Record removed	C						WP_091809129.1	Not found	Y	E	C		127	phosphonate transporter	PAS	PAS (< cutoff)	photo_yellow (< cutoff)	oxidoreductase	Hsp20/alpha crystallin family protein	Hsp20/alpha crystallin family protein	None	response regulator	phosphonate transporter	PAS domain S-box protein	EAL domain-containing protein	FAD-dependent oxidoreductase	MerR_1	GTP cyclohydrolase I
Burkholderia sp. WP9	Record removed	C						WP_218157139.1	Not found	Y	E	C		125	phosphonate transporter	PAS	PAS (< cutoff)	photo_yellow (< cutoff)
Burkholderia sp. WP9	Record removed	C						WP_091793088.1	Not found	Y	E	C	gasoline-contaminated soil	125	phosphonate transporter	PAS_4	PAS_4 (< cutoff)	photo_yellow (< cutoff)	DUF1488 domain-containing protein	None	None	ATP-binding protein	None	phosphonate transporter	PAS domain S-box protein	EAL domain-containing protein	HD domain-containing protein	ATP-binding protein	tryptophan leader peptide
Cupriavidus basilensis	Record removed	C						WP_206702502.1	Not found	Y	E	C		118	phosphonate transporter	PAS_4	PAS_4 (< cutoff)	photo_yellow (< cutoff)	glutamine--fructose-6-phosphate transaminase (isomerizing)	sensor histidine kinase	response regulator transcription factor	None	sensor domain-containing diguanylate cyclase	phosphonate transporter	HDOD domain-containing protein	EAL domain-containing protein	hotdog fold thioesterase	None	GNAT family N-acetyltransferase
Paraburkholderia sp. BCC1884	Record removed	C						WP_144137665.1	Not found	Y	E	C	soil cultivated with Korea	129	phosphonate transporter	PAS_4	PAS_4 (< cutoff)	photo_yellow (< cutoff)
unclassified Duganella	Record removed	C						WP_070273339.1	Not found	Y	E	C	ice core which was drilled from	128	MULTISPECIES phosphonate transporter	PAS_4	PAS_4 (< cutoff)	photo_yellow (< cutoff)	None	None	None	None	sensor domain-containing diguanylate cyclase	phosphonate transporter	phosphonate transporter	sensor domain-containing diguanylate cyclase
Pseudomonas sp. MF6776	Record removed	C						WP_200617852.1	MBA4287480.1,MBK3468777.1	Y	E	C	photoautotrophic enrichments of	120	hypothetical protein	PAS	PAS (< cutoff)	photo_yellow (< cutoff)
Pseudomonas fluorescens	Record removed	C						WP_214382579.1	QVW25586.1	Y	E	C		120	hypothetical protein	PAS_4	PAS (< cutoff)	photo_yellow (< cutoff)
Variovorax boronicumulans	Record removed	C						WP_145549416.1	Not found	Y	E	C		123	phosphonate transporter	PAS	PAS (< cutoff)	photo_yellow (< cutoff)
Pseudorhodoferax aquiterrae	Record removed	C						WP_189690151.1	GHC99302.1	Y	E	C		123	PAS domain-containing protein	PAS	PAS	photo_yellow (< cutoff)	universal stress protein	None	diguanylate cyclase	None	None	PAS domain-containing protein	EAL domain-containing protein	SDR family NAD(P)-dependent oxidoreductase	DUF4339 domain-containing protein	MFS transporter	LysR family transcriptional regulator
Pseudorhodoferax sp. Leaf274	Record removed	C						WP_156374363.1	Not found	Y	E	C		119	PAS domain-containing protein	PAS_4	PAS_4	photo_yellow (< cutoff)
Variovorax sp. UMC13	Record removed	C						WP_183025217.1	Not found	Y	E	C		134	phosphonate transporter	PAS_4	PAS_4 (< cutoff)	photo_yellow (< cutoff)
Polymorphobacter sp. PAMC 29362	Record removed	C						WP_216711639.1	Not found	Y	E	C		113	PAS domain-containing protein	PAS	PAS	photo_yellow (< cutoff)
unclassified Rhizobium	Record removed	C						WP_209184742.1	MBO9099568.1,MBO9170980.1,MBO9186881.1,QXZ86957.1,QXZ93009.1	Y	E	C		120	MULTISPECIES PAS domain-containing protein	PAS	PAS	photo_yellow (< cutoff)
Indioceanicola profundi	Record removed	C						WP_119681756.1	Not found	Y	E	C		118	phosphonate transporter	PAS_4	-	photo_yellow (< cutoff)	None	IS6 family transposase	helix-turn-helix transcriptional regulator	SDR family oxidoreductase	GGDEF domain-containing protein	phosphonate transporter	aromatic amino acid lyase	4-coumarate--CoA ligase	photoactive yellow protein	None	MFS transporter
Devosia beringensis	Record removed	C						WP_210321326.1	Not found	Y	E	C		118	hypothetical protein	PAS	PAS (< cutoff)	photo_yellow (< cutoff)
Salinisphaera hydrothermalis	Record removed	C						WP_198025078.1	Not found	Y	E	C	glacier cryoconite	189	hypothetical protein	PAS_4	-	photo_yellow (< cutoff)
Leptothrix sp. C29	Record removed	C						WP_173807385.1	Not found	Y	E	C		110	phosphonate transporter	PAS_4	PAS_4 (< cutoff)	photo_yellow (< cutoff)
Sphingomonas sp. STIS6.2	Record removed	C						WP_051916236.1	Not found	Y	E	C		105	phosphonate transporter	PAS	PAS (< cutoff)	photo_yellow (< cutoff)	recombinase family protein	GGDEF domain-containing protein	heme NO-binding protein	None	Crp/Fnr family transcriptional regulator	phosphonate transporter	GGDEF domain-containing protein
Sphingomonas sp. CFBP 8765	Record removed	C						WP_037530251.1	KHA63911.1,MBD8470119.1	Y	E	C		124	phosphonate transporter	PAS	PAS (< cutoff)	photo_yellow (< cutoff)	None	None	None	None	diguanylate cyclase	phosphonate transporter	Response_reg:GerE	None
Sphingomonas sp. Leaf30	Record removed	C						WP_156363488.1	Not found	Y	E	C		105	phosphonate transporter	PAS_4	PAS_4 (< cutoff)	photo_yellow (< cutoff)
Sphingomonas sp. CFBP 8760	Record removed	C						WP_192126399.1	MBD8547072.1	Y	E	C	soil	105	phosphonate transporter	PAS_4	PAS_4 (< cutoff)	photo_yellow (< cutoff)
Sphingomonas sp. CFBP 13603	Record removed	C						WP_192974290.1	Not found	Y	E	C		126	phosphonate transporter	PAS_4	PAS_4 (< cutoff)	photo_yellow (< cutoff)
Sphingomonas sp. Leaf205	Record removed	C						WP_056053153.1	KQS49919.1	Y	E	C		105	hypothetical protein	PAS_4	PAS_4 (< cutoff)	photo_yellow (< cutoff)	None	None	None	None	None	None	sensor domain-containing diguanylate cyclase	AMP-binding:AMP-binding_C	EAL domain-containing protein	peptide synthetase	ACPS
Sphingomonas	Record removed	C						WP_056415495.1	Not found	Y	E	C		134	MULTISPECIES hypothetical protein	PAS_4	PAS_4 (< cutoff)	photo_yellow (< cutoff)	RNA polymerase subunit sigma-24	MmlI	TIGR03571 family LLM class oxidoreductase	MFS transporter	LysR family transcriptional regulator	None	sensor domain-containing diguanylate cyclase	acyl-CoA synthetase	TPR_19:TPR_16:Sulfotransfer_3	TonB-dependent receptor	Peptidase_M20
Sphingomonas sp. Leaf339	Record removed	C						WP_056527737.1	Not found	Y	E	C	soil	124	hypothetical protein	PAS_4	PAS_4 (< cutoff)	photo_yellow (< cutoff)	ABC transporter permease	ABC transporter ATP-binding protein	EAL domain-containing protein	AMP-binding	sensor domain-containing diguanylate cyclase	None	LysR family transcriptional regulator	MFS transporter	thioredoxin reductase	zf-UBP	(2Fe-2S)-binding protein
Sphingomonas abaci	Record removed	C						WP_184110719.1	Not found	Y	E	C		124	phosphonate transporter	PAS_4	PAS_4 (< cutoff)	photo_yellow (< cutoff)	PAS domain-containing protein	PAS domain S-box protein	ATP-binding protein	SDR family NAD(P)-dependent oxidoreductase	AraC family transcriptional regulator	phosphonate transporter	diguanylate cyclase	AMP-binding protein	EAL domain-containing protein	AbrB/MazE/SpoVT family DNA-binding domain-containing protein	DNA cytosine methyltransferase
Sphingomonas sp. HMP9	Record removed	C						WP_176501739.1	Not found	Y	E	C	alpine glacier cryoconite	105	phosphonate transporter	PAS_4	PAS_4 (< cutoff)	photo_yellow (< cutoff)
Sphingomonas glacialis	Record removed	C						WP_189675286.1	Not found	Y	E	C	alpine glacier cryoconite	105	phosphonate transporter	PAS_4	PAS_4 (< cutoff)	photo_yellow (< cutoff)	M28 family peptidase	peptidylprolyl isomerase	EAL domain-containing protein	AMP-binding protein	diguanylate cyclase	phosphonate transporter	NAD(P)-dependent oxidoreductase	glycoside hydrolase family 3 C-terminal domain-containing protein	None	CsbD family protein	PAS domain S-box protein
Salinisphaera sp. LB1	Record removed	C						WP_179950655.1	AWN16209.1	Y	E	C		124	phosphonate transporter	PAS_4	-	photo_yellow (< cutoff)
Pandoraea thiooxydans	Record removed	C						WP_206093718.1	Not found	Y	E	C	oil-contaminated soil sample	125	phosphonate transporter	PAS_4	PAS_4 (< cutoff)	photo_yellow (< cutoff)
Rhodoferax sp. YR267	Record removed	C						WP_207776276.1	Not found	Y	E	C	water cooling system	118	PAS domain-containing protein	PAS_4	PAS_4	photo_yellow (< cutoff)
Fibrella sp. HMF5335	Record removed	C						WP_207365248.1	Not found	Y	E	C		127	photoactive yellow protein	PAS_4	-	photo_yellow (< cutoff)
Fibrella sp. HMF5405	Record removed	C						WP_207332732.1	Not found	Y	E	C	human eye, endophthalmitis	127	photoactive yellow protein	PAS_4	-	photo_yellow (< cutoff)
Azospira sp003112695	GCF_003112695.1	PYP_like	g__Azospira	f__Rhodocyclaceae	o__Burkholderiales	c__Gammaproteobacteria	p__Proteobacteria	WP_109039528.1	GBG01095.1	W	L	L		331	diguanylate cyclase	PAS_4:GGDEF	PAS_4 (< cutoff)	-
Azospirillum picis	GCF_017876115.1	PYP_like	No data available in table					WP_209979198.1	MBP2298249.1	A	A	L		823	PAS-domain containing protein	PAS_3:PAS_7:PAS_7:HisKA:HATPase_c	PAS_7	photo_yellow (< cutoff)
Deinococcus marmoris_A	GCF_001949125.1	PYP_like	g__Deinococcus	f__Deinococcaceae	o__Deinococcales	c__Deinococci	p__Deinococcota	WP_075831080.1	OLV19166.1	V	W	E		485	PAS domain-containing protein	PAS:PAS_8	PAS	photo_yellow (< cutoff)
Desulforhopalus singaporensis	GCF_900104445.1	PYP_like	g__Desulforhopalus	f__Desulfocapsaceae	o__Desulfobulbales	c__Desulfobulbia	p__Desulfobacterota	WP_092220737.1	SDO83738.1	A	I	I		582	PAS domain-containing protein	PAS:HisKA:HATPase_c	PAS	photo_yellow (< cutoff)
Dictyobacter alpinus	GCF_003967575.1	PYP_like	No data available in table					WP_126629666.1	GCE29395.1	T	A	L		738	PAS domain S-box protein	PAS:PAS_4:PAS_3:PAS_9:HisKA:HATPase_c	PAS	photo_yellow (< cutoff)
Kitasatospora rubellomurina	GCF_000961885.1	PYP_like	g__Kitasatospora	f__Streptomycetaceae	o__Streptomycetales	c__Actinomycetia	p__Actinobacteriota	WP_045701614.1	KJS55071.1,KJS59386.1	F	A	L		373	PAS domain-containing protein	PAS:HisKA:HATPase_c	PAS	photo_yellow (< cutoff)
Magnetospirillum aberrantis	GCF_011022235.1	PYP_like	g__Magnetospirillum	f__Magnetospirillaceae	o__Rhodospirillales	c__Alphaproteobacteria	p__Proteobacteria	WP_163682079.1	NFV81738.1	Y	E	W		130	hypothetical protein	PAS_4	PAS_4 (< cutoff)	photo_yellow (< cutoff)
Magnetospirillum gryphiswaldense	GCF_002995535.1	PYP_like	g__Magnetospirillum	f__Magnetospirillaceae	o__Rhodospirillales	c__Alphaproteobacteria	p__Proteobacteria	WP_158699395.1	CAM74545.1	Y	E	W		140	hypothetical protein	PAS_4	-	photo_yellow (< cutoff)
Magnetospirillum gryphiswaldense	GCF_000513295.1	PYP_like	g__Magnetospirillum	f__Magnetospirillaceae	o__Rhodospirillales	c__Alphaproteobacteria	p__Proteobacteria	WP_024079236.1	CDK98203.1	Y	E	W		140	Chain B Strong Hydrogen Bonds In Photoactive Yellow protein	PAS_4	-	photo_yellow (< cutoff)
Magnetospirillum sp. J10	GCF_018224925.1	PYP_like	No data available in table					WP_211546134.1	MBR9970659.1	Y	E	W		128	hypothetical protein	PAS_4	-	photo_yellow (< cutoff)
Magnetospirillum sp902729435	GCF_902729435.1	PYP_like	g__Magnetospirillum	f__Magnetospirillaceae	o__Rhodospirillales	c__Alphaproteobacteria	p__Proteobacteria	WP_173981179.1	Not found	H	E	W		137	hypothetical protein	PAS_4	-	photo_yellow (< cutoff)
Mesotoga prima	GCF_003664935.1	PYP_like	g__Mesotoga	f__Kosmotogaceae	o__Petrotogales	c__Thermotogae	p__Thermotogota	WP_014731726.1	AFK07978.1,MCP5461491.1,RLL89124.1,KAB1080096.1	T	F	P		574	MULTISPECIES HD domain-containing protein	PAS:GAF:HD_5	PAS	photo_yellow (< cutoff)
Methanolobus bombayensis	GCF_017873415.1	PYP_like	No data available in table					WP_209618011.1	MBP1909118.1	V	A	E		762	PAS domain S-box protein	GAF:PAS:PAS:HisKA:HATPase_c	PAS	photo_yellow (< cutoff)
Persicimonas caeni	GCF_007993775.1	PYP_like	g__Persicimonas	f__Bradymonadaceae	o__Bradymonadales	c__Bradymonadia	p__Myxococcota	WP_141197667	Not found	F	E	C		350	PAS domain-containing protein	PAS:Guanylate_cyc	PAS	photo_yellow (< cutoff)	None	None	None	aromatic amino acid lyase	AMP-binding protein	PAS domain-containing protein	protein kinase	4Fe-4S binding protein	Fe_bilin_red	proprotein convertase P-domain-containing protein	HupE/UreJ family protein
Phaeospirillum fulvum_A	GCF_900108475.1	PYP_like	g__Phaeospirillum	f__Magnetospirillaceae	o__Rhodospirillales	c__Alphaproteobacteria	p__Proteobacteria	WP_074767717.1	Not found	Y	E	W		128	hypothetical protein	PAS_4	-	photo_yellow (< cutoff)
Phaeospirillum fulvum_B	GCF_000442515.1	PYP_like	g__Phaeospirillum	f__Magnetospirillaceae	o__Rhodospirillales	c__Alphaproteobacteria	p__Proteobacteria	WP_021133143.1	EPY00784.1	Y	E	W		135	photoactive yellow protein	PAS_4	-	photo_yellow (< cutoff)
Phaeospirillum kuznetsovii	GCF_003284725.1	PYP_like	g__Phaeospirillum	f__Magnetospirillaceae	o__Rhodospirillales	c__Alphaproteobacteria	p__Proteobacteria	WP_161539629.1	Not found	H	E	W		141	hypothetical protein	PAS_4	-	photo_yellow (< cutoff)
Phaeospirillum marisnigri	GCF_001650715.1	PYP_like	g__Phaeospirillum	f__Magnetospirillaceae	o__Rhodospirillales	c__Alphaproteobacteria	p__Proteobacteria	WP_156612437.1	Not found	Y	E	W		142	hypothetical protein	PAS_4	-	photo_yellow (< cutoff)
Phaeospirillum molischianum	GCF_000294655.1	PYP_like	g__Phaeospirillum	f__Magnetospirillaceae	o__Rhodospirillales	c__Alphaproteobacteria	p__Proteobacteria	WP_040566216.1	Not found	Y	E	W		128	hypothetical protein	PAS_4	-	photo_yellow (< cutoff)
Phaeospirillum sp902729425	GCF_902729425.1	PYP_like	g__Phaeospirillum	f__Magnetospirillaceae	o__Rhodospirillales	c__Alphaproteobacteria	p__Proteobacteria	WP_173982918.1	Not found	Y	E	W		132	hypothetical protein	PAS_4	-	photo_yellow (< cutoff)
Plesiocystis pacifica	GCF_000170895.1	PYP_like	g__Plesiocystis	f__Nannocystaceae	o__Nannocystales	c__Polyangia	p__Myxococcota	WP_006975897.1	EDM74959.1	W	A	L		697	response regulator	PAS:HisKA:HATPase_c:Response_reg	PAS	-
Rhodovibrio sodomensis	GCF_016583645.1	PYP_like	No data available in table					WP_200343541.1	Not found	-	-	-		56	hypothetical protein	-	-	photo_yellow (< cutoff)
Sphingomonas sp900114095	GCF_900114095.1	PYP_like	g__Sphingomonas	f__Sphingomonadaceae	o__Sphingomonadales	c__Alphaproteobacteria	p__Proteobacteria	WP_093297737.1	SFK17635.1	F	A	A		902	PAS domain S-box protein	PAS_3:PAS:HisKA:HATPase_c	PAS	photo_yellow (< cutoff)
Sphingomonas trueperi	GCF_011927635.1	PYP_like	g__Sphingomonas	f__Sphingomonadaceae	o__Sphingomonadales	c__Alphaproteobacteria	p__Proteobacteria	WP_125971923.1	NJB97681.1,RSV43508.1,RSV52883.1	F	A	A		902	MULTISPECIES PAS domain S-box protein	PAS_3:PAS:HisKA:HATPase_c	PAS	photo_yellow (< cutoff)
Spirosoma montaniterrae	GCF_001988955.1	PYP_like	g__Spirosoma	f__Spirosomaceae	o__Cytophagales	c__Bacteroidia	p__Bacteroidota	WP_083732974.1	Not found	V	T	A		1244	PAS domain S-box protein	PAS_4:PAS_9:GAF_2:PAS_9:HisKA:HATPase_c:Response_reg:Hpt	PAS_4	photo_yellow (< cutoff)
Spirosoma validum	GCF_014699035.1	PYP_like	No data available in table					WP_191041584.1	MBD2755962.1	V	T	P		1244	PAS domain S-box protein	PAS_4:PAS_9:GAF_2:PAS_4:PAS_9:HisKA:HATPase_c:Response_reg:Hpt	PAS_9	photo_yellow (< cutoff)
Thioalkalivibrio_B nitratireducens	GCF_000321415.2	PYP_like	g__Thioalkalivibrio_B	f__Thioalkalivibrionaceae	o__Ectothiorhodospirales	c__Gammaproteobacteria	p__Proteobacteria	WP_015258317.1	AGA33183.1	I	A	W		532	PAS domain-containing protein	PAS:PAS_4:HATPase_c	PAS	photo_yellow (< cutoff)
Caulobacter sp. YL-Caulobacter	Record removed	PYP_like						WP_184714584.1	Not found	W	A	P		148	PAS domain S-box protein	PAS	PAS	photo_yellow (< cutoff)
Solirubrobacter soli	Record removed	PYP_like						WP_053227897.1	Not found	C	Y	P		727	PAS domain S-box protein	GAF_2:PAS:HisKA:HATPase_c:Response_reg	PAS	photo_yellow (< cutoff)
Sphingomonas trueperi	Record removed	PYP_like						WP_141986903.1	Not found	F	A	A		945	PAS domain S-box protein	PAS_3:PAS:HisKA:HATPase_c	PAS	photo_yellow (< cutoff)
Sphingomonas elodea	Record removed	PYP_like						WP_121078524.1	Not found	F	A	A		945	PAS domain S-box protein	PAS_3:PAS:HisKA:HATPase_c	PAS	photo_yellow (< cutoff)
