# Supplementary material for: Photoactive Yellow Protein Represents a Distinct, Evolutionarily Novel Family of PAS Domains
Source: J Bacteriol. 2022 Oct 5;204(11):e00300-22. doi: 10.1128/jb.00300-22 (PMC9664959; doi:10.1128/jb.00300-22)
Supplement: Supplemental file 4 — Data Set S4. Download jb.00300-22-s0005.xlsx, XLSX file, 0.01 MB [file jb.00300-22-s0005.xlsx]

## Sheet: Sheet1
Dataset S4. Seed sequences of Pfam PAS family, TIGRFAM02373, and our newly built HMM.
Pfam-PAS	TIGRFAM02373	New HMM
A0A077ZF75_TRITR/155-266	PYP_ECTHA/2-125	A0A432ZSC7_9GAMM/6-124
BVGS_BORBR/582-696	PYP_RHOSA/2-125	A0A109ULH9_9GAMM/8-126
YQIR_BACSU/236-339	AF064527/5-130	A0A1K1XZR9_9GAMM/6-124
DCTS_RHOCA/292-405	PYP_RHOCA/2-124	A0A1H8UMI4_9GAMM/6-124
A0A080I6P3_ECOLX/21-125		A1WWN8_HALHL/6-124
NIFL_AZOVI/151-268		A0A4V2SNV5_RHOSA/6-124
NIFL_KLEPN/25-136		A0A098UD99_9BURK/6-124
NIFL_AZOVI/25-136		A0A2A2F923_9GAMM/6-124
KINC_BACSU/78-188
NODV_BRADU/134-245
ERT1_YEAST/410-527
PLEC_CAUVC/320-434
NODV_BRADU/386-500
NODV_BRADU/260-371
FIXL_BRADU/16-128
KINA_BACSU/143-252
KINA_BACSU/267-377
PER_DROPS/339-457
PER_DROVI/207-315
SIM_DROME/102-215
AHR_HUMAN/113-227
ARNT_HUMAN/163-270
PHYC_ARATH/736-862
PHYD_ARATH/789-911
PHY_ADICA/739-864
PHYA3_AVESA/750-875
PHYA_PETCR/754-879
PHYC_ARATH/606-721
PHYA_SOYBN/626-741
PHY1_PHYPA/612-728
PHYE_ARATH/597-716
PHYE_IPONI/600-716
Y3085_AZOC5/187-301
FIXL_RHIME/137-250
FIXL_BRADU/143-256
PHOR_ECOLI/98-194
NTRY_AZOC5/388-493
PHOR_BACSU/234-341
SPHS_SYNE7/50-160
YCF26_PORPU/291-408
PYP_HALHA/17-125
YQIR_BACSU/117-218
DCUS_ECOLI/222-324
ATOS_ECOLI/262-370
RESE_BACSU/253-355
DHAR_CITFR/203-306
NTRB_VIBAL/4-111
NTRB_AZOBR/31-138
NTRB_BRASR/13-121
