# Supplementary material for: Photoactive Yellow Protein Represents a Distinct, Evolutionarily Novel Family of PAS Domains
Source: J Bacteriol. 2022 Oct 5;204(11):e00300-22. doi: 10.1128/jb.00300-22 (PMC9664959; doi:10.1128/jb.00300-22)
Supplement: Supplemental file 5 — Data Set S5. Download jb.00300-22-s0006.xlsx, XLSX file, 0.03 MB [file jb.00300-22-s0006.xlsx]

## Sheet: Sheet1
Dataset S5. PYP homologs identified using the new HMM
RefSeq	UniProt RP
WP_066447085.1/8-126	A0A109ULH9_9GAMM/8-126
WP_043510308.1/8-126	W7QR11_9GAMM/8-126
WP_043516874.1/8-126	W7Q3I1_9GAMM/8-126
WP_072326338.1/6-124	A0A1K1XZR9_9GAMM/6-124
WP_126841268.1/6-124	A0A432ZSC7_9GAMM/6-124
WP_100691326.1/6-124	A0A1H8UMI4_9GAMM/6-124
WP_129497596.1/6-124	A0A4R6PJP9_9GAMM/6-124
WP_091645121.1/6-124	A0A1Y6FXD8_9GAMM/6-124
WP_088767303.1/6-124	A1WY20_HALHL/6-124
WP_133539343.1/6-124	A0A1S2SZD6_9GAMM/6-124
WP_086435407.1/6-124	A0A4V2SNV5_RHOSA/6-124
WP_199284623.1/8-126	A0A1H3XYY6_ALKAM/8-126
WP_074397419.1/8-126	A0A1I3PEC8_9PSED/6-124
WP_201153293.1/6-124	A0A2A2F923_9GAMM/6-124
WP_241970345.1/7-125	A0A1G7U5W6_9HYPH/6-124
WP_011814604.1/6-124	A0A1I1DUC5_9GAMM/6-124
WP_071463396.1/6-124	H0J530_9GAMM/8-126
WP_075879266.1/6-124	A0A1I1SCI9_9GAMM/6-124
WP_132709125.1/6-124	Q5QYH6_IDILO/6-124
WP_253024227.1/8-126	F7NXK1_9GAMM/8-126
WP_071695341.1/8-126	A0A432WAB7_9GAMM/6-124
WP_146874836.1/8-126	A0A368TNG0_9GAMM/6-124
WP_215001574.1/6-124	A0A0M2VI30_9GAMM/10-128
WP_126948264.1/8-126	A0A098UD99_9BURK/6-124
WP_091338811.1/8-126	A0A4R4F5S6_9GAMM/6-124
WP_230447135.1/20-138	A0A432WDZ8_9GAMM/6-124
WP_090244576.1/6-124	G4E8A1_9GAMM/6-124
WP_126782828.1/6-124	A0A1M4SRG8_9GAMM/6-124
WP_126819944.1/6-124	A0A061QEA0_9PROT/6-124
WP_222105023.1/8-126	A1WWN8_HALHL/6-124
WP_054490088.1/6-124	A0A239C6H9_9BURK/9-127
WP_095616845.1/6-124	W9H3H4_9PROT/10-128
WP_034822699.1/6-124	A0A231HL01_9BURK/9-127
WP_201171625.1/6-124	A0A255YZ17_9PROT/10-128
WP_179929345.1/6-124	A0A255XKL6_9PROT/8-126
WP_090021468.1/6-124	A0A0J1DDM7_9BURK/10-128
WP_201242104.1/6-124	A0A257DBW4_9BURK/6-124
WP_253618272.1/6-124	A0A4Q3LLG9_9BURK/8-126
WP_091957642.1/6-124	A0A6M5XRK0_9BURK/10-128
WP_250078808.1/6-124	A0A512DTX4_9PROT/10-128
WP_009100820.1/8-126	V5WND3_9SPIO/6-124
WP_007111627.1/8-126	A0A6B3SZW2_9BURK/9-127
WP_200261175.1/6-124	A0A1B3M4W4_9BURK/15-133
WP_093428297.1/6-124	A0A2G8T4Z9_9BURK/9-127
WP_011235611.1/6-124	G4T070_META2/366-484
WP_077531353.1/6-124	A0A098QU42_9SPIO/6-124
WP_233081325.1/8-126	A0A172U7R7_9GAMM/393-511
WP_008899380.1/8-126	A0A4Q7LAT4_9BURK/16-134
WP_114982259.1/6-124	A0A0S2KB93_9GAMM/8-125
WP_222840253.1/19-137	A0A1E8CJX2_9GAMM/8-125
WP_237252238.1/6-124	A0A4Y8V4I9_9GAMM/8-125
WP_138725582.1/6-124	A0A4Z1C6Z2_9ALTE/6-124
WP_045060806.1/6-124	J1FA25_9PROT/391-513
WP_167783536.1/6-124	A0A0F6VZI3_9DELT/8-125
WP_126803739.1/6-124	D5RLZ8_9PROT/6-123
WP_248264293.1/6-124	A0A2S6MZM5_9HYPH/6-123
WP_114488406.1/6-124	A0A0F3IN71_9PROT/1-83
WP_190975668.1/6-124	A0A369R1L5_9RHOB/6-123
WP_113907645.1/6-124	A0A518EPX4_9BACT/21-139
WP_200897883.1/6-124	B6IWB2_RHOCS/9-129
WP_111915483.1/6-124	A0A7C9IGA5_9PROT/6-123
WP_048308558.1/6-124	A0A2M8MXD9_9RHOB/6-123
WP_197071516.1/11-129	X7F9E2_9RHOB/6-123
WP_126790130.1/6-124	A0A1H4AN07_9RHOB/6-123
WP_006788557.1/6-124	A0A1V0Q1D1_9RHOB/6-123
WP_109993106.1/6-124	I3YGC8_THIV6/6-124
WP_159697908.1/11-129	X7EL58_9RHOB/6-123
WP_072818795.1/6-124	A0A518CZ29_9BACT/26-139
WP_227803396.1/9-127	PYP_RHOCB/6-123
WP_011814122.1/6-124	W9H7S9_9PROT/529-646
WP_017431221.1/6-124	A0A2P2DXI2_9LEPT/4-122
WP_225237501.1/6-124	A0A2P2DXN1_9LEPT/23-141
WP_224942260.1/9-127	A0A6G7VH26_9GAMM/7-125
WP_253448631.1/6-124	B0SU09_LEPBP/4-122
WP_089397483.1/9-127	A0A0F3IPL9_9PROT/8-84
WP_037450551.1/10-128	A0A1Y6BAP7_9PROT/87-205
WP_097461249.1/6-124	A0A2H3NMV7_9BACT/68-185
WP_119681757.1/6-124	A0A1H3CZL5_ALLWA/7-124
WP_207481797.1/10-128	A0A3S2V447_9HYPH/5-121
WP_123660533.1/9-127	A0A2G8MKH4_9HYPH/9-120
WP_102114883.1/10-128	V4J066_9GAMM/6-122
WP_093970257.1/9-127	A0A271JCC1_9BACT/4-119
WP_222622884.1/9-127	A0A2A2SG08_9SPHN/7-118
WP_247870963.1/10-128	A0A0J6S942_9HYPH/9-120
WP_230026148.1/10-128	A0A2A8D0U1_9BACT/39-156
WP_094456343.1/10-128	D3RS29_ALLVD/13-130
WP_094410592.1/8-126	A0A6M4IG62_9BACT/13-131
WP_189994188.1/6-124	B0UNZ0_METS4/11-124
WP_047824002.1/10-128	A0A2P6BZD9_9BACT/37-155
WP_075880815.1/6-124	Q2S0F2_SALRD/38-156
WP_247887317.1/10-128	A0A502FAW4_9PROT/4-123
WP_201170371.1/6-124	A0A327M8Y5_9PROT/20-134
WP_201241917.1/6-124	A0A2A8D0Y3_9BACT/45-163
WP_247893342.1/10-128	A0A4R5Q6E9_9PROT/7-122
WP_044433835.1/10-128	A0A143BPE8_9BACT/1-107
WP_200593641.1/49-167	A0A285YY93_9BACT/7-122
WP_193675281.1/9-127	A0A2A8D199_9BACT/57-174
WP_247873218.1/10-128	A0A6I2GMZ7_9DELT/13-130
WP_207691308.1/6-124	A0A2H3P6G1_9BACT/60-178
WP_207190951.1/1-107	Q098L8_STIAD/8-124
WP_206366207.1/6-124	A0A0K1E9D4_CHOCO/21-141
WP_216369847.1/10-128	A0A059KHG0_9BURK/3-121
WP_228536280.1/9-127	A0A143BH78_9BACT/6-121
WP_024269642.1/6-124	H8MXB5_CORCM/22-140
WP_209443478.1/10-128	A0A2I1DKY4_9PROT/6-125
WP_225984435.1/9-127	A0A085WA54_9DELT/18-136
WP_137954073.1/6-124	E3FYJ1_STIAD/52-169
WP_043336938.1/6-124	A9EV55_SORC5/10-131
WP_062003808.1/9-127	A0A098RZN3_9BACT/4-118
WP_217348004.1/6-124	A0A192IIM2_9HYPH/398-514
WP_150587395.1/6-124	A0A4U1HXI8_9DELT/4-121
WP_163968707.1/9-127	A0A1G8SPJ6_9RHOB/7-90
WP_069049047.1/6-124	A0A5M6IX21_9PROT/9-126
WP_206366176.1/9-127	A0A2S6NMT6_RHOGL/4-120
WP_215339198.1/9-127	A0A4U1H1X7_9DELT/119-229
WP_198156981.1/16-134	F9ZSF2_ACICS/6-125
WP_207861641.1/8-126	A0A4Y6Q131_9DELT/149-262
WP_041397211.1/6-124	A0A2S6NB88_RHOGL/8-123
WP_099914574.1/9-127	A0A562R8K7_9BURK/6-125
WP_239294591.1/6-124	A0A5R9J925_9PROT/10-127
WP_014148153.1/366-484	A0A2S6MV38_RHOGL/5-122
WP_017841657.1/416-534	A0A502FV06_9PROT/2-111
WP_037548978.1/6-124	A0A3R9WR82_9SPHN/9-126
WP_216851298.1/9-127	D7DKK8_METV0/6-125
WP_197488416.1/322-440	A0A239I0P4_9BURK/9-126
WP_064024166.1/393-511	A0A0Q4LBP9_9SPHN/5-122
WP_064021206.1/393-511	A0A5R9JB44_9PROT/26-142
WP_221053205.1/393-511	A0A4U1JGG7_9DELT/18-126
WP_216851145.1/9-127	A0A086WDE9_9BURK/6-125
WP_237133169.1/8-125	A0A6I2H495_9DELT/20-135
WP_158742985.1/6-124	A0A5M6IUE8_9PROT/4-119
WP_207224879.1/16-134	A0A318HDI0_9BURK/11-130
WP_058020923.1/8-125	A0A4Y6PS71_9DELT/8-116
WP_070116313.1/8-125	A0A4R5QB29_9PROT/8-126
WP_114416189.1/6-124	D0LZM7_HALO1/13-129
WP_235951499.1/1-107	A0A0Q4GB07_9SPHN/12-129
WP_068150567.1/6-124	A0A5B2VGT4_9HYPH/1-104
WP_088556492.1/8-126	A0A2G8T7F3_9BURK/8-127
WP_219908237.1/6-124	A0A512DMP7_9PROT/9-127
WP_151703208.1/401-515	A0A4R4DRD3_9PROT/10-128
WP_114433654.1/8-126	B1Y4A0_LEPCP/9-128
WP_158746924.1/9-127	A0A5R9J522_9PROT/10-125
WP_043366569.1/6-123	A0A0Q6WAL7_9BURK/9-128
WP_200258325.1/6-125	A0A1S9AID6_9BURK/8-127
WP_135803444.1/6-124	A0A257DBQ5_9BURK/9-128
WP_133223100.1/6-123	A0A411X2J0_9BURK/6-125
WP_184385028.1/6-123	A0A0J1DG31_9BURK/9-128
WP_191083814.1/6-123	A0A1B3LPZ0_9PROT/9-128
WP_168048073.1/6-123	A0A4R5QI76_9PROT/4-121
WP_053230923.1/8-124	A0A126ZFI2_9BURK/9-128
WP_007004526.1/6-123	A0A098U3V0_9BURK/7-126
WP_104509449.1/6-123	W9GQJ2_9PROT/9-126
WP_045777339.1/2-83	A0A6B3SGU7_9BURK/9-128
WP_010164988.1/6-123	A0A0Q5H1D0_9BURK/8-127
WP_205893827.1/6-87	A0A1H8DPL3_9BURK/9-128
WP_115393023.1/6-123	A0A542MD67_9BURK/9-128
WP_058554967.1/17-125	A0A515KSG8_9BRAD/8-121
WP_012568365.1/14-128	A0A2S6N278_RHOGL/8-124
WP_247225159.1/6-123	A0A1E7WZG1_9BURK/9-128
WP_009564877.1/6-123	A0A480AWK2_9BURK/25-144
WP_011842555.1/6-123	A0A2G8SWM4_9BURK/9-128
WP_100366365.1/6-123	A0A520FHL0_SPHSX/10-127
WP_160763794.1/6-123	A0A7C9GPM3_9SPHN/4-118
WP_069332268.1/6-123	A0A2G8TBY4_9BURK/9-128
WP_100196969.1/6-123	A0A1G8BK33_9PROT/3-117
WP_095880866.1/6-123	K9DN28_9BURK/8-127
WP_043769037.1/6-123	A0A3D9JP90_9BURK/6-125
WP_093252375.1/6-123	A0A502FIT8_9PROT/4-111
WP_108965941.1/6-123	A0A0D7EHA9_RHOPL/3-120
WP_081535834.1/6-123	A0A239L508_9BURK/6-114
WP_015682828.1/9-121	A0A4Q7LU00_9BURK/3-113
WP_014780428.1/14-122	A0A318GYY1_9BURK/20-139
WP_135660736.1/9-121	A0A5R9J351_9PROT/6-119
WP_105011339.1/64-180	A0A502FUQ1_9PROT/4-121
WP_037259422.1/6-123	A0A6H2H6K4_9BURK/27-134
WP_002980601.1/9-121	A0A0C4Y4A0_9BURK/5-119
WP_013066805.1/6-123	A0A4Q2UMU5_9BACT/7-121
WP_051511894.1/530-645	A0A653JKE9_9BURK/9-126
WP_020504190.1/14-122	A0A1H0WBF6_9BURK/9-128
WP_205285922.1/8-121	A0A520F0S1_SPHSX/1-95
WP_002975717.1/8-121	A0A2W4DAR7_9HYPH/7-119
WP_242445567.1/13-122	A0A1W6E8A3_9BACT/1-110
WP_108974156.1/11-121	A0A2R4C832_9BURK/6-125
WP_100744974.1/8-121	A0A502CK81_9SPHN/11-127
WP_108974150.1/23-140	A0A0Q4XN95_9BURK/14-129
WP_135568461.1/11-121	A0A1I1HPB2_9BACT/7-121
WP_135743765.1/11-121	E3I2Z6_RHOVT/5-122
WP_135644281.1/8-121	A0A0Q4FP25_9SPHN/5-120
WP_135631144.1/6-121	A0A084IN96_SALHC/9-122
WP_135609087.1/6-121	A0A4Q2RH09_9HYPH/4-118
WP_201096231.1/14-122	K9H014_9PROT/3-118
WP_135742664.1/8-121	A0A502FIQ6_9PROT/3-118
WP_135621444.1/23-140	A0A0S9CL76_9SPHN/6-122
WP_206935532.1/3-80	A0A1Y2QBJ4_9BURK/12-131
WP_135601092.1/8-121	A0A0S9NWJ8_9BURK/15-132
WP_200154493.1/14-122	A0A1W6E8A4_9BACT/7-121
WP_100715885.1/9-121	A0A327NE21_9BACT/7-121
WP_100718673.1/6-121	A0A059KQZ7_9BURK/9-128
WP_246237533.1/14-125	I3ZLF8_TERRK/11-124
WP_135593014.1/9-121	A0A257GTB7_9BURK/11-130
WP_108961094.1/9-121	A0A0Q6KV29_9SPHN/9-122
WP_100727941.1/9-121	A0A4Q9H167_9BURK/2-115
WP_135617768.1/8-121	A0A519ECL7_9SPHN/10-122
WP_004787871.1/6-121	A0A6L9MNX5_9HYPH/9-122
WP_015679238.1/8-121	A0A2N7W6C1_9BURK/8-122
WP_135580034.1/8-121	A0A4Q2U029_9HYPH/19-133
WP_012476631.1/8-121	A0A520F4J7_SPHSX/1-100
WP_045776926.1/8-84	A0A7C9THC2_9BURK/1-112
WP_200820668.1/91-205	A0A430BJI6_9SPHN/1-104
WP_225890079.1/17-125	A0A4P6X6D0_9SPHN/1-104
WP_098061976.1/68-184	A0A5M6ITL3_9PROT/11-121
WP_091332420.1/14-123	A0A0G3EXZ3_9BURK/6-122
WP_241686809.1/21-136	A0A3A5J3E8_9GAMM/11-123
WP_246838716.1/26-141	A0A480B413_9BURK/9-130
WP_127733838.1/9-119	A0A6M0HXY5_9HYPH/8-118
WP_244913994.1/14-120	A0A6A5LAI6_LUPAL/7-87
WP_232380726.1/26-136	A0A4R5QLG1_9PROT/267-379
WP_238314372.1/6-112	A0A371BCC9_9HYPH/7-122
WP_241547873.1/26-141
WP_202682128.1/530-637
WP_200207337.1/14-122
WP_238189331.1/14-120
WP_052215130.1/15-128
WP_048437039.1/12-118
WP_135621440.1/12-121
WP_205215007.1/14-118
WP_095513427.1/10-119
WP_217362938.1/29-137
WP_153975496.1/14-123
WP_176976997.1/14-123
WP_238235817.1/14-120
WP_242479184.1/14-122
WP_158044185.1/530-637
WP_095998384.1/9-117
WP_245292231.1/16-120
WP_098074756.1/39-155
WP_203099593.1/530-636
WP_198383801.1/15-121
WP_245524636.1/14-120
WP_245442868.1/14-120
WP_201073308.1/530-636
WP_184202966.1/62-177
WP_012972231.1/20-129
WP_200157436.1/20-129
WP_244936341.1/14-120
WP_203159219.1/12-118
WP_250117146.1/11-117
WP_207486024.1/12-122
WP_201218657.1/14-122
WP_171223510.1/20-129
WP_118829212.1/39-154
WP_093568326.1/8-113
WP_200343535.1/5-123
WP_245447413.1/16-120
WP_091889923.1/7-113
WP_012332998.1/15-122
WP_244748566.1/12-118
WP_105011590.1/38-153
WP_043839464.1/13-121
WP_236992928.1/12-118
WP_244496737.1/12-118
WP_244276441.1/12-118
WP_170039014.1/13-122
WP_091752576.1/7-113
WP_232387102.1/14-120
WP_103020529.1/38-154
WP_060848240.1/7-113
WP_251931247.1/39-154
WP_183958678.1/39-154
WP_183956877.1/39-154
WP_011404950.1/39-154
WP_140886419.1/10-121
WP_053333716.1/14-123
WP_251941089.1/39-154
WP_246102769.1/3-109
WP_103026888.1/38-154
WP_183989679.1/39-154
WP_048463351.1/12-118
WP_111470127.1/26-132
WP_103029665.1/38-154
WP_098074760.1/45-161
WP_206290127.1/3-107
WP_022834768.1/59-174
WP_022834518.1/53-169
WP_098074761.1/57-173
WP_153864751.1/16-129
WP_098062479.1/64-176
WP_246357726.1/7-121
WP_193639894.1/8-125
WP_142087524.1/8-125
WP_200341118.1/6-124
WP_225410740.1/13-122
WP_002612233.1/13-122
WP_193651342.1/8-111
WP_075323255.1/8-125
WP_075010582.1/13-122
WP_215864236.1/8-110
WP_231511674.1/27-143
WP_244221603.1/5-118
WP_024894767.1/8-125
WP_253895281.1/9-118
WP_010642934.1/8-125
WP_156338297.1/25-140
WP_037485669.1/12-120
WP_205761333.1/18-126
WP_224369223.1/23-134
WP_093516750.1/13-122
WP_225937200.1/8-122
WP_026849937.1/14-119
WP_207057003.1/25-138
WP_121769564.1/28-138
WP_120547635.1/28-138
WP_215883979.1/8-125
WP_051431836.1/6-124
WP_212721374.1/3-110
WP_014396933.1/29-138
WP_223631758.1/29-138
WP_101537833.1/7-125
WP_120627190.1/32-140
WP_120560163.1/28-138
WP_233611990.1/57-166
WP_120609356.1/30-138
WP_120563179.1/29-138
WP_223763982.1/29-138
WP_240672348.1/9-118
WP_233587754.1/9-118
WP_223743037.1/29-138
WP_206794579.1/29-138
WP_253983464.1/22-136
WP_244237118.1/4-108
WP_226827481.1/18-118
WP_002615749.1/22-135
WP_120590473.1/29-138
WP_052420333.1/21-134
WP_248884770.1/9-109
WP_215842665.1/6-125
WP_093517781.1/25-134
WP_012233641.1/19-130
WP_243315766.1/35-128
WP_243286114.1/35-128
WP_125182752.1/412-518
WP_052571869.1/37-128
WP_253986228.1/14-123
WP_224245905.1/23-134
WP_243293754.1/18-111
WP_020606023.1/9-113
WP_075008022.1/19-132
WP_243321100.1/35-127
WP_104977879.1/18-129
WP_044227569.1/8-118
WP_225412109.1/19-132
WP_169352144.1/31-140
WP_120202699.1/30-140
WP_153818397.1/1-104
WP_243383245.1/35-127
WP_136917938.1/11-119
WP_223445174.1/8-117
WP_120625543.1/23-125
WP_004868881.1/9-110
WP_165373036.1/16-131
WP_150040103.1/9-126
WP_169508490.1/23-119
WP_204848128.1/17-126
WP_014003467.1/9-110
WP_205323496.1/6-125
WP_141200387.1/154-247
WP_136879237.1/12-113
WP_104519964.1/16-120
WP_091876483.1/8-127
WP_155708265.1/6-124
WP_145649675.1/6-111
WP_130185845.1/6-125
WP_138325569.1/15-125
WP_206079425.1/23-117
WP_145872944.1/6-110
WP_159703883.1/8-127
WP_202681028.1/12-126
WP_104523003.1/9-122
WP_227803161.1/8-127
WP_056159776.1/12-126
WP_126717704.1/10-126
WP_013148763.1/11-111
WP_231057846.1/7-126
WP_089399839.1/14-113
WP_136218129.1/14-127
WP_206667587.1/35-141
WP_193686102.1/13-127
WP_243330024.1/11-103
WP_225984490.1/26-144
WP_056477509.1/5-122
WP_055874525.1/5-122
WP_210247616.1/20-115
WP_027867409.1/8-127
WP_036214802.1/8-127
WP_229435404.1/15-127
WP_138327096.1/35-139
WP_136929069.1/22-123
WP_036247174.1/6-125
WP_153865046.1/24-133
WP_150041731.1/5-106
WP_110399918.1/15-122
WP_141197667.1/16-99
WP_182988337.1/6-125
WP_133291423.1/12-112
WP_201076360.1/12-126
WP_194722227.1/25-142
WP_158043358.1/12-126
WP_012830598.1/14-128
WP_056022570.1/21-129
WP_061956153.1/12-119
WP_229424600.1/22-137
WP_244787086.1/12-119
WP_176071185.1/17-116
WP_211526161.1/9-112
WP_192050370.1/13-127
WP_141285570.1/21-114
WP_155465549.1/7-126
WP_239493390.1/10-118
WP_137316465.1/6-124
WP_099793958.1/8-127
WP_231012970.1/43-136
WP_198115176.1/8-127
WP_203098670.1/13-126
WP_233473865.1/2-107
WP_092270139.1/5-124
WP_224944812.1/8-127
WP_052830867.1/12-127
WP_132285616.1/17-128
WP_056131464.1/7-126
WP_046113783.1/12-129
WP_012348548.1/9-128
WP_105377839.1/8-125
WP_146983002.1/16-105
WP_138326360.1/17-125
WP_057154651.1/14-128
WP_225238511.1/8-127
WP_230028650.1/13-116
WP_166107822.1/6-125
WP_078031908.1/8-113
WP_211528136.1/9-113
WP_171088215.1/8-126
WP_131147310.1/6-124
WP_176648424.1/5-109
WP_204259561.1/4-111
WP_020652132.1/10-113
WP_047822770.1/14-116
WP_119395087.1/12-105
WP_023873223.1/12-119
WP_233179936.1/1-107
WP_069038263.1/14-113
WP_056389163.1/14-128
WP_130325225.1/19-127
WP_068632338.1/9-128
WP_036238984.1/7-126
WP_206664498.1/11-126
WP_020162986.1/14-113
WP_157267410.1/18-131
WP_217346025.1/17-128
WP_171218650.1/13-117
WP_019915835.1/17-113
WP_198039037.1/18-126
WP_091660784.1/7-125
WP_163960328.1/12-119
WP_229445554.1/8-122
WP_150561067.1/12-116
WP_150565546.1/18-125
WP_223272091.1/52-159
WP_091439124.1/33-127
WP_137176022.1/10-127
WP_200593759.1/9-128
WP_209713905.1/10-113
WP_231113185.1/52-159
WP_238486914.1/2-107
WP_090313711.1/9-113
WP_141829253.1/15-115
WP_137732930.1/17-116
WP_210245494.1/18-110
WP_161073901.1/9-117
WP_170032282.1/45-141
WP_104521291.1/19-124
WP_056147454.1/9-114
WP_070247247.1/9-113
WP_242140261.1/17-122
WP_164696881.1/29-123
WP_099917596.1/9-117
WP_208620903.1/18-128
WP_233178064.1/1-107
WP_031439373.1/17-127
WP_197975340.1/18-128
WP_208403469.1/18-128
WP_242656808.1/2-65
WP_099791022.1/9-128
WP_092619318.1/5-114
WP_243446166.1/15-112
WP_005670224.1/10-127
WP_110850088.1/11-125
WP_061610016.1/24-123
WP_197977846.1/20-128
WP_044414360.1/3-118
WP_197984650.1/6-111
WP_062004062.1/6-111
WP_231941660.1/13-118
WP_008063119.1/17-128
WP_211519868.1/12-126
WP_197088117.1/12-118
WP_197978195.1/11-118
WP_197090708.1/12-117
WP_020739385.1/24-123
WP_089401255.1/14-110
WP_199533563.1/14-121
WP_129578630.1/24-123
WP_209569567.1/19-128
WP_250196297.1/18-129
WP_221211931.1/17-128
WP_245965748.1/23-117
WP_155469109.1/6-110
WP_152879926.1/9-113
WP_104984322.1/24-109
WP_144194469.1/12-119
WP_170204782.1/13-113
WP_206667641.1/45-147
WP_221303865.1/1-107
WP_223469266.1/9-127
WP_032094334.1/10-105
WP_208277621.1/10-127
WP_239700980.1/1-108
WP_168053625.1/10-125
WP_215028658.1/7-120
WP_051676497.1/17-125
WP_245182216.1/13-128
WP_202617198.1/12-107
WP_209184742.1/12-107
WP_250199823.1/9-122
WP_194712427.1/17-115
WP_110401019.1/10-116
WP_242140256.1/18-127
WP_071363917.1/10-125
WP_207334781.1/13-116
WP_253932595.1/10-117
WP_123071439.1/10-127
WP_147934510.1/10-127
WP_242615412.1/8-111
WP_242187351.1/1-103
WP_160931174.1/11-104
WP_168921272.1/20-113
WP_012432606.1/12-119
WP_100990733.1/18-118
WP_171837901.1/8-117
WP_109343719.1/10-127
WP_206667592.1/11-126
WP_170286145.1/16-113
WP_244851504.1/19-125
WP_201777352.1/10-113
WP_248323825.1/19-125
WP_250536143.1/19-125
WP_220810695.1/10-117
WP_239294589.1/20-125
WP_077923200.1/13-119
WP_206702502.1/10-117
WP_244816483.1/18-125
WP_250475424.1/31-137
WP_202427506.1/11-125
WP_116146756.1/12-119
WP_175942629.1/19-125
WP_122840561.1/16-116
WP_100985845.1/17-117
WP_202423771.1/11-125
WP_203075075.1/32-133
WP_097127991.1/10-113
WP_206423208.1/13-108
WP_140844338.1/16-124
WP_229374579.1/13-115
WP_166856607.1/12-115
WP_112938215.1/6-110
WP_133222395.1/13-127
WP_163110134.1/10-105
WP_166693369.1/3-108
WP_207332731.1/16-116
WP_147941567.1/17-123
WP_052389792.1/26-139
WP_150587392.1/12-119
WP_134387302.1/6-109
WP_085412944.1/3-108
WP_241656478.1/16-108
WP_107141116.1/8-110
WP_092761958.1/5-101
WP_231107077.1/1-99
WP_095417114.1/12-119
WP_142831344.1/1-92
WP_247749347.1/1-92
WP_055954055.1/11-118
WP_114469760.1/17-130
WP_158292048.1/18-124
WP_224746416.1/14-113
WP_100989386.1/11-118
WP_205893681.1/17-115
WP_075357605.1/19-126
WP_062001940.1/19-126
WP_244001034.1/12-118
WP_156373584.1/10-102
WP_241202452.1/13-114
WP_219890765.1/13-123
WP_240500037.1/4-110
WP_206003276.1/4-105
WP_220811741.1/12-116
WP_093823047.1/7-113
WP_235985383.1/22-132
WP_251784535.1/36-128
WP_010160671.1/8-119
WP_189690151.1/10-107
WP_241202424.1/12-119
WP_169493239.1/2-118
WP_111935122.1/13-119
WP_057436473.1/16-116
WP_234387541.1/4-106
WP_244003156.1/12-118
WP_013418694.1/9-120
WP_167215271.1/7-112
WP_010218148.1/8-119
WP_253067176.1/36-128
WP_109630440.1/16-116
WP_137954077.1/15-119
WP_062401855.1/36-128
WP_243916127.1/12-118
WP_187680975.1/16-118
WP_244649287.1/1-101
WP_220810583.1/5-112
WP_055934835.1/13-117
WP_037335628.1/15-122
WP_200617852.1/16-116
WP_210625160.1/16-116
WP_009540451.1/11-118
WP_207210152.1/15-123
WP_101481580.1/12-127
WP_243939386.1/11-117
WP_140885829.1/17-118
WP_056632874.1/13-108
WP_218776577.1/13-117
WP_056897767.1/23-117
WP_238248327.1/12-118
WP_216711639.1/6-97
WP_085412945.1/16-113
WP_133021470.1/1-100
WP_236701754.1/16-119
WP_037477986.1/9-115
WP_219114547.1/13-128
WP_172792149.1/16-118
WP_144111677.1/12-104
WP_163956756.1/13-105
WP_229380020.1/6-102
WP_214382579.1/16-116
WP_210253150.1/15-123
WP_206664828.1/2-67
WP_200230624.1/12-113
WP_203561295.1/7-111
WP_217164405.1/18-121
WP_248520874.1/13-107
WP_250196108.1/813-928
WP_010219194.1/15-107
WP_235535101.1/10-103
WP_123402793.1/17-116
WP_241659707.1/14-118
WP_192239890.1/1-100
WP_187680572.1/15-118
WP_107961616.1/18-112
WP_242120389.1/19-123
WP_183935861.1/1-102
WP_245503529.1/22-113
WP_092047332.1/11-118
WP_105510603.1/13-115
WP_192126399.1/1-89
WP_251675238.1/9-126
WP_149504124.1/9-126
WP_179632868.1/9-113
WP_132734364.1/1-89
WP_220785636.1/9-117
WP_219773988.1/17-108
WP_132896657.1/1-89
WP_183924744.1/1-92
WP_234422671.1/15-107
WP_208668715.1/16-118
WP_232090216.1/15-108
WP_210321326.1/10-115
WP_183931883.1/1-92
WP_102609941.1/15-108
WP_129229124.1/27-130
WP_051916224.1/1-90
WP_203566288.1/43-148
WP_179509752.1/1-89
WP_208668268.1/16-118
WP_241214835.1/69-175
WP_157175015.1/11-102
WP_010399676.1/18-128
WP_027174176.1/13-118
WP_244647170.1/1-92
WP_227399186.1/18-120
WP_227441177.1/30-134
WP_242615949.1/15-107
WP_244655374.1/1-92
WP_109631411.1/16-118
WP_242149090.1/14-105
WP_222105622.1/13-119
WP_210245939.1/28-132
WP_107930518.1/15-109
WP_037530251.1/15-110
WP_150550334.1/15-119
WP_031394610.1/15-109
WP_159511352.1/19-111
WP_183937015.1/15-107
WP_133189496.1/1-94
WP_189675286.1/1-94
WP_031441021.1/15-107
WP_236698769.1/16-110
WP_179950655.1/16-122
WP_089165554.1/22-123
WP_221239770.1/1-89
WP_150041730.1/20-114
WP_047215526.1/14-108
WP_069638439.1/23-125
WP_120098030.1/17-123
WP_237065244.1/17-110
WP_180692920.1/1-106
WP_137735519.1/9-116
WP_131194613.1/18-114
WP_056053153.1/1-92
WP_163644527.1/12-106
WP_243452866.1/2-96
WP_131113870.1/18-113
WP_075358598.1/28-125
WP_060525911.1/1-92
WP_205880371.1/2-76
WP_121884041.1/1-92
WP_225890086.1/25-113
WP_133032114.1/1-92
WP_241671151.1/17-114
WP_216851213.1/17-51
WP_237852151.1/13-88
WP_247813161.1/30-76
WP_223410675.1/11-55
WP_115517248.1/9-122
WP_243152983.1/11-69
WP_248524706.1/1-55
WP_053471257.1/280-339
WP_051951271.1/280-339
